# Supplementary material for: Quantitative proteomics by iTRAQ-PRM based reveals the new characterization for gout
Source: Proteome Sci. 2021 Oct 11;19:12. doi: 10.1186/s12953-021-00180-0 (PMC8507311; doi:10.1186/s12953-021-00180-0)
Supplement: Supplementary file 1 — Additional file 1: Table S1. Details of differentially proteins. Table S2. The mapped signaling pathways of the differentially expressed proteins between AG and control. Table S3. The mapped signaling pathways of the differentially expressed proteins between RG and control. Table S4. The mapped signaling pathways of the differentially expressed proteins between AHU and control. Table S5. The mapped signaling pathways of the differentially expressed proteins between AG and AHU. Table S6. Sheet 1. Information about all candidate peptides of the protein to be validated. Sheet 2. A list of peptides from DDA analysis. Table S7. OLPS-DA VIP score more than 1. Figure S1. Example chromatogram of peptide segments. Supplementary Figure S2. Serum profles of DEPs for the healthy controls (CTL), the patients with acute gout (AG), remission of gout (RG) and asymptomatic hyperuricemia (AHU). [file 12953_2021_180_MOESM1_ESM.zip]

Archive with 8 entries (8 files):
- OLPS-DA VIP score more than 1.xlsx
- Supplemental Figure.doc
- Table S1 Details of differentially proteins.xlsx
- Table S2.xlsx
- Table S3.xlsx
- Table S4.xlsx
- Table S5.xlsx
- Table S6.xlsx
