# Supplementary material for: Quantitative proteomics by iTRAQ-PRM based reveals the new characterization for gout
Source: Proteome Sci. 2021 Oct 11;19:12. doi: 10.1186/s12953-021-00180-0 (PMC8507311; doi:10.1186/s12953-021-00180-0)
Supplement: Supplementary file 1 — Additional file 1: Table S1. Details of differentially proteins. Table S2. The mapped signaling pathways of the differentially expressed proteins between AG and control. Table S3. The mapped signaling pathways of the differentially expressed proteins between RG and control. Table S4. The mapped signaling pathways of the differentially expressed proteins between AHU and control. Table S5. The mapped signaling pathways of the differentially expressed proteins between AG and AHU. Table S6. Sheet 1. Information about all candidate peptides of the protein to be validated. Sheet 2. A list of peptides from DDA analysis. Table S7. OLPS-DA VIP score more than 1. Figure S1. Example chromatogram of peptide segments. Supplementary Figure S2. Serum profles of DEPs for the healthy controls (CTL), the patients with acute gout (AG), remission of gout (RG) and asymptomatic hyperuricemia (AHU). [file 12953_2021_180_MOESM1_ESM.zip › OLPS-DA VIP score more than 1.xlsx]

## Sheet: A VS B
Var ID (Primary)	M1.VIP[1]
Q13275	1.55734
A0A0A1HAW1	1.5544
Q9H7M9	1.5543
Q9NS71	1.54083
P08311	1.53616
B2RBZ5	1.52286
A8KAM8	1.51178
A0A096LPE2	1.5021
V9HWA9	1.50176
P24592	1.50096
P05164	1.50026
G3V2W1	1.49779
B2R773	1.49683
A0A146E5L3	1.49631
K7ES00	1.49416
A0A024R0T8	1.49269
A0A0A0MRJ7	1.49127
Q15430	1.48969
P04278	1.48966
P0DJI9	1.48915
P02768	1.48893
O95445	1.48874
A0A068LL60	1.48831
P55056	1.48803
Q6XMI6	1.48705
P43652	1.48618
Q9UHG3	1.48437
A8K2N0	1.48382
Q9HCC1	1.48371
B0YIW2	1.48329
P05160	1.48133
B2RMS9	1.48063
C0JYY2	1.47956
B2R4R0	1.47848
A0A024R944	1.47795
A6XNE2	1.47738
P30044	1.47613
J3KNB4	1.47592
P14780	1.47467
E1U340	1.47248
G3XAK1	1.47206
O75594	1.47166
A0A0S2Z3Y1	1.47136
E5RJD8	1.4694
P22692	1.46936
K7ER74	1.46923
P02745	1.46907
Q9UK23	1.46866
B4DR52	1.46841
P22352	1.46804
Q99497	1.46778
P20851	1.46441
A1L4H1	1.46089
P49908	1.4593
A0A0U1RRH7	1.45627
A0A0B4J1X5	1.45618
A0A087X0M8	1.45542
Q86YW5	1.45486
Q16610	1.45152
P51884	1.44811
Q9UNN8	1.44785
P05062	1.44721
P27487	1.44638
P07998	1.44517
P02649	1.44508
A0A024R728	1.44476
Q96PD5	1.44451
B2R4P2	1.44242
P02790	1.44225
P18428	1.43968
A5PL32	1.43826
Q7Z7M9	1.43702
P80108	1.43652
A8K6K4	1.43648
Q14520	1.43543
B4E1D8	1.43253
Q59EU3	1.42629
P01023	1.42556
P01591	1.42163
B7Z992	1.41952
P06681	1.41765
W8QEY1	1.41592
X6R8F3	1.41321
A0A0U1RR20	1.4119
P62942	1.41172
P08514	1.41123
A0A1B1CYC9	1.40889
P98160	1.40887
A0A024QYT5	1.4085
A0A024R0V4	1.4081
A8K8Z4	1.4076
B7Z8Q2	1.40644
Q9HDC9	1.40513
A0N5G1	1.40292
X6R8A1	1.40205
B3KUY2	1.39975
D3DRP5	1.39886
P05543	1.39731
Q96FJ2	1.39312
Q08554	1.38961
V9HWC7	1.38894
O00151	1.38833
B2R9F2	1.38744
A0A0D9SG04	1.3857
P62979	1.3857
D3DNU8	1.38459
P00734	1.38384
A0A1B0GU03	1.38357
P33908	1.37852
P81605	1.37815
P37840	1.37681
A5PLM9	1.3755
P00352	1.37405
A0A024R5H8	1.37367
A0A024R3E3	1.37175
Q9HBR0	1.37154
P23528	1.37133
A0A0G2JK05	1.37112
Q6FHA6	1.36997
B7Z1K5	1.36953
Q9UJ68	1.36582
H0YAC1	1.3628
A0A0K0K1J1	1.36147
Q8WWZ8	1.36082
O43866	1.3599
Q13201	1.35876
P35527	1.35795
P28799	1.3579
A0A024R5F9	1.3575
A8K061	1.3571
V9HW55	1.35592
A0A024RDT4	1.35316
A0A024R1G3	1.35039
P20160	1.35013
J3QRS3	1.34945
P19256	1.34937
B7Z7M2	1.34922
Q59GR8	1.34866
P07333	1.34827
E9KL23	1.34731
A0A024R5W6	1.34653
B7Z4R8	1.34525
H0YB09	1.34391
P07996	1.34292
A0A161I202	1.34272
A0A0C4DG49	1.34052
V9H1C1	1.33899
P34096	1.33765
Q6GMX6	1.3336
Q02985	1.33256
P02671	1.33243
Q32Q12	1.33215
A0A024QZL1	1.33215
D6RF20	1.33096
Q76LA1	1.32946
X6RBG4	1.32942
O60234	1.32893
B4DMN1	1.32563
Q59HB3	1.32268
P00748	1.32186
P20618	1.32163
Q86UD1	1.3205
B4DRF2	1.31956
Q9HCB6	1.31815
Q5SVJ8	1.31786
P16035	1.31688
D3DPK5	1.31668
Q04756	1.31506
A0A0J9YXC7	1.31286
H7BY58	1.30858
A0A0S2Z4L3	1.30792
P02749	1.30688
Q92823	1.30556
P04040	1.30535
V9HWI6	1.30425
P01031	1.30335
P02686	1.30328
G3V3D1	1.30282
A0A0F7TAV4	1.30091
A0A0A0MT22	1.29826
Q59G70	1.29721
Q9NWV4	1.29706
O00187	1.29602
A2NB45	1.29388
B2R950	1.29317
H3BLU2	1.29044
A8K6C9	1.2886
P39060	1.28767
Q15113	1.27528
C9JPV4	1.2744
P02452	1.27239
O75636	1.27229
Q99969	1.2721
Q59EN5	1.27144
P61204	1.27038
P29401	1.26898
A0A120HG46	1.26843
P78482	1.26624
H7BZJ3	1.2622
O14618	1.26164
P20933	1.26144
P24593	1.26065
P06396	1.26017
Q13789	1.25946
V9HW88	1.25771
Q86WI1	1.25738
B2R892	1.25662
B4E0X1	1.25658
P10909	1.25383
Q86UX7	1.25366
A0A087WY85	1.25224
B4DUT8	1.24914
Q9Y4L1	1.24849
P06703	1.24594
P40197	1.24553
Q9Y490	1.24475
B5BU24	1.24434
P00450	1.2428
P16930	1.24208
P58546	1.24196
C9IZP8	1.23888
Q5U077	1.23794
G3V1V0	1.23675
P07307	1.235
B5BUI8	1.23481
P53634	1.23182
G3XAI2	1.22958
V9HWJ1	1.22745
B2R8Y9	1.22712
A0A140VK24	1.22578
L8ECC2	1.22578
Q86TT1	1.22446
V9HVY1	1.22392
A0A024R1K7	1.22346
Q9HBI1	1.22285
Q6U2L6	1.22132
P26885	1.22046
Q8TER0	1.22037
Q96RD9	1.22025
A0A0K0K1K4	1.21624
O00194	1.21447
B4DPQ0	1.21327
P04424	1.21236
P63261	1.20948
Q8NBJ4	1.20788
A0A0X9V9C4	1.20721
Q03167	1.20675
P05362	1.20637
Q6N091	1.20527
P30043	1.20052
Q13228	1.20017
A0A0S2Z4G4	1.19877
P35579	1.19591
Q9NPP6	1.19498
Q9UNU2	1.19449
Q9Y5Y7	1.19152
P13473	1.19041
A8K7G6	1.19032
B4E1B2	1.18978
P00338	1.18847
A0A140TA33	1.18846
P67936	1.18838
P21333	1.18542
P08567	1.18175
Q8NBP7	1.18104
P59665	1.17882
A0A0G2JHM4	1.17538
Q9BYE9	1.17421
P46109	1.17255
Q7Z7M0	1.17197
Q5FWF9	1.16929
O15031	1.16901
Q0PNF2	1.16873
A0A125QYY5	1.16722
B4E1Z4	1.16594
P23141	1.16499
O00299	1.16413
A8K9E4	1.16371
H7C0L5	1.16351
Q8N3T6	1.16202
P02750	1.15978
A0A024R782	1.1596
P61626	1.15899
A0A024R374	1.15771
R4GMU1	1.15648
M1VKI3	1.15297
B4DUV1	1.15186
D3DQX7	1.1509
Q14165	1.14688
B3KQF5	1.14685
B2R642	1.14499
H0Y858	1.14473
P02763	1.13903
Q59ER5	1.13883
Q6UY14	1.13633
B2RDW0	1.13436
O15204	1.13403
A0A0X9TD88	1.1312
Q14247	1.12957
Q6EMK4	1.12948
Q9Y6R7	1.12902
B7Z351	1.1277
B2R983	1.12681
P20023	1.12383
B2R582	1.12329
Q53FI7	1.12218
Q549J4	1.11777
A0A024RB87	1.1155
B4DPQ3	1.11533
A0A024R2W4	1.11233
A0A075B749	1.11137
Q99784	1.10631
A0A080YV01	1.10551
P00558	1.10494
P04406	1.1048
P08697	1.10476
Q6IN99	1.10373
Q6PIL8	1.10349
B2RAN2	1.10008
B2R6V9	1.09803
Q9UIB8	1.095
P09382	1.09142
V9GYM3	1.08781
Q99650	1.07641
Q7Z7M8	1.07503
P54802	1.07149
Q9H8L6	1.07132
A8K5T0	1.06877
A0A068LKQ2	1.0663
P03950	1.06388
V9HW12	1.05624
D6RFN0	1.0558
B2RDY9	1.05355
A0A024R6N9	1.04865
P25311	1.04834
P26641	1.0481
C9JF17	1.0459
A0A0K0K1H8	1.04485
P11717	1.04458
A0A024R9Q1	1.04455
P25774	1.03701
P00742	1.03552
B2R6W1	1.03511
P02741	1.03131
Q9UL78	1.02653
Q15582	1.0257
Q15485	1.02433
A0A140VK27	1.01962
V9HWC9	1.01937
B2R769	1.01612
P13688	1.014
Q8NBS9	1.01159
B3KQF4	1.0081
B4DTH2	1.00781
A0A125QYY9	1.00699
V6A6E5	1.00651
B2R9D9	1.0019
P10720	0.999545
Q9NQ79	0.998954
Q08257	0.998371
A0A024RDE1	0.99687
A0A087WXI5	0.994845
Q6UX71	0.99366
P02792	0.987823
G3V5Z7	0.987129
D3DR24	0.986947
A0A024R035	0.986538
A8K486	0.979548
A0A075B6H7	0.979332
A6XGL1	0.974086
D3DRR6	0.973534
Q59EB6	0.973485
B4DJQ5	0.972495
Q7Z5F5	0.966392
J3KPS3	0.966171
B2R701	0.965807
P11279	0.964797
A0A024R8Y9	0.963297
V9HWH1	0.961777
A8K335	0.956951
Q9UL85	0.954273
P07359	0.952902
J3QQX2	0.9526
A8K2T4	0.952127
P02760	0.946685
Q59EA3	0.946126
Q6NS36	0.946067
A0A024R2Q7	0.941038
A0A193CHQ9	0.940289
B4E1C2	0.934006
P40925	0.93399
Q13790	0.932705
Q8N7G1	0.932083
P07737	0.930011
Q9UIU0	0.929217
B6V6K6	0.928091
Q3ZCW2	0.927133
C9JIF9	0.926682
A0A0G2JMW3	0.924762
P12318	0.92365
P04259	0.923556
A0A0G2JN34	0.919965
Q65ZC8	0.919636
P12821	0.919284
Q05682	0.91723
P12111	0.916567
Q6UXB8	0.916191
Q1HP67	0.912703
Q5T9B7	0.910567
P14543	0.906381
B2R6Q2	0.905151
P15169	0.903526
Q9UJC5	0.899962
A0A024R611	0.899588
B7ZLI0	0.895775
Q16853	0.892217
A8K690	0.892202
Q86U17	0.891662
A8K1K1	0.887607
P04066	0.887559
B3KS79	0.886562
P0C0L4	0.886198
P01137	0.883593
P37802	0.883379
Q15691	0.882378
A6NC48	0.882276
P03951	0.880792
O43157	0.880575
P08238	0.876901
Q16270	0.874604
Q6UWP8	0.873855
Q86V85	0.873704
P30530	0.873075
J3QRN2	0.873069
A0A0B4J1R4	0.869794
Q96AP7	0.869617
P11226	0.869317
Q9BTY2	0.868266
P11047	0.867129
P02753	0.867104
Q15828	0.863084
A0A024R104	0.861268
V9HW22	0.860424
P60174	0.852823
P13727	0.852367
D9ZGG2	0.843068
B3VL17	0.84292
Q9BWP8	0.840251
P36980	0.839951
Q5NV90	0.835734
A0A024R5L0	0.835554
Q15084	0.832524
Q14126	0.826631
A0A0X9T7T4	0.822248
P63104	0.821827
Q9UL89	0.82036
V9HWB4	0.819377
Q6FIG4	0.817098
O00391	0.816223
A0A024RD39	0.813401
Q7L9L4	0.811777
Q53HT9	0.809824
P24387	0.805986
B2RBW9	0.8058
A0A075B6R9	0.8056
P08709	0.805381
B4DZM1	0.805322
P35908	0.804554
P0DJI8	0.802442
B8ZWD9	0.794207
A0A0G2JJG8	0.788863
Q76LX8	0.788634
A0A0R7FJH5	0.785769
P13647	0.784367
Q32Q10	0.782693
A8K7T4	0.782114
A0A024RC42	0.780264
Q14019	0.779995
Q15746	0.779919
M9MML0	0.772446
J3KPF3	0.765754
A0A087WVC6	0.763886
A0A140VKF3	0.763471
Q96IY4	0.763465
Q13867	0.7618
P02743	0.758011
Q8TCZ8	0.757887
A7L3A3	0.757579
A0A024R8S5	0.757154
Q9HCU0	0.755096
A8K2T7	0.752453
A0A024R529	0.751176
O94985	0.748611
A0A087X188	0.746821
A0A024R9J3	0.743854
A0A087WTQ6	0.742504
Q14112	0.740519
B3KXB6	0.733578
P02746	0.733475
A0A0X9TDD0	0.733165
P05546	0.727169
Q9UL82	0.725442
V9HWK2	0.725237
P05109	0.724018
Q9NR12	0.722576
Q13707	0.722198
Q7Z3B1	0.719949
Q06033	0.717922
Q86TI0	0.715499
A0A140VJC8	0.71518
V9HWD8	0.710998
A8K7Q1	0.702381
P80511	0.702248
Q68DN3	0.701352
Q6MZU6	0.69835
Q1KLZ0	0.694823
A0A087WTF6	0.694467
V9HW48	0.69435
A0A140VK56	0.691563
A0N5G5	0.689286
A6H8L5	0.687562
Q53FE8	0.686515
Q9P232	0.685556
O15400	0.685147
B1B0D4	0.670134
B2RDI5	0.667136
Q562M3	0.665534
A0A0A6YYG9	0.663953
Q6N030	0.660586
P52209	0.659222
S6AWE6	0.655468
Q8NF20	0.654873
P28827	0.652831
A0A140VJR2	0.65226
P30101	0.649447
A0A1B0RPQ4	0.647237
P08294	0.644254
Q86VB7	0.640849
P10721	0.638504
A2VCK8	0.63283
Q13508	0.628973
P13671	0.627395
Q9P1C5	0.623678
B2R5H0	0.615919
A0A024R8Z0	0.614848
H6VRG1	0.606469
C9JC84	0.606241
P35916	0.60513
D9IAI1	0.603178
P09172	0.599651
Q8IXL6	0.596148
P12814	0.59568
Q16706	0.580005
P17936	0.578758
P43251	0.578448
D6RE86	0.576515
P19652	0.573988
P02533	0.569335
B7Z9A0	0.566772
B3KTA8	0.566157
P00747	0.566004
O75828	0.559904
Q6U2E7	0.558396
P10586	0.558336
Q53HU8	0.551035
P15291	0.548803
E9PR17	0.539666
Q03591	0.537013
A0A024R5Z9	0.534846
A0A024R1S8	0.534391
Q6MZL2	0.532601
B2R888	0.529763
A0A024R962	0.528261
A0A024R1A3	0.520572
A0A0A7E7X3	0.516979
P13645	0.51555
P00738	0.51482
Q59ET0	0.512883
D3DNN4	0.507665
A2KBC2	0.503861
Q9BXR6	0.503373
Q59E93	0.491254
P19021	0.487
B2R4F3	0.486056
Q6YHK3	0.483803
Q7Z738	0.48225
Q13232	0.480886
W0UV60	0.4805
P25815	0.474115
A8K3I0	0.473678
B7Z5Q2	0.472213
Q05DH5	0.470722
P22792	0.470384
Q0ZGT2	0.468207
P49641	0.465288
P08253	0.457077
A0A140VKA6	0.450095
Q9BS26	0.447865
P35590	0.4445
B9EJA8	0.44246
Q59GL6	0.437422
J3KQ66	0.435121
Q6N092	0.434715
Q5HYL6	0.432638
Q13332	0.431104
Q16519	0.424473
Q14403	0.41783
B3KS49	0.413131
A8K6C1	0.409951
Q15555	0.403727
O94919	0.401345
B7Z9B1	0.400057
Q8WZ75	0.399717
O75882	0.398339
B2R815	0.3947
A0A024RD26	0.384789
P00915	0.384216
Q14766	0.38394
D3YTG3	0.382333
Q9UJJ9	0.379257
Q59ED3	0.376454
A0A140VJT8	0.374596
B3KTS4	0.373447
Q5JVX6	0.372017
A0A0S2Z4I5	0.366276
A2KUC4	0.366037
P05155	0.364743
P12109	0.36435
P32942	0.361683
E5RIF9	0.359215
P02776	0.347801
A0A158RFU6	0.347091
P07360	0.346696
V9HW90	0.345989
A0A0A0MTS2	0.345803
I3L504	0.343156
Q15762	0.343009
B2R8I2	0.342491
Q9UGM5	0.341279
P02775	0.340273
P07358	0.339632
B4DMS4	0.335243
E7EUF1	0.334693
P23284	0.328454
H7BY55	0.328227
P27930	0.322461
P23470	0.319837
B3KUE5	0.318783
B2R7D2	0.30886
A0A0F7G8J1	0.307511
A0A087WW55	0.294295
Q6ZMU0	0.29345
B7ZLM6	0.289446
Q6LAM1	0.288259
A0A087X089	0.282358
P04275	0.281377
A0A024R0A1	0.277882
A0A024R2G1	0.277512
A0A1B0GUU9	0.271564
A0A024RDS2	0.269159
P05019	0.265779
O15394	0.25484
P18065	0.252528
B7Z1F8	0.25208
P61970	0.251964
A8KAJ3	0.251889
B7ZMD7	0.251727
A0A0K2BMD8	0.250499
Q96K68	0.249844
Q9ULI3	0.246311
M0R2W8	0.245924
O60462	0.245833
Q53G35	0.24353
A0A024R8G3	0.235468
A8K878	0.23333
P06727	0.233125
J3KNP4	0.210842
Q07954	0.20621
B4DYE5	0.201036
O60667	0.19617
A8K2X4	0.195599
Q9NZP8	0.194363
Q9HCL0	0.189451
A0A140TA29	0.183259
Q9BYJ0	0.1823
D9YZU5	0.17762
B2RBF5	0.177013
A0A140GPP7	0.173523
Q12841	0.172365
H3BUX1	0.170402
Q9NY97	0.169027
P27169	0.167885
Q9UMV1	0.164639
P06702	0.151929
Q59EP2	0.150218
P26038	0.147551
P02747	0.144006
A0A024R462	0.143503
Q59G48	0.142068
B7ZKQ8	0.142033
Q8N355	0.140903
A0N071	0.137824
Q59EJ3	0.137619
P26447	0.135341
P08833	0.130295
P40189	0.124955
A0A0K0K1L1	0.12465
Q14314	0.123055
P06733	0.120202
B0YJC6	0.120074
B4DLV7	0.118407
H0YF10	0.112873
E7DVW4	0.110303
P19320	0.107558
H7C5H1	0.107326
P24298	0.106857
O60888	0.102552
Q4TZM4	0.0979446
A0A024R6Y5	0.0960267
B3KWB5	0.0960139
Q86SQ4	0.0932996
B4DM05	0.0928287
B0AZL7	0.0848942
A0A125U0V4	0.0837881
A4D2P0	0.0816591
D3DQH8	0.0816552
O43639	0.0816102
I3L0A0	0.0799872
A2NJV5	0.0792048
B0BCY7	0.0768971
A8K2Q6	0.0764882
B3KX75	0.073093
P07357	0.0724868
X5D7A8	0.0707694
P14625	0.0620204
Q92859	0.0556558
P16070	0.0552
P35443	0.0528421
K4DIA0	0.0502885
Q9HCN6	0.0487046
C9JMV9	0.0459193
Q13103	0.0428749
J3KPA1	0.0422385
Q4ZG40	0.0398132
Q13740	0.0271847
F2RM37	0.0268928
H9ZYJ2	0.0262464
Q5U000	0.0176014
B2RAS2	0.0153684
V9HWE9	0.0137713
P48740	0.00621175
Q96S96	0.00514724
A0A024R9B8	0.00441598
A8MU27	0.000473184
B7Z539	3.68495e-08

## Sheet: A VS C
Var ID (Primary)	M1.VIP[1]
V9HWA9	1.49398
Q6N030	1.4898
B0YIW2	1.48639
P02768	1.48554
C0JYY2	1.4852
A0A0X9V9C4	1.48455
Q6U2L6	1.47711
A8K2N0	1.4769
A0A0F7TAV4	1.47676
A0A024RDT4	1.47403
K7ER74	1.47211
P55056	1.47062
X5D7A8	1.47006
Q53HU8	1.46889
D3DNU8	1.46876
A0A140VK27	1.46712
V9HVY1	1.46576
Q16610	1.46542
P80108	1.46314
A0A120HG46	1.45972
Q02985	1.45822
G3XAK1	1.45683
P20851	1.45663
P30044	1.45638
B3KXB6	1.45633
A0A0A0MRJ7	1.45572
B4E1D8	1.45518
O60667	1.45364
Q9BTY2	1.45262
B2R773	1.45057
H0YB09	1.44972
Q5FWF9	1.44969
A0A024R611	1.44922
A0A096LPE2	1.44889
P01591	1.44647
Q59ED3	1.44606
P15169	1.44441
B3KQF4	1.44322
A0A024R9Q1	1.44052
A0A1B1CYC9	1.43951
A0A0A0MTS2	1.43823
A2NJV5	1.43704
P37840	1.43694
Q8IXL6	1.43137
A0A024R0V4	1.43124
Q96PD5	1.43043
Q6PIL8	1.43043
A6NC48	1.42991
P02452	1.4279
A8K7G6	1.4273
D3DRP5	1.42658
Q9NPP6	1.42544
A0A087X0M8	1.42399
P13671	1.42369
A0A024R6N9	1.42008
P06702	1.41891
A0A140TA33	1.41818
P25774	1.4171
A0A024R0A1	1.41619
A0A068LL60	1.41583
P07996	1.41549
A0A024R944	1.41459
B4DM05	1.4135
P25815	1.41279
B2R8I2	1.4097
B2R642	1.4086
B7Z992	1.40745
P29401	1.4054
A0A024R0T8	1.40448
P02775	1.4044
P14625	1.40275
P27487	1.40234
A0A024R5F9	1.39974
A0A087WY85	1.39933
Q65ZC8	1.398
P81605	1.39723
A0A075B6R9	1.39655
P16035	1.3926
P22352	1.39235
B2RMS9	1.38931
P04278	1.38833
P78482	1.3879
A5PL32	1.38786
P01031	1.38785
A0A024R3E3	1.38385
B4DUV1	1.38383
O00391	1.38148
Q9UL82	1.38122
D3DQH8	1.38026
H0Y858	1.38
B2R9F2	1.37912
A0A024QZL1	1.37898
B4DR52	1.37806
A0A024R035	1.37793
B2R888	1.3759
Q7L9L4	1.37562
P49908	1.37462
A0A0S2Z4L3	1.3742
E9KL23	1.37274
B4E0X1	1.37235
B7Z7M2	1.37207
P05109	1.36696
Q9HDC9	1.36687
B2R950	1.36434
Q68DN3	1.36383
A8K2X4	1.36332
A0A0A6YYG9	1.36116
P02753	1.36086
Q59E93	1.36059
D6RE86	1.35813
Q5U077	1.35708
Q8N355	1.35627
X6RBG4	1.35578
V9HWH1	1.35438
A0N5G5	1.35172
P63261	1.35162
Q9UNU2	1.35105
P02671	1.35093
P02750	1.34949
A2VCK8	1.34808
Q32Q10	1.34564
P19652	1.34563
H3BLU2	1.34546
V9HWB4	1.34469
A0N5G1	1.34466
P02749	1.34262
K7ES00	1.33827
Q86V85	1.33716
H7BZJ3	1.33625
P98160	1.33368
A8K6C1	1.33354
P20618	1.3318
Q9UJC5	1.33168
B7Z539	1.33073
A0A161I202	1.32757
Q9HCC1	1.3275
A8KAJ3	1.32511
P11047	1.32152
A0A146E5L3	1.32026
Q6N091	1.32023
Q9Y5Y7	1.31932
Q9HCL0	1.31557
Q07954	1.3131
Q9H7M9	1.30989
Q15828	1.30883
Q9UHG3	1.3077
W0UV60	1.30669
M0R2W8	1.30637
B2R4R0	1.30363
P23528	1.30279
P30530	1.30175
A7L3A3	1.29933
B3KQF5	1.29774
A0A0X9TDD0	1.29683
A0A0B4J1X5	1.2957
Q16853	1.29528
P22692	1.29508
P06727	1.29462
S6AWE6	1.29374
B2RDI5	1.29181
Q6IN99	1.29087
P06681	1.29044
Q8TER0	1.29009
Q6N092	1.28837
P06733	1.28796
Q5HYL6	1.28782
A0A0D9SG04	1.2878
P08514	1.2859
P10720	1.28308
P40197	1.28287
Q562M3	1.28222
Q12841	1.28136
P01137	1.27506
Q15582	1.27497
Q9UL78	1.27412
Q9UL89	1.27381
Q14247	1.27376
H7BY55	1.27165
A0A075B749	1.27111
Q15485	1.27077
A6XGL1	1.26915
F2RM37	1.26845
Q9BXR6	1.26801
C9JF17	1.26739
Q06033	1.26696
P19256	1.26644
Q6GMX6	1.26533
P26038	1.26492
P35916	1.26465
Q6NS36	1.26459
A0A024R1G3	1.26246
A8K6K4	1.26177
Q96K68	1.26101
Q9UJ68	1.26037
Q13707	1.25895
A0A0A7E7X3	1.25879
A0A024R5Z9	1.25792
J3KNB4	1.25754
A0A0U1RR20	1.25659
Q6MZU6	1.25592
A0A1B0GU03	1.25422
A0A125QYY9	1.25203
P43652	1.25091
Q13740	1.25091
Q08554	1.24953
J3QRN2	1.2488
C9IZP8	1.24734
P25311	1.24653
J3KPS3	1.24628
Q6UXB8	1.24573
Q16519	1.24469
A8K335	1.24439
P08253	1.24394
X6R8A1	1.24076
D3DRR6	1.24059
Q13275	1.23918
B7Z9B1	1.23834
A0A0C4DG49	1.23621
Q9UL85	1.23602
B3KUE5	1.23416
A0A024R8G3	1.23176
O75882	1.2307
Q14314	1.2286
O15204	1.22773
A0A0R7FJH5	1.22713
P54802	1.22609
J3QRS3	1.22159
O95445	1.22094
A0A0S2Z4I5	1.22064
A0A0K0K1H8	1.21935
P11226	1.21864
A8K2T4	1.21693
Q59EJ3	1.21537
A0A024R5W6	1.21279
B4DPQ0	1.21158
C9JIF9	1.21157
Q05682	1.21066
Q59EP2	1.20941
P02649	1.20875
Q1KLZ0	1.20684
O60234	1.20588
B3KWB5	1.20219
P05362	1.20123
P35590	1.19934
V9HW90	1.19897
P05062	1.19795
P09382	1.19781
D3YTG3	1.1969
A0A140VK56	1.1963
B2RBZ5	1.19569
Q99497	1.19421
Q13789	1.19324
Q53HT9	1.19239
B7ZLM6	1.1921
G3V3D1	1.18814
P20023	1.188
Q96FJ2	1.18757
Q13103	1.18555
J3KPA1	1.18456
A0A1B0GUU9	1.18035
P05164	1.17958
C9JC84	1.17883
Q8N7G1	1.17724
Q14112	1.17662
V9HWC7	1.17654
A0A0U1RRH7	1.17614
A0A0G2JJG8	1.17583
P05543	1.17497
A8K8Z4	1.17312
D6RF20	1.17201
A0A080YV01	1.17147
Q16270	1.16924
Q99650	1.16875
Q9NR12	1.16823
P02746	1.16777
P02533	1.16556
Q6UX71	1.16531
E7EUF1	1.16453
A0A024R782	1.16226
A0A0X9T7T4	1.15922
Q14126	1.15766
B5BUI8	1.15763
Q5NV90	1.15639
P02686	1.1555
E5RJD8	1.15455
Q92859	1.15429
V9HWE9	1.15128
B3KS79	1.15067
B2R5H0	1.14984
A0A0A1HAW1	1.1493
B0BCY7	1.14808
P24593	1.14509
B1B0D4	1.14228
A0A140VJC8	1.14044
A0A0B4J1R4	1.13876
B4E1B2	1.13733
P58546	1.13632
Q14165	1.13604
Q5U000	1.13513
A0A0K0K1L1	1.13483
A0A140VJR2	1.13193
A8K061	1.13089
A0A087WXI5	1.13066
Q9Y490	1.12624
B7ZKQ8	1.12437
B2RAN2	1.12251
P07998	1.122
A0A024R104	1.12045
A8K5T0	1.11673
P16070	1.11358
Q53G35	1.11299
P15291	1.11284
Q13332	1.11262
Q6FIG4	1.11236
A0A125QYY5	1.10695
P02743	1.10211
P51884	1.1004
P02763	1.09757
Q6YHK3	1.09745
P04406	1.09601
A4D2P0	1.09557
B2R7D2	1.09439
D3DPK5	1.09335
A0A024RD26	1.0925
B7ZMD7	1.09153
A0A024RD39	1.08809
P30043	1.08646
P23284	1.08525
Q9P1C5	1.08301
Q59ER5	1.0827
A0A087WVC6	1.08209
O43157	1.07958
D3DR24	1.0794
P02747	1.0792
Q1HP67	1.07709
P10909	1.0765
H7C0L5	1.07401
P12109	1.07208
A0A087WW55	1.06717
P07360	1.06711
B0AZL7	1.06709
D3DNN4	1.06519
P60174	1.06343
P34096	1.06255
Q05DH5	1.06079
P04424	1.06044
A0A068LKQ2	1.05911
C9JMV9	1.04737
B7Z1K5	1.04718
B3KX75	1.04443
P00352	1.04295
Q7Z7M8	1.04264
P05019	1.04176
O94919	1.03779
Q9NWV4	1.03596
A0A0S2Z4G4	1.03568
Q76LA1	1.03521
A0A024R8Z0	1.03513
Q4ZG40	1.03369
P18065	1.03019
Q9Y6R7	1.02832
P00742	1.02555
D6RFN0	1.0251
O00299	1.02441
P39060	1.02385
A0A193CHQ9	1.02247
B8ZWD9	1.01688
P00748	1.01681
A0A0G2JK05	1.0153
Q14766	1.01205
D3DQX7	1.0117
P00558	1.01151
B4DJQ5	1.00979
Q13201	1.00766
Q6EMK4	1.00394
Q99969	1.00374
A0A024R529	1.00225
P07307	1.00101
V9HW12	1.00055
Q9UNN8	0.997617
Q5JVX6	0.99746
E7DVW4	0.996805
B2RAS2	0.994559
P80511	0.992648
P14543	0.99169
P05160	0.990159
P36980	0.989379
A8K6C9	0.986116
P03951	0.985365
A0A140VJT8	0.985344
A8KAM8	0.981334
A6H8L5	0.978691
Q14403	0.97851
B2R815	0.977367
Q53FI7	0.975054
A8K1K1	0.974262
A0A140VK24	0.973585
O60888	0.972465
P07357	0.972247
Q13228	0.971771
A0A024R962	0.970757
A0A024R9J3	0.968818
P02760	0.966604
B7Z9A0	0.965841
A0A0K0K1K4	0.964017
P24387	0.961842
H0YAC1	0.960432
P12111	0.960218
Q13790	0.960171
Q8NF20	0.95795
A2NB45	0.951309
Q9BYJ0	0.94536
Q96IY4	0.943728
C9JPV4	0.942412
Q59EU3	0.942216
Q03167	0.941745
M1VKI3	0.939445
P12821	0.935806
P03950	0.935403
W8QEY1	0.934688
B4DZM1	0.931832
V9HW55	0.930335
P33908	0.930115
P61970	0.929876
B7Z4R8	0.92573
P35527	0.925397
Q8WWZ8	0.924566
A2KBC2	0.921462
P52209	0.919387
B4DMN1	0.916766
A8K2Q6	0.915579
A0A0G2JN34	0.911172
P02745	0.910481
Q9NQ79	0.908992
V9HW48	0.908449
P30101	0.90729
A0A0K0K1J1	0.904516
J3KPF3	0.903164
A0A024R5L0	0.902811
O14618	0.900161
Q86WI1	0.898385
P17936	0.893053
B4DUT8	0.892384
P28827	0.890981
P40925	0.887103
Q15084	0.884698
Q5SVJ8	0.882717
P00915	0.878557
Q9NZP8	0.873107
P37802	0.872992
Q15430	0.872462
A0A0S2Z3Y1	0.871389
P02741	0.87138
P08697	0.867011
Q6UWP8	0.864919
P23141	0.859567
A0A024R2Q7	0.850041
Q15746	0.849022
Q86UX7	0.844551
A0A140GPP7	0.842571
B4DYE5	0.842318
P24298	0.836099
B9EJA8	0.834291
P07359	0.834048
Q92823	0.832842
P20160	0.832694
A0A024R1S8	0.831318
B2R4F3	0.830675
P02792	0.829157
A0A140VKF3	0.827735
P04040	0.825462
B2R4P2	0.821772
H6VRG1	0.821393
A0A087X089	0.820791
A0A024R728	0.81852
O15394	0.814302
A0A024RDS2	0.809245
A0A024RB87	0.803622
Q8NBS9	0.801038
P08709	0.79815
Q0PNF2	0.795614
P11279	0.794501
Q8N3T6	0.792974
M9MML0	0.792543
Q6XMI6	0.776663
A0A1B0RPQ4	0.775908
Q9NY97	0.773326
A0A0G2JHM4	0.76916
P35579	0.766314
A0A024R374	0.765765
Q7Z7M9	0.762505
A6XNE2	0.760381
Q3ZCW2	0.759621
P08567	0.759541
P08311	0.758384
B2R8Y9	0.756445
O00151	0.752263
P53634	0.746934
Q6UY14	0.743177
B7ZLI0	0.73962
B7Z5Q2	0.737931
P00747	0.737871
Q53FE8	0.737678
Q9HCB6	0.736819
Q99784	0.733791
Q13867	0.73225
Q5T9B7	0.730438
I3L504	0.728992
P06703	0.726158
Q15691	0.725804
A0A024RDE1	0.725
Q86TI0	0.723176
Q6ZMU0	0.717037
B3KTA8	0.713027
D9YZU5	0.709861
B3KS49	0.705218
A8K9E4	0.693566
P22792	0.691498
P26885	0.689807
P12318	0.6872
E9PR17	0.685126
Q9BS26	0.682388
Q9HBR0	0.681035
A0A0A0MT22	0.680169
A0A0K2BMD8	0.679179
H0YF10	0.679083
B2R983	0.678559
P02776	0.676956
A0N071	0.676471
Q9UK23	0.675981
P08238	0.675837
B5BU24	0.673346
O43639	0.671195
Q08257	0.669701
A0A0X9TD88	0.663242
A0A0F7G8J1	0.66093
A0A140TA29	0.655927
P32942	0.654557
Q9UIB8	0.646263
P05546	0.645052
Q15762	0.645037
V9HWJ1	0.639813
X6R8F3	0.638372
V9HW88	0.63812
J3KNP4	0.636784
B0YJC6	0.635993
Q9HCN6	0.635686
P04066	0.630996
Q7Z7M0	0.630956
Q7Z3B1	0.626918
H7BY58	0.626016
A0A024R2W4	0.625079
A0A0G2JMW3	0.621968
P13473	0.621816
P26641	0.612898
B2R6V9	0.612188
Q9HBI1	0.610108
G3V2W1	0.60682
P43251	0.606286
Q15555	0.603642
Q96AP7	0.600875
P08833	0.600331
B4DMS4	0.599496
O75594	0.598698
B4DPQ3	0.598007
B4DRF2	0.595998
P00338	0.589935
P49641	0.589209
H9ZYJ2	0.588789
O75828	0.588184
A8K486	0.582979
O60462	0.581271
Q15113	0.575438
P21333	0.574097
P02790	0.573476
B3KUY2	0.568004
B4E1Z4	0.56703
P24592	0.563303
B3VL17	0.550692
E5RIF9	0.550255
A1L4H1	0.548834
P18428	0.544519
A8K2T7	0.544509
P59665	0.544331
Q96S96	0.541365
G3V5Z7	0.533085
P0C0L4	0.531897
A8MU27	0.528352
P05155	0.525656
A5PLM9	0.52271
P14780	0.519817
Q6U2E7	0.519337
Q4TZM4	0.516984
Q9P232	0.514319
P13688	0.512266
Q86U17	0.510424
A8K878	0.507702
B7Z1F8	0.505672
P11717	0.497031
P04275	0.496973
B4DLV7	0.493855
B2R701	0.493208
Q59G48	0.490897
B2RBW9	0.488895
Q549J4	0.484855
B7Z351	0.4825
Q59EA3	0.480242
P10586	0.479859
P27169	0.479478
B2R892	0.476988
Q76LX8	0.470044
P35908	0.466166
A0A140VKA6	0.461762
Q04756	0.460087
Q6MZL2	0.458509
O43866	0.457857
O75636	0.456596
Q86TT1	0.453633
P00450	0.452416
P13727	0.43887
P10721	0.43628
P09172	0.432233
P19320	0.432033
V9HWI6	0.420371
P16930	0.420211
A0A024R5H8	0.414865
B2R769	0.414194
B2R9D9	0.407561
A0A075B6H7	0.401083
Q59ET0	0.398503
P27930	0.395447
A0A024QYT5	0.394419
Q7Z738	0.393212
A8K7Q1	0.392187
Q13508	0.384894
D9IAI1	0.382159
P62942	0.375437
A0A0J9YXC7	0.372231
Q9UGM5	0.361639
P62979	0.356789
Q9H8L6	0.348755
P07737	0.348421
O00187	0.340775
P23470	0.337938
P20933	0.336471
V9HWD8	0.334852
O00194	0.333669
V9HWK2	0.332852
A8K3I0	0.32831
A0A087WTQ6	0.320538
J3QQX2	0.314725
P28799	0.311211
Q16706	0.308679
Q8WZ75	0.306506
A0A024R8S5	0.305774
V9GYM3	0.301785
D9ZGG2	0.292746
B2R6Q2	0.287337
Q03591	0.284392
P01023	0.283379
P0DJI8	0.28247
A0A125U0V4	0.282457
Q13232	0.274761
K4DIA0	0.26755
Q9Y4L1	0.262284
Q9UIU0	0.261035
J3KQ66	0.260713
A8K690	0.257959
B2RDW0	0.256986
Q86YW5	0.251274
Q9BYE9	0.244572
E1U340	0.243321
G3XAI2	0.242641
P08294	0.241023
P40189	0.23943
Q96RD9	0.224966
P26447	0.222606
Q86UD1	0.220388
Q6LAM1	0.219949
B2R6W1	0.21602
Q8NBJ4	0.213931
B2R582	0.210468
Q8TCZ8	0.209092
V9H1C1	0.205847
Q8NBP7	0.203066
H7C5H1	0.200415
P13645	0.198215
A0A024RC42	0.196453
P46109	0.194479
O15400	0.192792
P00738	0.192672
P07358	0.19192
Q0ZGT2	0.190053
P12814	0.186913
B2RBF5	0.184838
Q7Z5F5	0.179053
P07333	0.176073
Q9UMV1	0.175101
Q9HCU0	0.174619
B7Z8Q2	0.170653
A0A087WTF6	0.167581
P04259	0.158289
Q9UJJ9	0.152198
Q59G70	0.151186
Q6FHA6	0.148397
Q9ULI3	0.147683
A0A024R9B8	0.140874
B4DTH2	0.136572
Q14019	0.135316
P13647	0.134928
A0A024R2G1	0.134756
P63104	0.131426
P35443	0.128242
I3L0A0	0.124119
Q59EN5	0.12078
O15031	0.112734
P0DJI9	0.110083
A0A024R1A3	0.109302
Q9BWP8	0.0965525
P61626	0.0963942
P06396	0.093827
Q59HB3	0.0922408
A0A087X188	0.0837536
A0A024R6Y5	0.0836667
Q59GL6	0.0813646
P00734	0.07931
P67936	0.0791031
Q59EB6	0.0729322
B2RDY9	0.0726491
P48740	0.0720013
Q14520	0.0614607
H3BUX1	0.0572957
V6A6E5	0.0558302
A8K7T4	0.0554605
B4E1C2	0.0486369
Q59GR8	0.0475567
O94985	0.044776
P61204	0.04352
B3KTS4	0.0427621
A0A024R462	0.0398886
G3V1V0	0.0387892
L8ECC2	0.033779
Q86VB7	0.0293518
A0A024R1K7	0.0284756
Q9NS71	0.0276072
A0A158RFU6	0.0268324
V9HW22	0.0223591
P19021	0.0182733
Q86SQ4	0.017457
A2KUC4	0.0101603
Q32Q12	0.00859913
A0A024R8Y9	0.00736395
R4GMU1	0.00514296
V9HWC9	0.00504454
B6V6K6	0.00431662

## Sheet: A VS D
Var ID (Primary)	M1.VIP[1]
P20618	1.49024
G3V1V0	1.47488
A8KAM8	1.47221
P19652	1.46834
B4DPQ0	1.46575
Q9H7M9	1.46134
Q15430	1.4554
Q03167	1.45492
Q9NQ79	1.45419
B0YIW2	1.45367
V9HWA9	1.45284
K7ER74	1.45008
B2RAN2	1.44992
A0A096LPE2	1.44912
Q9BXR6	1.4477
P30044	1.44508
P37840	1.4443
P02768	1.44315
P02763	1.44283
D3DNU8	1.44225
B2R773	1.44213
A0A024R0T8	1.4404
K7ES00	1.43933
P05546	1.4389
P14625	1.43713
B2R9F2	1.43655
Q96FJ2	1.43417
Q99497	1.43283
A0A0A0MRJ7	1.43225
P02775	1.42887
A0A1B1CYC9	1.42748
P04066	1.42719
P07333	1.42675
P20851	1.42493
P40197	1.42434
Q6UX71	1.42306
B0AZL7	1.42276
Q86V85	1.42228
Q15485	1.42069
A0A0U1RR20	1.41933
A0A1B0GU03	1.41829
P27487	1.4162
V9HWI6	1.41576
A0A0X9V9C4	1.41494
P80108	1.41454
V9HW55	1.4137
A0A068LKQ2	1.41284
B4E1D8	1.41249
P55056	1.41207
P61970	1.41108
B4DUV1	1.40954
A0A087X0M8	1.40951
Q6FIG4	1.40931
J3KNB4	1.40739
Q7Z7M9	1.40615
P24298	1.40556
A8K2N0	1.40532
A0A024R944	1.40501
P05362	1.40438
P25311	1.40241
Q02985	1.40231
O60667	1.39989
A0A0R7FJH5	1.39892
A6NC48	1.39882
P16070	1.39855
C9JIF9	1.39765
Q8NBS9	1.39637
Q9UNN8	1.39251
A0A024R6N9	1.39164
B2R4R0	1.39111
A5PL32	1.39107
P22352	1.39051
P13671	1.38953
P05155	1.38823
Q5U077	1.38379
Q549J4	1.38208
P14780	1.38029
A0A0G2JJG8	1.37858
B7Z1K5	1.37848
A2NJV5	1.37824
P25815	1.37667
A0A0A1HAW1	1.37666
Q05682	1.37665
A0A024R3E3	1.37612
A0A024R1G3	1.37538
A8KAJ3	1.37483
Q5FWF9	1.37398
O14618	1.37373
A0A0G2JK05	1.37273
A0A1B0RPQ4	1.37015
B7Z7M2	1.36886
H7BY58	1.36746
B3KQF4	1.36576
A0A0D9SG04	1.36483
B5BUI8	1.36448
E9KL23	1.36374
A0A024R0V4	1.3636
P24592	1.36292
A0A0K0K1L1	1.36256
A0A024R782	1.36251
Q6UY14	1.36205
Q59EN5	1.36098
P00748	1.36038
A8K6C9	1.35943
A8K6K4	1.35809
B3KS79	1.35742
P30043	1.35506
P23141	1.35503
Q86VB7	1.35496
P20933	1.35454
P78482	1.35264
B4DR52	1.34947
P00742	1.34851
V9HWC7	1.34821
Q9HCC1	1.34436
Q8TER0	1.34408
B2R950	1.34353
Q9HDC9	1.34272
P34096	1.34234
B2R6V9	1.34131
A0A024QZL1	1.34093
A8K8Z4	1.33797
A0A024RB87	1.3359
V9HWH1	1.33516
Q13228	1.33377
P08238	1.33371
Q1HP67	1.33293
O75636	1.33231
B2R642	1.33167
O43639	1.33158
E1U340	1.32894
D9IAI1	1.32721
A0A024R9Q1	1.32673
A0A024R8Y9	1.3259
D3DRP5	1.32412
P16035	1.3241
Q13867	1.3234
A8K335	1.32311
P00738	1.32169
A0A0S2Z3Y1	1.32137
Q9HCL0	1.31975
A0A0S2Z4G4	1.31913
A0A0U1RRH7	1.31742
A0A087WY85	1.31697
A0A146E5L3	1.31605
J3QRS3	1.31499
P32942	1.31293
B4E1C2	1.31278
P22692	1.30898
P04406	1.30857
B5BU24	1.30677
Q9Y5Y7	1.30594
B2R4P2	1.30562
Q6XMI6	1.30509
Q16610	1.30347
P26038	1.30196
O60888	1.30124
P05062	1.29837
V9HW12	1.29796
Q9NZP8	1.29638
H0YB09	1.29543
Q6NS36	1.29498
Q59ER5	1.29464
A2VCK8	1.29059
I3L0A0	1.28778
P00915	1.2873
P06703	1.28718
P00558	1.28645
P59665	1.286
X6RBG4	1.28472
Q8N7G1	1.2844
B7Z9A0	1.28232
P00338	1.281
Q0ZGT2	1.27963
B4E0X1	1.27936
A0A024R035	1.27891
E5RIF9	1.27853
H7C5H1	1.27741
W8QEY1	1.27699
A8K7G6	1.27541
A0A140VKA6	1.27519
A0N5G1	1.27296
V9HW22	1.27294
A0A140TA33	1.27279
Q76LA1	1.27138
P43652	1.26933
B2R8Y9	1.26833
X6R8F3	1.26621
P00352	1.26525
P04424	1.2645
E9PR17	1.26411
B7Z4R8	1.26229
Q9NWV4	1.26102
A0A0F7TAV4	1.25972
B4DYE5	1.25772
P51884	1.25753
H9ZYJ2	1.25413
P12109	1.25232
P04040	1.25163
Q0PNF2	1.24953
B2RAS2	1.24825
B3KQF5	1.24751
Q14126	1.24442
A8K9E4	1.24343
P18428	1.24312
Q13740	1.24198
H0Y858	1.24125
P05164	1.23642
P40925	1.2347
O00391	1.2345
P43251	1.23418
Q8IXL6	1.23407
Q6EMK4	1.23406
P49908	1.23233
P23528	1.23168
W0UV60	1.23093
P67936	1.22816
P04278	1.22361
D3DQH8	1.22333
Q13790	1.22267
P18065	1.22217
Q9Y490	1.22164
F2RM37	1.22022
B2R7D2	1.22007
P03951	1.21899
P15169	1.21566
B7Z8Q2	1.21452
Q13201	1.21348
P05019	1.21323
B2R983	1.21135
I3L504	1.21047
O60234	1.20944
A0A0C4DG49	1.20942
A0A0K0K1H8	1.20886
P00734	1.20755
Q7Z7M8	1.20641
Q9UJC5	1.20563
P07996	1.20473
B2R888	1.20425
P28799	1.19901
Q15828	1.19853
P02649	1.19834
A8K6C1	1.19687
A0A140TA29	1.19668
Q9BYE9	1.19547
P02452	1.19401
Q12841	1.19363
A0A024RDT4	1.19233
B2RBZ5	1.19065
P25774	1.1904
Q9Y6R7	1.1892
B2RBW9	1.18503
Q08554	1.18482
V9HWC9	1.18367
A0A0S2Z4L3	1.18323
P06396	1.18166
Q96IY4	1.17752
P08514	1.17633
P07359	1.17325
Q59GL6	1.17285
B4DRF2	1.1714
P62979	1.17102
D3DPK5	1.16996
O95445	1.16961
A0A125QYY9	1.1679
P09382	1.16768
Q5T9B7	1.16198
O43866	1.16047
V9H1C1	1.15933
A0A0J9YXC7	1.15933
P21333	1.15848
Q4ZG40	1.15743
P00450	1.15639
Q9UGM5	1.15263
Q59E93	1.15038
A0A080YV01	1.14693
A0A0K0K1K4	1.14569
J3QRN2	1.14556
Q6FHA6	1.14154
P26447	1.14034
A8K061	1.14014
P06727	1.14014
P10909	1.13955
M0R2W8	1.13939
Q15084	1.13783
Q6N030	1.13771
P17936	1.13707
Q5HYL6	1.13705
Q13103	1.13427
E5RJD8	1.13208
V9HWJ1	1.12934
P02753	1.12933
X6R8A1	1.12925
S6AWE6	1.12872
A0A0B4J1R4	1.12853
B3KWB5	1.12836
C9JMV9	1.1277
Q86UX7	1.12762
X5D7A8	1.12735
P00747	1.12668
B7ZKQ8	1.12539
P06733	1.12361
A0A024R529	1.12108
C0JYY2	1.12105
Q8TCZ8	1.12047
D9ZGG2	1.11876
V9HWK2	1.11853
P60174	1.1173
A0A024R728	1.11713
A7L3A3	1.11617
P16930	1.11531
A0A140VK24	1.10833
A0A024R5H8	1.10657
P24593	1.10558
B2R6W1	1.103
B4E1B2	1.10278
B4DMN1	1.10153
V9HWB4	1.10089
A0A024RDS2	1.0991
V9HVY1	1.09602
Q6GMX6	1.09589
Q13789	1.09546
G3XAK1	1.09409
Q59EJ3	1.09382
Q92823	1.0918
A8K2Q6	1.08971
B2R5H0	1.08872
Q59EU3	1.08425
P08697	1.08239
A0A161I202	1.08166
A0A0K2BMD8	1.08026
K4DIA0	1.07913
M1VKI3	1.07854
A8K878	1.07814
Q59GR8	1.07558
P02671	1.07512
P07307	1.07429
A0A024RDE1	1.07385
A0A024R5W6	1.07318
A0N071	1.07312
Q9HCN6	1.07148
A8MU27	1.06903
P33908	1.06883
O75828	1.0679
Q4TZM4	1.06612
P01591	1.06398
Q14403	1.06272
A0A087WW55	1.06213
P10721	1.06104
D9YZU5	1.06096
Q06033	1.05866
Q59G48	1.05861
P05109	1.0562
B3KUY2	1.05516
A6XGL1	1.05498
P61204	1.05411
A0A024R8G3	1.05263
P11047	1.04931
Q9UNU2	1.04913
P62942	1.04766
Q16853	1.04714
P19256	1.04705
Q9NS71	1.04652
B4DLV7	1.04593
B3VL17	1.04559
P13473	1.04508
H7BY55	1.04305
Q53HT9	1.04053
B7ZLM6	1.03969
Q6U2L6	1.03795
A0N5G5	1.03778
Q96S96	1.0366
V9GYM3	1.03605
H0YF10	1.0359
D3DNN4	1.02876
G3V5Z7	1.02811
B2R582	1.02297
Q9P232	1.02293
A0A140VJT8	1.0213
Q86YW5	1.01747
Q6N092	1.01219
A0A024R1S8	1.01207
A0A140VK27	1.01049
P03950	1.01007
A0A140VJR2	1.00935
Q562M3	1.00868
A8K2X4	1.00829
D6RFN0	1.00802
P12111	1.00633
O94985	1.00496
A2NB45	1.00485
Q9HCB6	1.0048
P23470	1.00453
Q32Q12	1.00267
A0A0S2Z4I5	1.00057
Q86U17	0.997153
Q86TT1	0.996837
Q59G70	0.996414
J3KPA1	0.992753
A8K3I0	0.989941
A0A024R611	0.989743
P19320	0.987528
B2R769	0.979048
B7Z1F8	0.978124
D3DQX7	0.977068
A0A024R0A1	0.973566
P08294	0.972514
A0A0X9TD88	0.971136
Q5NV90	0.970637
O00187	0.968248
Q16270	0.965651
P14543	0.964636
A0A0G2JMW3	0.962989
Q07954	0.961053
Q7L9L4	0.960286
P07998	0.96013
A0A0B4J1X5	0.958913
J3KNP4	0.958901
Q8N355	0.958591
Q6YHK3	0.957328
G3V3D1	0.955964
Q9BWP8	0.955758
Q7Z5F5	0.955282
Q8WWZ8	0.952198
P02790	0.952104
H0YAC1	0.951056
Q6PIL8	0.948279
Q53FI7	0.947644
A0A024RC42	0.944878
P48740	0.942259
P04259	0.941226
Q13232	0.939646
Q9UHG3	0.938995
Q14019	0.937818
P98160	0.934757
Q14247	0.930885
Q08257	0.930862
A0A024R2G1	0.92705
Q9UJJ9	0.919771
B2RDW0	0.918068
V9HW88	0.917529
P13727	0.917207
Q13332	0.916617
A0A024R8Z0	0.916567
A8K5T0	0.916098
Q32Q10	0.914732
Q9UL78	0.914203
B4DZM1	0.913541
A0A075B749	0.912479
P81605	0.910259
G3XAI2	0.901213
A0A024RD39	0.899545
A0A0A0MT22	0.89631
Q15555	0.896202
B2R6Q2	0.888478
P02792	0.888114
P02760	0.887166
Q9HBI1	0.885958
D3YTG3	0.885741
A0A024R104	0.883895
A0A087X089	0.882407
Q59EP2	0.877475
B2R4F3	0.87608
P29401	0.874499
Q9BYJ0	0.871448
P02746	0.865841
Q53HU8	0.862506
P01031	0.856906
A0A024R2Q7	0.855909
Q8NF20	0.854245
P46109	0.852843
P02750	0.85108
P06702	0.84975
P24387	0.847826
P30530	0.844923
D3DR24	0.843424
B3KXB6	0.840324
P08709	0.839102
O75594	0.836897
P13647	0.834883
P35527	0.833409
P01137	0.830301
Q15746	0.827416
A0A140VJC8	0.82513
P27930	0.824482
Q96AP7	0.824134
P08833	0.820988
A0A068LL60	0.816858
B2R8I2	0.816754
Q6UXB8	0.814724
Q5SVJ8	0.811576
A8K1K1	0.811379
A0A024R1K7	0.806633
P12814	0.801029
A8K7Q1	0.800213
O94919	0.791357
Q99784	0.790091
A4D2P0	0.788468
O15031	0.783818
P02533	0.780139
L8ECC2	0.776243
Q59ED3	0.771118
A0A087WVC6	0.770599
A0A140VKF3	0.770516
O15400	0.768535
Q96K68	0.766723
P11226	0.766492
O15204	0.751075
Q7Z738	0.743789
G3V2W1	0.741498
A0A024R5F9	0.741457
H7BZJ3	0.74123
A0A140VK56	0.739102
Q59EA3	0.735568
Q6U2E7	0.735424
B2RDY9	0.7342
P02745	0.733177
Q9UJ68	0.732635
A2KUC4	0.730908
P02741	0.728991
C9JF17	0.723753
A0A024QYT5	0.72007
P52209	0.718072
Q9UL85	0.713904
Q59EB6	0.711982
B4DPQ3	0.711277
A0A0A6YYG9	0.710452
Q99650	0.703261
O00194	0.702521
P20023	0.702285
P02686	0.700707
P02747	0.700668
P08311	0.695009
J3KQ66	0.691637
P20160	0.691582
B2R815	0.687624
Q9HBR0	0.675761
P63261	0.674222
Q6UWP8	0.674192
P07360	0.668214
P30101	0.667058
P12821	0.664843
H3BLU2	0.660453
H6VRG1	0.649906
A0A024R5Z9	0.648763
A0A087X188	0.647589
Q13275	0.646351
V9HW48	0.640731
B4DJQ5	0.639307
B8ZWD9	0.636867
P02749	0.634559
P02776	0.631602
Q13508	0.628542
P23284	0.623274
A0A024R1A3	0.62053
A0A0X9T7T4	0.619826
P22792	0.613021
B3KUE5	0.61233
A0A024R962	0.611324
Q8NBP7	0.610861
Q9H8L6	0.608537
Q9UIU0	0.606088
A0A024R5L0	0.597236
H7C0L5	0.596597
P10720	0.582841
P58546	0.582661
Q53G35	0.581422
Q8NBJ4	0.578405
P39060	0.569147
A1L4H1	0.565636
P26885	0.565396
V6A6E5	0.561746
Q6N091	0.560454
O60462	0.553156
Q9HCU0	0.548013
Q96RD9	0.540741
P07357	0.539813
P12318	0.532071
A8K2T4	0.52804
B2RBF5	0.526501
B4DUT8	0.521838
Q53FE8	0.519947
Q6IN99	0.518067
M9MML0	0.515971
V9HW90	0.512105
D6RE86	0.511388
A8K690	0.508124
A0A087WTQ6	0.505104
R4GMU1	0.503977
Q14112	0.499877
B3KTS4	0.499194
A5PLM9	0.49607
P27169	0.495284
P10586	0.494212
P01023	0.492811
P0DJI9	0.49116
Q86UD1	0.489544
B3KTA8	0.477497
A6H8L5	0.47417
Q15582	0.467884
P11279	0.46729
D3DRR6	0.466448
A0A0A0MTS2	0.464441
P11717	0.459669
P08567	0.457679
Q9UK23	0.448948
P63104	0.44201
A2KBC2	0.440528
P80511	0.436451
Q86TI0	0.427319
Q86SQ4	0.421183
Q15113	0.418909
O15394	0.417225
Q99969	0.414043
B7Z351	0.413929
Q9NPP6	0.407963
Q15691	0.406573
Q13707	0.39944
Q9BS26	0.397811
B7Z9B1	0.396923
P0C0L4	0.394162
A0A1B0GUU9	0.393975
A0A024R2W4	0.391069
Q3ZCW2	0.387392
Q6MZU6	0.386547
A8K2T7	0.385459
P0DJI8	0.381371
A0A0A7E7X3	0.369009
A0A0G2JHM4	0.365672
Q68DN3	0.364516
Q59ET0	0.35881
A0A193CHQ9	0.357479
O00151	0.353391
E7DVW4	0.351788
C9JC84	0.350276
B3KX75	0.34994
Q9Y4L1	0.349669
A0A087WXI5	0.347486
A0A087WTF6	0.344092
Q92859	0.338598
P06681	0.335826
Q9NR12	0.333599
Q7Z3B1	0.333142
A0A0K0K1J1	0.330655
A0A0F7G8J1	0.325695
Q6LAM1	0.323782
J3QQX2	0.321504
B2R892	0.319885
P37802	0.316415
A0A024R6Y5	0.313029
E7EUF1	0.307953
A0A024R462	0.30753
P61626	0.304869
A0A125U0V4	0.299789
A0A024R9J3	0.299199
B7Z992	0.291859
B4DTH2	0.290229
V9HWE9	0.286433
P36980	0.284911
P40189	0.284121
B0BCY7	0.27989
Q9UL89	0.263151
Q7Z7M0	0.262165
B4DM05	0.261064
Q9UMV1	0.257031
B0YJC6	0.255075
Q03591	0.254869
Q76LX8	0.251438
Q9NY97	0.250524
Q1KLZ0	0.242153
P35908	0.238556
P28827	0.236095
Q04756	0.234517
P07358	0.234305
Q9ULI3	0.231617
Q8N3T6	0.223097
Q8WZ75	0.222152
P13645	0.220986
A0A024R374	0.218374
J3KPF3	0.216796
Q05DH5	0.21108
A0A125QYY5	0.20887
A0A024RD26	0.208578
A0A120HG46	0.208155
Q14165	0.205335
H3BUX1	0.204023
O00299	0.202039
A0A075B6H7	0.201831
Q9UIB8	0.194463
P35916	0.192329
B2RMS9	0.185117
A0A158RFU6	0.183788
A0A140GPP7	0.180656
A0A024R8S5	0.180444
C9JPV4	0.174658
P35590	0.171289
D6RF20	0.167029
P04275	0.161236
Q96PD5	0.160924
P13688	0.156936
P02743	0.155557
B2RDI5	0.149425
Q65ZC8	0.14451
P15291	0.136236
P09172	0.130679
Q9BTY2	0.127402
P07737	0.126933
B2R9D9	0.126262
A0A024R9B8	0.123562
B2R701	0.120165
B4DMS4	0.118958
P54802	0.116539
B4E1Z4	0.11605
B9EJA8	0.113178
O75882	0.110432
P19021	0.110063
Q6MZL2	0.109739
Q9P1C5	0.107255
P49641	0.104695
P35579	0.100222
V9HWD8	0.0995174
A0A075B6R9	0.0986697
P26641	0.0986478
Q15762	0.0984847
J3KPS3	0.0974525
Q86WI1	0.0898807
B7ZMD7	0.0892639
Q9UL82	0.0883495
B3KS49	0.0870265
A0A0G2JN34	0.0863473
A8K7T4	0.0827844
O43157	0.0789025
B7ZLI0	0.0784037
Q14520	0.0769625
P53634	0.0746237
Q14314	0.0723349
P08253	0.0651945
P05160	0.064091
Q5U000	0.0637378
B7Z5Q2	0.0578424
Q16706	0.0486415
A8K486	0.0458701
Q6ZMU0	0.0411087
C9IZP8	0.0381407
A6XNE2	0.0328862
Q5JVX6	0.0309903
P35443	0.0301633
Q59HB3	0.0262024
B6V6K6	0.0249326
Q16519	0.0218301
P05543	0.0171238
Q14766	0.0127846
A0A0X9TDD0	0.00844258
B1B0D4	0.00242298
B7Z539	3.32462e-08

## Sheet: B VS D
Var ID (Primary)	M1.VIP[1]
A0A0A1HAW1	1.5453
Q13275	1.54449
P08311	1.53952
Q15430	1.53915
Q9NS71	1.5383
O43639	1.51785
A0A0D9SG04	1.51353
Q03167	1.50556
P61970	1.50486
P02763	1.50347
P0DJI9	1.494
A0A024R5W6	1.4931
P05160	1.48504
A0A068LL60	1.48306
P19652	1.48081
P02745	1.47866
P43652	1.47789
P05164	1.47699
P07998	1.475
A0A024R5L0	1.47455
Q15746	1.47274
Q6XMI6	1.46978
Q14126	1.46936
Q05682	1.46831
P34096	1.46782
P14625	1.46705
O00151	1.46688
B4E0X1	1.46607
D3DPK5	1.46472
Q9BXR6	1.46412
P07333	1.46334
P06681	1.46272
P00734	1.46222
P05155	1.46094
P40197	1.4609
P18065	1.45553
Q15485	1.4512
Q5FWF9	1.45113
A8K6C9	1.45084
A0A0C4DG49	1.44916
Q86YW5	1.44831
P33908	1.44729
Q6IN99	1.44659
P00742	1.44641
A0A0X9V9C4	1.44625
A6NC48	1.44564
A0A1B1CYC9	1.44474
O75594	1.44286
K7ER74	1.44182
A0A024R0T8	1.44085
P98160	1.43878
W0UV60	1.43794
M0R2W8	1.43316
O14618	1.43284
Q9UK23	1.43239
Q02985	1.43237
P25815	1.43235
A0A1B0GU03	1.43187
Q9NQ79	1.43182
A0N5G5	1.43163
O60667	1.43038
A0A024R2W4	1.4275
P01591	1.42576
A1L4H1	1.42319
Q0ZGT2	1.42223
A0A0U1RRH7	1.42164
A0A0R7FJH5	1.4201
A0A0A0MRJ7	1.41929
K7ES00	1.41855
A6XNE2	1.41839
O00299	1.41785
Q5U077	1.41541
P05362	1.41213
P62942	1.40992
A8K061	1.4099
A8KAJ3	1.40979
P05546	1.40974
P24298	1.40898
B2RMS9	1.40895
A0A0F7TAV4	1.4084
P37840	1.40809
A0A024R374	1.40682
A0A024R6N9	1.4067
B4DR52	1.40667
A0A096LPE2	1.4066
B3KQF4	1.406
B2R4R0	1.40593
A0A0K0K1L1	1.40476
A8K1K1	1.40084
B2R8I2	1.40052
A0A024R944	1.39889
A5PLM9	1.3965
A0A140VK24	1.3959
Q6MZU6	1.39467
Q1HP67	1.39438
Q13740	1.39406
A0A140VKA6	1.39272
A8KAM8	1.39228
P05019	1.39182
Q86VB7	1.39166
A0A0G2JJG8	1.39057
H7C5H1	1.39033
A0A024R5F9	1.38922
P14780	1.38878
P02671	1.38755
Q9UGM5	1.38714
K4DIA0	1.38689
A0A0K0K1J1	1.38596
Q7Z7M8	1.38582
A0A0B4J1X5	1.38546
P60174	1.38468
E9PR17	1.38231
Q14520	1.3823
B4E1C2	1.38199
P02452	1.38084
V9HW55	1.38043
A8K335	1.37992
Q8WWZ8	1.37628
A0A024R728	1.37617
A0A024QYT5	1.37586
O60888	1.37581
A0A0J9YXC7	1.37581
Q13867	1.37327
P18428	1.37142
B2R6V9	1.37016
Q53FI7	1.36965
G3XAK1	1.3692
E5RIF9	1.367
L8ECC2	1.36631
Q6N092	1.36429
P17936	1.36308
E1U340	1.36157
C9JIF9	1.35852
A0A0A0MT22	1.35829
P13727	1.35818
P14543	1.35304
O00187	1.3518
Q549J4	1.34748
P03950	1.34611
O94985	1.34544
X6R8F3	1.33909
B2R9F2	1.33861
A0A140TA29	1.33753
A0A1B0RPQ4	1.33596
B2RAN2	1.33155
P20618	1.32806
P02775	1.32759
B0AZL7	1.32463
P26885	1.32461
P07307	1.32376
A0A024R782	1.32178
H3BLU2	1.3209
Q562M3	1.32058
Q4ZG40	1.3201
D9IAI1	1.31931
P24593	1.31603
Q8TER0	1.31512
H7BZJ3	1.31283
A0A0G2JK05	1.31249
P48740	1.30979
B2R888	1.3073
A0A146E5L3	1.30664
P19256	1.30576
Q99497	1.30386
P20160	1.3037
Q6PIL8	1.30327
A8K2Q6	1.30259
M1VKI3	1.30022
Q15113	1.29594
Q86U17	1.29533
O43866	1.29251
B2R892	1.29241
P00915	1.29091
P16070	1.28916
A2VCK8	1.2885
V9HVY1	1.28749
Q96PD5	1.28735
Q9NWV4	1.28552
P39060	1.28348
B4DUV1	1.28281
A8K6C1	1.28038
B2R582	1.27823
P30043	1.27806
A8MU27	1.2746
Q9Y4L1	1.27392
H9ZYJ2	1.27347
Q86TI0	1.27213
D3DQH8	1.27187
A0A024R3E3	1.27052
V9HW12	1.26838
Q13228	1.26808
P06727	1.26791
A0A0K0K1H8	1.26439
Q99969	1.26085
Q9NPP6	1.26008
A0A0U1RR20	1.25816
B7Z992	1.25682
V9HWH1	1.25595
Q9BYJ0	1.25407
Q16853	1.25086
A0A080YV01	1.24717
G3V3D1	1.24713
Q59EJ3	1.24633
J3KNP4	1.24544
P46109	1.24504
P06703	1.24475
C9JPV4	1.24382
P02686	1.24365
J3KNB4	1.24303
Q92823	1.24114
A0A0S2Z4G4	1.24114
Q8N7G1	1.23919
C9JMV9	1.23548
A0A024R8Y9	1.23541
Q59EA3	1.23451
Q86WI1	1.23432
B7Z8Q2	1.23411
I3L504	1.23321
A8K8Z4	1.23228
A0A024R5H8	1.23227
P01137	1.23134
Q8N3T6	1.23113
P00352	1.23027
Q6N091	1.22731
Q14019	1.22675
D6RF20	1.22611
Q13232	1.22505
H0YAC1	1.2243
P00747	1.2229
Q7Z5F5	1.22065
H0YB09	1.22
P08567	1.21911
Q7Z7M0	1.2173
A2NB45	1.21445
A0A075B749	1.21401
F2RM37	1.21019
B3KUY2	1.21003
B2R7D2	1.20999
P24387	1.2098
P40925	1.20865
O94919	1.2077
P05109	1.20725
A0A024RDE1	1.2061
D3DR24	1.20583
V9HWC7	1.20464
Q5NV90	1.20284
Q96IY4	1.20168
A0A125QYY5	1.20074
O15204	1.20034
A8K486	1.19935
A0A087X089	1.19871
A6H8L5	1.19672
P02750	1.19451
P12318	1.1938
P05062	1.19162
Q8IXL6	1.19124
P07359	1.18863
S6AWE6	1.18798
Q59ER5	1.18686
Q9HCL0	1.18665
Q14247	1.18615
B4DUT8	1.18527
R4GMU1	1.18366
Q13508	1.18329
A8K2T4	1.18226
A0A125QYY9	1.18124
Q15582	1.18037
P61626	1.17981
P53634	1.17968
Q15084	1.17758
A0A0X9T7T4	1.17705
Q9UL85	1.17498
A0A024RB87	1.17116
D9ZGG2	1.17096
B7Z351	1.17089
P20023	1.17012
A0A024R035	1.16835
Q59GL6	1.1649
P29401	1.16255
O00194	1.15999
A8K2X4	1.15908
P26447	1.15871
B2R950	1.15321
P01031	1.15316
Q15762	1.15282
G3V2W1	1.15239
B3KWB5	1.15105
Q9UJ68	1.14942
P04040	1.14754
H7BY55	1.14498
Q08554	1.14436
Q15691	1.14373
B3KTA8	1.14326
Q59HB3	1.14201
P51884	1.14199
Q9UL78	1.14077
B4DZM1	1.13907
Q59EB6	1.13665
B4E1D8	1.13477
A0A024RDS2	1.13409
P20851	1.13182
A2NJV5	1.12941
B7Z7M2	1.12725
B3KS79	1.12418
Q13790	1.12174
Q8NBJ4	1.12134
P61204	1.12023
A0A024R0A1	1.11601
A8K2N0	1.10693
Q6YHK3	1.10598
A8K878	1.10376
B2R9D9	1.10238
D3YTG3	1.10214
P37802	1.10043
A0A024R529	1.09917
A0A120HG46	1.09879
P27487	1.09659
D3DQX7	1.09592
B2RBZ5	1.09569
A0A0K2BMD8	1.09445
Q9BYE9	1.09151
A0N071	1.09066
P00738	1.08912
P26641	1.08851
J3KPS3	1.08496
P35579	1.08177
Q4TZM4	1.0797
P30530	1.07714
Q59G70	1.07643
P24592	1.07592
D9YZU5	1.07471
V6A6E5	1.07333
J3KQ66	1.07281
O15031	1.07149
J3QRN2	1.06998
B4DMN1	1.06457
V9HW22	1.06437
A0A0B4J1R4	1.06382
P10720	1.06303
P04259	1.06229
Q5T9B7	1.06159
A8K7T4	1.06108
H0Y858	1.06028
P0C0L4	1.0602
B3KXB6	1.05926
P11279	1.05887
J3QQX2	1.05846
B0YIW2	1.05844
P59665	1.05812
H0YF10	1.05809
A0A0G2JN34	1.05713
P80108	1.05537
P54802	1.05373
A0A087X0M8	1.05143
Q12841	1.04502
Q59GR8	1.04295
P00748	1.04231
B2R701	1.03854
B4DJQ5	1.03559
A0A087WW55	1.03224
P13671	1.03122
B2RBF5	1.02982
Q14403	1.02749
B7ZLM6	1.02738
P08294	1.02625
Q96K68	1.0219
P55056	1.01698
A0A024R1S8	1.01607
Q9HCN6	1.01559
Q13332	1.01438
P11717	1.01307
B4DLV7	1.01196
B2R4P2	1.00679
P22352	1.00308
Q5HYL6	1.0027
P22692	1.00182
P22792	1.00181
C9IZP8	1.00078
P08833	0.999166
P26038	0.997253
B2R4F3	0.99229
Q76LA1	0.991009
P32942	0.987878
B3VL17	0.984266
P13647	0.977957
A0A075B6H7	0.97434
B6V6K6	0.974116
Q9P232	0.973915
X6RBG4	0.973146
B7Z9A0	0.968967
O60234	0.966502
J3KPA1	0.965523
A0A0A6YYG9	0.963656
P01023	0.963531
P08238	0.962815
Q9HCB6	0.953467
P04406	0.951967
I3L0A0	0.949437
A0A193CHQ9	0.949069
P58546	0.945827
P08514	0.945769
A0N5G1	0.944246
Q07954	0.94344
A0A024R8G3	0.938674
B7ZKQ8	0.935456
Q9HDC9	0.934726
P12109	0.933349
Q15555	0.931368
Q06033	0.930103
P06733	0.925925
A0A0G2JHM4	0.925719
B4DTH2	0.925089
O43157	0.920077
P09382	0.917578
A0A140VJC8	0.9175
B2RDW0	0.917242
X6R8A1	0.916727
V9HWB4	0.915725
A0A024R1K7	0.91158
X5D7A8	0.911508
G3V1V0	0.911045
P04424	0.910057
Q59EU3	0.908833
P19320	0.907723
Q9NZP8	0.903194
A0A024R9Q1	0.903143
Q6MZL2	0.897482
Q96S96	0.896027
Q8N355	0.895954
P06702	0.895324
P02533	0.895038
V9HWI6	0.888669
B4DYE5	0.884421
Q04756	0.88358
Q13103	0.883317
P23470	0.871455
P36980	0.86911
P13473	0.868273
Q96RD9	0.864067
B4DRF2	0.863072
Q6N030	0.862736
Q8NF20	0.862084
Q9UIU0	0.861711
B2R773	0.858414
Q53HU8	0.855892
Q59ED3	0.855471
Q8TCZ8	0.853351
B7ZLI0	0.851419
A5PL32	0.848861
B4E1Z4	0.846519
P04278	0.846005
Q32Q12	0.842606
P30101	0.842159
Q8NBS9	0.83977
P0DJI8	0.836762
A0A024R8Z0	0.834483
D3DNU8	0.824488
O75636	0.824165
P25311	0.822755
Q14165	0.82227
Q9Y5Y7	0.81962
A0A140VK27	0.815514
Q6NS36	0.813474
P00450	0.807497
D3DRP5	0.806958
Q59G48	0.806291
B2RDI5	0.802747
W8QEY1	0.802424
Q7Z7M9	0.802232
Q53FE8	0.800067
Q59E93	0.799515
P63261	0.792675
Q9UIB8	0.792615
A0A075B6R9	0.787593
P02749	0.784347
P28799	0.782941
A8K9E4	0.779167
O60462	0.778157
A2KBC2	0.77534
P13688	0.775236
A0A024R9J3	0.774692
Q65ZC8	0.774036
P03951	0.77204
Q3ZCW2	0.770662
P27930	0.768252
P10721	0.766752
A2KUC4	0.766651
Q9Y6R7	0.766644
H6VRG1	0.766601
P35527	0.766529
Q9UHG3	0.76437
Q7Z738	0.76086
A8K2T7	0.759256
P10586	0.757983
P78482	0.756032
P07737	0.754043
Q9UJC5	0.748356
Q9UJJ9	0.745928
D6RE86	0.745765
A7L3A3	0.745052
Q6EMK4	0.742008
Q16270	0.740989
P23284	0.730492
Q9BTY2	0.724877
P05543	0.723988
A0A0A0MTS2	0.723466
V9HWE9	0.72281
A6XGL1	0.721339
P09172	0.717202
P80511	0.712432
Q99650	0.711744
P16930	0.70343
Q9UL89	0.700154
P15291	0.699829
Q59EP2	0.698687
V9GYM3	0.692515
P20933	0.690701
Q8NBP7	0.688101
O00391	0.683252
Q9BS26	0.68069
Q15828	0.680306
A0A024RDT4	0.680274
A0A140VJT8	0.676959
Q32Q10	0.671803
P02741	0.667027
Q7Z3B1	0.665457
Q9UNU2	0.664181
Q14112	0.661731
J3QRS3	0.656618
V9HWD8	0.652019
Q96FJ2	0.64987
Q1KLZ0	0.637765
Q9UL82	0.631264
Q86UD1	0.630206
B4DMS4	0.628202
Q16706	0.628073
P07360	0.627179
P35916	0.626849
P43251	0.622903
A0A161I202	0.6229
P06396	0.622276
Q99784	0.620723
P28827	0.618051
B3KTS4	0.617122
Q6FHA6	0.614235
P00558	0.610812
A0A024R8S5	0.609987
B7Z1F8	0.608616
B2RDY9	0.60825
A0A1B0GUU9	0.606549
B4DPQ0	0.606523
B3KUE5	0.604009
P67936	0.601711
Q6U2L6	0.596413
B2R769	0.594988
P02747	0.592604
Q86UX7	0.581652
A0A024R1G3	0.578388
Q9NR12	0.576483
Q9BWP8	0.569711
A0A0X9TDD0	0.567357
V9HWA9	0.567087
Q6GMX6	0.559285
Q86TT1	0.559086
Q86V85	0.553786
A0A0K0K1K4	0.551871
Q7L9L4	0.550871
P02743	0.550769
Q6U2E7	0.54766
P23528	0.547403
J3KPF3	0.545347
P13645	0.544539
P15169	0.538721
A0A087WY85	0.530551
Q9P1C5	0.52998
Q9HBI1	0.529742
P27169	0.526366
B3KQF5	0.524675
A0A024R2Q7	0.523454
Q9UNN8	0.52245
A4D2P0	0.518064
Q59ET0	0.516808
Q6LAM1	0.514804
A8K3I0	0.514383
B9EJA8	0.50709
Q59EN5	0.504519
E9KL23	0.493358
P81605	0.48794
O75882	0.484139
Q13201	0.477047
D6RFN0	0.470538
V9HWC9	0.465608
Q13707	0.464877
Q6UX71	0.464429
B3KS49	0.454962
A0A024R962	0.45404
P19021	0.451636
P35908	0.450462
A0A024R6Y5	0.444581
P07357	0.442845
P62979	0.440902
E7EUF1	0.438549
B1B0D4	0.437862
Q9HCC1	0.433847
Q9UMV1	0.433622
A0A087X188	0.429079
P23141	0.425457
V9HW88	0.424688
A0A024R611	0.423524
A0A024R1A3	0.421017
A0A087WTF6	0.41955
Q9Y490	0.415056
P11226	0.412307
B7Z5Q2	0.405455
Q86SQ4	0.401867
B2RBW9	0.398716
B2R815	0.395494
Q96AP7	0.389141
P49641	0.387577
P52209	0.385287
Q16519	0.379495
Q5JVX6	0.379102
A0A0S2Z4L3	0.377862
P35590	0.374441
Q92859	0.374354
Q14766	0.370934
B4E1B2	0.367911
A0A024R0V4	0.364216
P04066	0.3617
Q05DH5	0.361363
P40189	0.360636
Q6UWP8	0.353238
Q76LX8	0.346527
Q6FIG4	0.338802
V9HWK2	0.337004
Q9H7M9	0.336011
B2R5H0	0.329716
B2R6W1	0.326576
B3KX75	0.326267
B0BCY7	0.324529
G3XAI2	0.318623
B5BU24	0.314265
A8K5T0	0.31353
P08697	0.312822
A0A140TA33	0.308825
E5RJD8	0.306461
A0A087WVC6	0.303116
B5BUI8	0.29765
A0A140VK56	0.297274
Q6UXB8	0.296834
A0A125U0V4	0.292029
P00338	0.291623
B4DM05	0.285543
Q6ZMU0	0.283791
A0A0X9TD88	0.276062
A0A024R2G1	0.273246
B2R983	0.270838
B2R642	0.265814
P10909	0.264927
E7DVW4	0.260962
P02792	0.257756
A8K690	0.25478
B4DPQ3	0.25294
A0A0S2Z3Y1	0.251782
B2RAS2	0.248463
Q03591	0.24079
A0A140VKF3	0.240535
C9JF17	0.240071
H3BUX1	0.239723
B7ZMD7	0.238202
A0A0S2Z4I5	0.234649
D3DRR6	0.230665
O75828	0.228994
B0YJC6	0.228519
A0A158RFU6	0.223193
A0A024RD26	0.222273
P02753	0.217791
A8K7G6	0.215223
Q5SVJ8	0.212473
Q6UY14	0.210799
V9HW48	0.208722
D3DNN4	0.206661
Q8WZ75	0.205964
P08253	0.205127
Q16610	0.201403
P07996	0.195643
A0A087WXI5	0.195613
O15400	0.190498
H7BY58	0.186254
Q9HBR0	0.18586
A0A140VJR2	0.17712
P12821	0.174595
P02768	0.167124
B7Z9B1	0.1662
P02649	0.166173
P02776	0.157081
A0A068LKQ2	0.154081
Q68DN3	0.150916
B7Z4R8	0.149716
A0A024R462	0.145654
O95445	0.143688
A0A140GPP7	0.141316
P30044	0.136481
C0JYY2	0.134961
P02746	0.128009
Q53G35	0.124704
M9MML0	0.123557
B2R8Y9	0.121476
V9HWJ1	0.120367
P04275	0.112486
A0A024RC42	0.112177
A0A024R9B8	0.111315
P49908	0.110254
V9H1C1	0.108996
A0A0F7G8J1	0.103076
A0A024R104	0.102568
A0A024R5Z9	0.0973209
A0A0A7E7X3	0.0959703
Q9NY97	0.0937061
P12814	0.0927871
P12111	0.0926406
Q0PNF2	0.09216
V9HW90	0.0907235
H7C0L5	0.0881766
B8ZWD9	0.0842669
A8K6K4	0.0836825
P02790	0.0748466
A0A0G2JMW3	0.0745996
Q08257	0.0703436
P35443	0.0680378
Q9H8L6	0.0679475
A0A024RD39	0.066323
P16035	0.0590471
P25774	0.0555876
C9JC84	0.0543384
Q5U000	0.0525523
Q9HCU0	0.0513135
O15394	0.0494207
P21333	0.0491319
Q53HT9	0.0463969
Q14314	0.0443991
G3V5Z7	0.0441699
A8K7Q1	0.0439322
P11047	0.0416
A0A087WTQ6	0.0375875
B2R6Q2	0.0349785
P63104	0.0314587
B7Z1K5	0.0270712
Q9ULI3	0.0266581
Q13789	0.0266093
P02760	0.0252194
A0A024QZL1	0.0215761
P08709	0.0187736
P07358	5.48609e-07
B7Z539	7.09426e-09

## Sheet: 151 DEPs 
	CTL	AG	RG	AHU	one-way ANOVA p-value	CTL VS AG		CTL VS RG		CTL VS AHU		AG VS AHU
						VIP value	P value	VIP value	P value	VIP value	P value	VIP value	P value
B4DR52	45.2±2.2 (42.7—47.0)	191.0±28.3 (166.2—221.8)	87.8±15.4 (73.1—103.8)	86.2±14.4 (71.0—99.7)	4.8113e-05	1.46841	7.83968e-06	1.37806	0.0184236	1.34947	0.0218393	1.40667	8.65483e-05
A0A0U1RRH7	50.9±1.5 (49.2—52.1)	208.7±35.6 (177.6—247.5)	79.9±19.7 (59.0—98.0)	73.5±9.2 (63.0—80.0)	5.91847e-05	1.45627	1.49775e-05	1.17614	0.127313	1.31742	0.221649	1.42164	4.61617e-05
K7ES00	37.6±3.5 (34.1—41.1)	139.9±10.1 (128.3—146.6)	105.4±29.1 (81.7—137.9)	94.8±7.5 (89.7—103.4)	0.033	1.49416	0.00371969	1.33827	0.133114	1.43933	0.00477773	1.41855	0.0146549
B2R4R0	50.7±6.1 (44.0—55.9)	161.0±17.1 (142.0—175.2)	94.0±20.2 (72.6—112.7)	95.0±10.5 (87.1—106.9)	0.000115282	1.47848	1.48346e-05	1.30363	0.00655483	1.39111	0.00582997	1.40593	0.00054038
B0YIW2	50.9±4.9 (45.7—55.4)	114.1±8.0 (105.7—121.7)	106.8±2.4 (104.0—108.3)	123.9±2.5 (121.9—126.7)	4.17045e-07	1.48329	3.05352e-07	1.48639	7.89227e-07	1.45367	9.92431e-08	1.05844	0.0433964
P55056	59.1±2.8 (55.8—60.9)	128.0±8.6 (121.7—137.8)	104.2±6.7 (99.0—111.7)	112.4±11.7 (99.6—122.5)	3.65288e-05	1.48803	6.2327e-06	1.47062	0.000135754	1.41207	4.1419e-05	1.01698	0.0457951
P05164	78.2±2.6 (76.1—81.1)	167.5±5.6 (161.1—171.2)	74.4±0.4 (74.0—74.8)	91.6±6.8 (85.5—98.9)	2.13616e-08	1.50026	1.00326e-08	1.17958	0.330978	1.23642	0.00721366	1.47699	3.60357e-08
K7ER74	51.1±7.7 (43.8—59.1)	103.3±6.5 (97.9—110.5)	103.5±2.8 (100.4—105.8)	133.8±2.3 (131.1—135.1)	4.75983e-07	1.46923	2.15716e-06	1.47211	2.10545e-06	1.45008	6.16545e-08	1.44182	0.000114731
P00748	57.4±7.1 (52.3—62.4)	113.8±21.1 (98.9—128.7)	92.7±35.7 (67.4—117.9)	141.1±9.2 (134.6—147.6)	0.0687262	1.32186	0.0587021	1.01681	0.176482	1.36038	0.0176994	1.04231	0.273634
P30044	62.8±2.7 (60.5—65.8)	115.7±8.7 (105.9—122.5)	110.0±9.2 (100.5—118.8)	114.6±5.7 (109.4—120.6)	4.01063e-05	1.47613	1.59252e-05	1.45638	3.66511e-05	1.44508	1.85921e-05	0.136481	0.853165
J3KNB4	71.8±5.5 (65.6—76.3)	130.1±8.4 (120.9—137.4)	96.8±12.8 (89.3—111.6)	110.6±7.4 (103.1—117.8)	0.000293124	1.47592	4.39601e-05	1.25754	0.00898118	1.40739	0.000712965	1.24303	0.0281498
A0A096LPE2	72.8±1.6 (71.1—74.3)	128.4±2.5 (125.8—130.8)	89.2±3.3 (86.4—92.8)	113.3±3.8 (109.6—117.2)	5.43647e-08	1.5021	1.20763e-08	1.44889	0.000125528	1.44912	1.44186e-07	1.4066	0.000228384
A0A024R0T8	54.1±2.0 (51.9—55.8)	86.3±3.0 (82.9—88.4)	133.1±25.0 (107.3—157.2)	140.0±11.9 (127.1—150.5)	0.000192701	1.49269	0.0220615	1.40448	0.000119838	1.4404	6.66487e-05	1.44085	0.00152495
P07996	70.4±8.4 (64.1—79.9)	111.4±15.9 (94.2—125.5)	124.8±13.7 (111.8—139.2)	107.4±20.2 (85.3—125.0)	0.0122463	1.34292	0.0107757	1.41549	0.00230975	1.20473	0.0173986	0.195643	0.758922
A5PL32	73.9±4.4 (70.7—78.9)	115.5±10.2 (103.8—122.6)	88.9±2.8 (86.2—91.8)	129.8±14.7 (114.1—143.2)	0.000315679	1.43826	0.000593776	1.38786	0.0843573	1.39107	7.97006e-05	0.848861	0.0965857
X6R8A1	80.7±8.3 (71.1—86.4)	124.6±12.3 (110.6—133.5)	95.1±1.1 (94.4—96.4)	106.3±16.2 (91.9—123.8)	0.00706385	1.40205	0.0011951	1.24076	0.146441	1.12925	0.0211519	0.916727	0.0757759
P23528	76.0±0.9 (75.1—76.9)	117.4±16.2 (101.9—134.2)	102.7±13.0 (88.4—113.8)	106.8±16.9 (88.8—122.3)	0.0279335	1.37133	0.00533468	1.30279	0.0404171	1.23168	0.0227982	0.547403	0.357783
D3DNU8	67.5±5.0 (61.7—70.6)	100.8±11.2 (88.4—110.3)	110.4±5.1 (105.0—115.2)	109.6±2.5 (106.9—111.9)	0.000161749	1.38459	0.000316349	1.46876	5.4362e-05	1.44225	6.21687e-05	0.824488	0.149324
P02649	81.6±6.6 (74.8—88.0)	112.0±3.9 (108.6—116.2)	92.2±1.1 (91.2—93.3)	114.4±18.6 (94.0—130.5)	0.024	1.44508	0.015426	1.20875	0.250303	1.19834	0.20332	0.166173	0.994927
P08514	83.6±9.4 (77.1—94.3)	113.4±2.1 (111.3—115.4)	106.4±7.1 (100.4—114.3)	104.4±9.3 (96.8—114.8)	0.00688396	1.41123	0.00131171	1.2859	0.0060887	1.17633	0.00992009	0.945769	0.181094
P02671	98.9±6.1 (95.3—106.0)	132.6±14.0 (118.0—146.0)	80.2±4.7 (75.6—84.9)	90.6±2.3 (89.2—93.3)	0.000251346	1.33243	0.000928678	1.35093	0.0219607	1.07512	0.24618	1.38755	0.000220065
A0A0U1RR20	87.7±1.1 (86.9—88.9)	116.4±9.1 (107.5—125.7)	103.3±8.7 (94.8—112.1)	99.3±2.2 (96.9—101.0)	0.00406586	1.4119	0.000577475	1.25659	0.0174251	1.41933	0.055987	1.25816	0.0115106
E5RJD8	83.0±4.6 (79.1—88.1)	109.9±2.3 (108.5—112.5)	99.3±10.7 (89.8—110.9)	115.3±22.3 (91.6—135.8)	0.0578356	1.4694	0.0312555	1.15455	0.151591	1.13208	0.0139156	0.306461	0.612287
O95445	84.5±0.5 (84.2—85.1)	110.2±3.3 (106.6—112.9)	97.7±8.1 (89.1—105.1)	108.5±15.5 (93.8—124.6)	0.0258845	1.48874	0.00753337	1.22094	0.105891	1.16961	0.0107953	0.143688	0.813459
A0A0A1HAW1	87.2±4.8 (83.8—90.6)	113.4±1.4 (112.4—114.4)	99.1±5.8 (95.0—103.2)	104.1±1.8 (102.8—105.3)	0.0115937	1.5544	0.0026372	1.1493	0.038937	1.37666	0.0128011	1.5453	0.0761969
A0A024R0V4	82.4±4.9 (78.8—88.0)	107.1±6.4 (99.7—111.0)	105.0±3.3 (101.8—108.4)	110.0±7.6 (101.6—116.6)	0.00141362	1.4081	0.000807033	1.43124	0.00140492	1.3636	0.000392541	0.364216	0.557311
P20618	79.2±2.5 (77.4—81.0)	102.2±10.0 (95.1—109.2)	105.3±5.1 (101.7—108.9)	115.7±10.8 (108.0—123.3)	0.0396538	1.32163	0.0436926	1.3318	0.0296812	1.49024	0.00987188	1.32806	0.162142
P00352	64.5±5.5 (58.1—67.8)	80.6±2.8 (77.6—83.2)	99.2±30.4 (70.5—131.1)	162.8±48.6 (115.6—212.7)	0.0141866	1.37405	0.51428	1.04295	0.178409	1.26525	0.00309539	1.23027	0.00815155
Q76LA1	82.5±7.5 (73.8—86.9)	101.4±4.4 (96.8—105.5)	104.2±18.1 (83.3—115.7)	118.1±15.7 (100.0—127.2)	0.123	1.32946	0.0859113	1.03521	0.39207	1.27138	0.114439	0.991009	0.451475
A0A0C4DG49	108.3±8.4 (99.5—116.2)	131.8±6.2 (126.6—138.6)	88.3±8.3 (81.7—97.6)	90.8±5.9 (84.0—94.4)	0.0002785	1.34052	0.00415581	1.23621	0.00980696	1.20942	0.0184973	1.44916	0.000123143
Q08554	92.0±1.0 (91.0—92.9)	110.6±6.6 (103.0—115.2)	101.7±5.4 (95.5—105.7)	99.5±4.5 (94.4—103.2)	0.0107778	1.38961	0.00160373	1.24953	0.0408741	1.18482	0.0977345	1.14436	0.023379
P22692	88.2±2.2 (86.1—90.5)	106±2.6 (103.3—108.5)	98.7±4.8 (95.3—104.1)	100.4±4.7 (96.1—105.4)	0.00264019	1.46936	0.000399862	1.29508	0.00912444	1.30898	0.00410556	1.00182	0.103166
P22352	114.0±1.8 (112.4—116.0)	94.5±3.3 (90.8—97.3)	100.7±4.1 (97.6—105.4)	99.6±3.5 (96.3—103.3)	0.000544741	1.46804	9.14414e-05	1.39235	0.0011846	1.39051	0.000706579	1.00308	0.0960127
A0A024R944	107.3±1.3 (106.0—108.5)	88.7±2.8 (85.4—90.4)	101.3±1.3 (99.8—102.1)	98.9±1.6 (97.3—100.5)	1.32676e-05	1.47795	1.79539e-06	1.41459	0.00416517	1.40501	0.000557207	1.39889	0.000143949
H0Y858	131.9±17.6 (120.4—152.2)	107.2±4.8 (103.8—112.7)	74.3±11.1 (61.6—82.4)	90.2±13.7 (76.7—104.0)	0.0030067	1.14473	0.0441152	1.38	0.000536469	1.24125	0.00384161	1.06028	0.140965
A0A1B1CYC9	129.1±7.5 (120.5—134.3)	104.4±2.9 (102.1—107.6)	79.7±9.5 (70.4—89.3)	84.3±3.3 (80.5—86.6)	4.9335e-05	1.40889	0.00150354	1.43951	1.32409e-05	1.42748	2.71377e-05	1.44474	0.00506298
Q16610	123.6±5.7 (118.0—129.3)	98.2±2.1 (96.8—100.6)	91.0±1.2 (89.6—91.9)	96.5±10.4 (86.5—107.2)	0.000723147	1.45152	0.000855805	1.46542	0.000164125	1.30347	0.000569647	0.201403	0.743607
P51884	111.2±5.1 (105.3—114.4)	87.3±2.9 (84.2—89.9)	104.1±2.5 (102.3—106.9)	96.1±5.7 (91.4—102.5)	0.000735055	1.44811	0.000133016	1.1004	0.0764671	1.25753	0.00259742	1.14199	0.0352737
E9KL23	125.4±10.8 (115.6—136.9)	94.3±8.0 (89.6—103.5)	90.1±7.7 (84.8—98.9)	90.7±3.9 (87.3—94.9)	0.00166172	1.34731	0.00138415	1.37274	0.000627377	1.36374	0.0006963	0.493358	0.594893
D3DRP5	126.3±0.3 (126.1—126.5)	94.1±5.9 (89.9—98.2)	83.9±4.5 (80.7—87.1)	99.8±6.9 (94.9—104.6)	0.00449534	1.39886	0.00308785	1.42658	0.00110201	1.32412	0.00626985	0.806958	0.322212
A0A087X0M8	126.1±6.1 (121.8—130.4)	93.3±2.7 (91.4—95.2)	100.9±0.1 (100.8—101.0)	103.6±5.8 (99.5—107.7)	0.0068769	1.45542	0.00174705	1.42399	0.00464451	1.40951	0.00698027	1.05143	0.0798238
A0A024R3E3	131.6±13.8 (120.9—147.2)	95.2±3.3 (91.5—97.9)	90.3±4.9 (86.7—95.9)	82.1±6.1 (75.7—87.9)	0.000332503	1.37175	0.000581911	1.38385	0.000251788	1.37612	7.12798e-05	1.27052	0.0828013
B4E1D8	134.8±6.3 (128.0—140.3)	94.8±9.3 (86.4—104.7)	94.2±5.6 (88.2—99.2)	74.1±12.1 (62.1—86.3)	0.000184219	1.43253	0.00048545	1.45518	0.000440275	1.41249	2.68419e-05	1.13477	0.0194984
P20851	136.5±6.2 (129.5—141.1)	91.9±6.8 (85.1—98.6)	97.3±5.0 (92.3—102.2)	75.9±9.8 (67.4—86.6)	4.0444e-05	1.46441	6.03413e-05	1.45663	0.000149424	1.42493	6.34716e-06	1.13182	0.0250969
B2R773	133.8±3.9 (129.3—136.4)	89.8±0.6 (89.2—90.4)	94.4±7.6 (87.5—102.6)	85.6±5.1 (80.1—90.1)	8.27568e-06	1.49683	4.80957e-06	1.45057	1.09845e-05	1.44213	2.42509e-06	0.858414	0.337273
V9HWA9	146.1±2.6 (143.1—148.1)	88.3±1.9 (86.1—89.5)	76.9±1.2 (75.5—77.6)	86.2±4.1 (82.2—90.3)	4.00246e-09	1.50176	4.49049e-09	1.49398	1.07209e-09	1.45284	3.36927e-09	0.567087	0.35731
P04278	135.2±6.0 (128.3—139.4)	80.5±3.2 (77.7—83.9)	94.8±12.7 (83.0—108.2)	97.1±20.6 (76.7—117.9)	0.00388997	1.48966	0.00069678	1.38833	0.00427576	1.22361	0.00587799	0.846005	0.144407
P02768	156.5±8.9 (147.9—165.7)	80.3±3.9 (75.8—82.6)	67.9±1.3 (66.4—68.9)	79.5±4.4 (75.4—84.2)	1.33652e-07	1.48893	1.23905e-07	1.48554	3.80223e-08	1.44315	1.14584e-07	0.167124	0.86579
Q9UNU2	60.5±14.9 (46.2—75.9)	118.6±35.6 (77.5—139.5)	123.8±21.4 (106.2—147.6)	94.0±23.8 (68.2—115.1)	0.0520927	1.19449	0.0217647	1.35105	0.0148041	1.04913	0.140038	0.664181	0.263249
Q13789	73.7±3.0 (71.2—77.0)	125.6±29.3 (108.1—159.4)	89.9±10.2 (80.7—100.8)	124.6±38.7 (80.2—150.7)	0.05	1.25946	0.214491	1.19324	0.247731	1.09546	0.340198	0.0266093	0.999981
A0A0D9SG04	112.6±11.7 (104.3—120.9)	185.7±53 (148.2—223.1)	69.6±9.2 (63.1—76.1)	68.9±24.7 (51.4—86.4)	0.112	1.3857	0.517536	1.2878	0.142938	1.36483	0.40142	1.51353	0.312353
P04424	68.2±7.9 (62.6—73.8)	101.0±18.2 (88.1—113.9)	78.3±4.4 (75.2—81.4)	129.6±28.8 (109.2—149.9)	0.104	1.21236	0.395371	1.06044	0.559609	1.2645	0.345024	0.910057	0.696164
J3QRS3	68.6±11.7 (60.3—76.8)	106.8±5.3 (103.0—110.5)	95.4±11.5 (87.2—103.5)	112.4±10.5 (104.9—119.8)	0.139	1.34945	0.192464	1.22159	0.334184	1.31499	0.143646	0.656618	0.899315
Q9HDC9	77.8±5.7 (73.8—81.8)	119.8±3.3 (117.4—122.1)	93.2±2.3 (91.6—94.8)	114.6±0.6 (114.1—115.0)	0.083	1.40513	0.0504555	1.36687	0.250359	1.34272	0.12131	0.934726	0.467215
B7Z1K5	70.9±21.1 (55.9—85.8)	107.8±26.7 (88.9—126.7)	104.6±19.1 (91.1—118.1)	109.8±15.3 (98.9—120.6)	0.244	1.36953	0.555502	1.04718	0.502785	1.37848	0.393427	0.0270712	0.999642
O60234	76.0±17.7 (55.7—87.6)	116.2±5.5 (110.9—121.8)	106.2±7.5 (99.3—114.1)	108.1±6.2 (101.3—113.5)	0.00711504	1.32893	0.00151649	1.20588	0.00762686	1.20944	0.00555718	0.966502	0.367892
P78482	83.5±8.9 (77.2—89.8)	123.1±15.5 (112.1—134.0)	110.5±2.3 (108.9—112.1)	101.5±5.0 (97.9—105.0)	0.092	1.26624	0.251962	1.3879	0.242657	1.35264	0.342879	0.756032	0.509629
B2RBZ5	76.4±15.4 (65.5—87.3)	108.9±6.4 (104.4—113.4)	116.1±15.1 (105.4—126.8)	103.5±7.7 (98.0—108.9)	0.0982245	1.52286	0.0523924	1.19569	0.0289449	1.19065	0.0854461	1.09569	0.670757
Q99497	73.0±3.2 (70.0—76.3)	102.9±5.0 (98.0—107.9)	95.2±14.2 (79.5—107.0)	121.6±7.5 (116.5—130.2)	0.000834547	1.46778	0.00262535	1.19421	0.0127676	1.43283	0.000114694	1.30386	0.0277272
P24593	97.0±4.3 (93.1—101.6)	134.7±20.9 (119.5—158.5)	87.4±5.5 (81.2—91.9)	88.0±5.2 (82.0—91.2)	0.025	1.26065	0.202934	1.14509	0.230404	1.10558	0.240041	1.31603	0.134447
A0N5G1	94.1±3.6 (91.5—96.6)	132.4±7.4 (127.2—137.6)	72.3±1.1 (71.5—73.0)	110.2±14.7 (99.8—120.6)	0.083	1.40292	0.0989869	1.34466	0.108873	1.27296	0.615412	0.944246	0.473041
V9HWC7	70.8±5.9 (65.1—76.9)	98.9±8.2 (89.4—104.3)	103.1±21.1 (81.8—124.0)	138.3±23.4 (119.1—164.4)	0.00753915	1.38894	0.0719007	1.17654	0.0443029	1.34821	0.00107091	1.20464	0.019486
A0A161I202	90.1±1.7 (88.1—91.3)	119.4±12.7 (110.5—134.0)	79.7±4.3 (74.7—82.2)	109.0±14.8 (98.4—125.9)	0.021	1.34272	0.135348	1.32757	0.106538	1.08166	0.351762	0.6229	0.797269
A8K7G6	80.0±3.4 (77.6—82.4)	103.7±15.0 (93.1—114.3)	115.7±2.0 (114.3—117.1)	107.3±9.5 (100.5—114.0)	0.132	1.19032	0.461148	1.4273	0.0291882	1.27541	0.243327	0.215223	0.989685
P04406	77.9±5.1 (72.4—82.6)	99.5±16.6 (80.4—109.6)	102.0±18.7 (80.9—116.6)	123.5±18.8 (101.8—134.4)	0.0473801	1.1048	0.13314	1.09601	0.0991951	1.30857	0.00774656	0.951967	0.100379
Q9NWV4	94.9±3.3 (92.5—97.2)	121.7±1.2 (120.8—122.5)	87.6±6.4 (83.0—92.1)	107.1±0.6 (106.7—107.5)	0.083	1.29706	0.069093	1.03596	0.614072	1.26102	0.208159	1.28552	0.0313269
Q6U2L6	79.9±3.9 (76.6—84.2)	101.5±12.9 (87.7—113.2)	118.7±3.7 (115.2—122.5)	93.1±10.6 (82.9—104.0)	0.00397937	1.22132	0.0165635	1.47711	0.000624644	1.03795	0.102471	0.596413	0.273328
A0A125QYY9	104.8±0.5 (104.3—105.2)	131.9±26.0 (105.0—156.9)	82.9±12.4 (72.0—96.4)	90.4±9.4 (80.4—99.0)	0.0183362	1.00699	0.060328	1.25203	0.114107	1.1679	0.275812	1.18124	0.0100014
Q6GMX6	92.9±2.3 (91.2—94.5)	117.0±17.0 (105.0—129.0)	82.1±3.6 (79.5—84.6)	115.3±11.4 (107.2—123.3)	0.0685814	1.3336	0.081762	1.26533	0.35939	1.09589	0.0984892	0.559285	0.875024
P05062	72.8±2.2 (70.5—74.8)	90.7±3.8 (88.2—95.1)	92.5±12.5 (80.6—105.6)	130.1±25.4 (102.9—153.1)	0.00720393	1.44721	0.165096	1.19795	0.13114	1.29837	0.00119006	1.19162	0.00971738
B5BUI8	86.1±6.6 (80.6—93.4)	107.0±10.7 (95.8—117.2)	96.6±3.4 (93.3—100.1)	109.7±4.1 (106.4—114.2)	0.010603	1.23481	0.00568794	1.15763	0.0973469	1.36448	0.00289073	0.29765	0.641217
V9HW12	68.4±8.8 (62.1—78.4)	82.5±8.7 (74.3—91.7)	107.7±36.9 (69.1—142.5)	152.7±36.5 (114.9—187.7)	0.0210045	1.05624	0.535279	1.00055	0.108132	1.29796	0.00470206	1.26838	0.0120911
P01591	103.0±3.0 (100.4—106.3)	124.5±5.7 (121.0—131.1)	85.2±2.8 (82.0—87.0)	96.0±4.8 (92.9—101.6)	2.26392e-05	1.42163	0.000268449	1.44647	0.000891485	1.06398	0.0790907	1.42576	3.71854e-05
P02763	110.5±3.7 (107.9—113.1)	134.2±26.2 (115.7—152.7)	83.2±19.6 (69.3—97.0)	79.2±17.5 (66.8—91.6)	0.104	1.13903	0.694781	1.09757	0.513564	1.44283	0.415137	1.50347	0.326739
P30043	76.8±5.5 (73.2—83.1)	92.2±8.5 (84.3—101.1)	103.0±20.8 (80.6—121.6)	129.3±17.3 (110.3—144.2)	0.0123286	1.20052	0.227241	1.08646	0.0567284	1.35506	0.00211469	1.27806	0.0135817
Q13201	90.0±5.8 (83.8—95.4)	108.3±4.8 (102.8—111.4)	98.8±6.0 (95.1—105.7)	105.2±6.5 (97.8—110.3)	0.0210948	1.35876	0.00484748	1.00766	0.101462	1.21348	0.0128302	0.477047	0.524296
P34096	106.4±6.9 (101.3—114.2)	126.4±5.7 (120.2—131.5)	93.9±8.3 (87.4—103.2)	87.4±1.4 (85.9—88.6)	0.000253332	1.33765	0.00395047	1.06255	0.0368032	1.34234	0.00533536	1.46782	5.30141e-05
C0JYY2	87.2±2.0 (85.0—88.9)	103.4±1.7 (102.4—105.3)	106.9±0.4 (106.6—107.3)	102.2±10.7 (91.3—112.6)	0.0102004	1.47956	0.00692201	1.4852	0.00232797	1.12105	0.0100328	0.134961	0.806805
P37840	83.0±2.2 (81.5—85.6)	98.1±5.3 (93.3—103.8)	103.6±4.6 (98.4—107.3)	120.4±4.1 (115.8—123.5)	3.62163e-05	1.37681	0.00238095	1.43694	0.000336266	1.4443	4.61051e-06	1.40809	0.000192636
A0A0X9V9C4	126.3±7.3 (119.7—134.1)	148.3±12.2 (136.1—160.5)	56.1±1.7 (54.1—57.2)	89.2±3.6 (85.8—92.9)	1.56634e-06	1.20721	0.00640367	1.48455	2.66768e-06	1.41494	0.000268697	1.44625	9.66371e-06
Q5FWF9	88.2±2.0 (86.8—89.6)	103.8±5.1 (100.2—107.4)	113.7±1.4 (112.7—114.7)	116.0±4.2 (113.0—119.0)	0.0044976	1.16929	0.011516	1.44969	0.00194755	1.37398	0.00140512	1.45113	0.025907
P07307	101.3±3.3 (98.8—105.1)	118.7±9.9 (107.3—125.5)	96.3±3.5 (93.7—100.3)	91.9±6.7 (84.8—98.1)	0.00455334	1.235	0.0110266	1.00101	0.367405	1.07429	0.112256	1.32376	0.000960518
A0A1B0GU03	87.8±5.6 (83.7—94.2)	103.5±1.5 (102.0—104.9)	98.9±2.8 (95.8—101.1)	121.5±4.3 (117.5—126.0)	3.79195e-05	1.38357	0.00108852	1.25422	0.00764988	1.41829	5.12378e-06	1.43187	0.000442481
A0A068LKQ2	81.3±2.2 (79.1—83.4)	94.7±11.4 (81.9—103.7)	77.0±3.0 (74.2—80.1)	96.1±2.5 (93.4—98.4)	0.041	1.0663	0.394528	1.05911	0.329761	1.41284	0.00566233	0.154081	0.995949
Q96FJ2	89.4±0.6 (88.9—89.8)	104.5±10.0 (97.4—111.6)	108.7±11.1 (100.8—116.5)	112.3±0.4 (112—112.6)	0.16	1.39312	0.486232	1.18757	0.43279	1.43417	0.00291859	0.64987	0.753043
A0A087WY85	87.5±4.8 (83.0—92.5)	102.2±7.0 (94.9—108.9)	110.1±5.7 (105.0—116.2)	106.3±6.1 (99.5—111.4)	0.00770126	1.25224	0.0164112	1.39933	0.00162568	1.31697	0.0047422	0.530551	0.423208
P25774	95.4±1.5 (94.3—96.4)	110.4±8.5 (104.4—116.4)	105.3±1.7 (104.1—106.5)	104.2±10.2 (97.0—111.4)	0.298254	1.03701	0.088743	1.4171	0.212945	1.1904	0.258377	0.0555876	0.408575
A0A0G2JK05	90.2±5.3 (84.2—94.2)	103.8±0.8 (102.9—104.4)	107.0±14.9 (96.1—124.0)	108.1±1.8 (106.5—110.1)	0.055	1.37112	0.109104	1.0153	0.421231	1.37273	0.0508895	1.31249	0.111367
A0A0F7TAV4	113.0±4.8 (108.6—118.2)	131.4±7.9 (122.6—137.8)	68.0±4.0 (63.4—70.5)	96.3±6.9 (91.7—104.3)	8.8915e-06	1.30091	0.00625298	1.47676	1.80806e-05	1.25972	0.0100995	1.4084	0.000109871
V9HVY1	106.1±3.8 (103.3—110.5)	121.7±8.9 (111.6—128.1)	74.5±4.0 (71.2—79.0)	82.0±18.0 (64.7—100.6)	0.00185341	1.22392	0.10423	1.46576	0.00583824	1.09602	0.0216464	1.28749	0.00158702
P00558	99.0±4.0 (95.9—103.5)	113.6±11 (104.4—125.8)	89.9±7.6 (82.1—97.3)	107.9±1.1 (106.7—108.7)	0.0148023	1.10494	0.0338553	1.01151	0.149793	1.28645	0.159194	0.610812	0.344895
B2RAN2	91.3±1.8 (89.9—93.4)	104.7±10.7 (94.0—115.3)	84.3±5.0 (79.9—89.8)	130.4±3.4 (127.0—133.7)	8.1075e-05	1.10008	0.029561	1.12251	0.201729	1.44992	5.64348e-05	1.33155	0.000958236
Q9Y490	88.8±5.5 (83.3—94.2)	103±6.3 (96.0—108.2)	100.7±7.1 (93.4—107.6)	106.5±8.4 (98.0—114.7)	0.0615004	1.24475	0.0360749	1.12624	0.0683049	1.22164	0.0138443	0.415056	0.550703
A0A024R5W6	104.9±8.1 (99.1—110.6)	120.2±12.2 (111.5—128.8)	89.0±1.1 (88.2—89.8)	93.8±10.9 (86.1—101.5)	0.0884328	1.34653	0.170184	1.21279	0.158621	1.07318	0.294162	1.4931	0.0451672
P05362	82.5±5.9 (75.8—86.9)	93.3±3.8 (89.1—96.4)	92.8±3.1 (90.0—96.2)	129.1±9.8 (121.9—140.2)	7.85349e-05	1.20637	0.0653439	1.20123	0.0746519	1.40438	1.55595e-05	1.41213	0.000103852
Q9Y6R7	92.3±1.9 (90.5—94.2)	104.8±9.3 (94.5—112.7)	94.6±1.0 (93.5—95.4)	117.1±15.2 (101.7—132)	0.0340725	1.12902	0.126868	1.02832	0.761339	1.1892	0.00951547	0.766644	0.130413
A8K061	100.8±2.6 (98.3—103.5)	113.9±4.7 (108.5—117.5)	95.5±3.0 (93.8—99.0)	95.4±2.7 (93.4—98.5)	0.000466214	1.3571	0.00150864	1.13089	0.0913927	1.14014	0.0832616	1.4099	0.000153494
D3DPK5	102.8±5.1 (98.6—108.5)	115.4±3.2 (111.7—117.5)	86.8±11.9 (73.2—95.5)	94.8±0.8 (94.1—95.7)	0.022	1.31668	0.0900448	1.09335	0.327702	1.16996	0.259173	1.46472	0.0146253
Q02985	111.2±0.4 (110.9—111.4)	123.6±6.0 (119.3—127.8)	88.2±0.6 (87.7—88.6)	96.2±2.8 (94.2—98.2)	0.083	1.33256	0.373086	1.45822	0.00454531	1.40231	0.148325	1.43237	0.12255
Q59ER5	86.5±7.0 (78.6—92.0)	96.8±3.3 (93.6—100.1)	96.1±3.7 (92.1—99.5)	109.0±7.3 (101.5—116.1)	0.00854057	1.13883	0.0550636	1.0827	0.069782	1.29464	0.00121423	1.18686	0.0296046
Q5U077	89.8±5.4 (83.6—93.4)	99.4±2.1 (97.1—101.1)	106.6±4.1 (102.8—110.9)	109.7±2.1 (107.3—111.3)	0.000733721	1.23794	0.0126592	1.35708	0.000512821	1.38379	0.000164484	1.41541	0.00894577
B4E0X1	105.7±5.7 (101.5—112.2)	116.2±1.8 (115.1—118.2)	85.0±5.3 (79.0—88.9)	91.8±3.4 (89.6—95.7)	9.18212e-05	1.25658	0.0184716	1.37235	0.000382931	1.27936	0.0042547	1.46607	0.000125129
P09382	92.5±4.1 (88.7—96.9)	100.6±5.2 (96.7—106.5)	105.0±7.0 (98.2—112.1)	112.8±12.6 (103.1—127.0)	0.0708047	1.09142	0.245213	1.19781	0.0889872	1.16768	0.0135314	0.917578	0.0940849
A0A024R782	86.5±1.1 (85.3—87.3)	93.2±4.7 (89.9—98.5)	99.7±9.2 (92.3—110.0)	119.4±10.9 (107.5—128.8)	0.00354256	1.1596	0.308564	1.16226	0.0634873	1.36251	0.000672855	1.32178	0.00269251
G3XAK1	104.5±0.8 (104.0—105.4)	112.4±1.2 (111.0—113.2)	91.8±2.5 (89.4—94.3)	97.3±5.5 (91.7—102.7)	0.000201585	1.47206	0.014161	1.45683	0.00100919	1.09409	0.0207403	1.3692	0.000324863
A0A0S2Z4G4	92.1±3.9 (88.8—96.4)	98.6±1.8 (96.9—100.5)	98.4±4.1 (95.3—103.1)	109.3±5.9 (103.2—114.9)	0.00665194	1.19877	0.0921055	1.03568	0.10231	1.31913	0.00100631	1.24114	0.0141589
Q15485	111.9±3.8 (109.2—116.3)	119.4±5.8 (114.9—126.0)	97.5±6.7 (92.8—105.2)	83.4±4.3 (80.1—88.3)	0.000152905	1.02433	0.121285	1.27077	0.0105385	1.42069	0.000173216	1.4512	3.31274e-05
P40197	106.2±1.5 (104.5—107.3)	110.8±2.3 (108.2—112.1)	93.4±6.5 (87.6—100.4)	95.5±1.4 (93.9—96.7)	0.00088805	1.24553	0.155054	1.28287	0.00234849	1.42434	0.00637032	1.4609	0.000789642
P00742	104.8±2.7 (102.1—107.5)	108.6±2.1 (106.9—110.9)	98.3±5.3 (92.7—103.3)	95.8±1.8 (94.4—97.8)	0.00510227	1.03552	0.201641	1.02555	0.0417115	1.34851	0.00984182	1.44641	0.00143175
B3KQF4	108.7±1.6 (106.8—109.9)	112.5±3.3 (109.1—115.6)	89.8±4.1 (85.4—93.6)	96.4±3.7 (92.8—100.1)	9.83893e-05	1.0081	0.196906	1.44322	0.000113945	1.36576	0.00185947	1.406	0.000336792
Q8TER0	109.9±5.2 (106.2—113.5)	106.1±1.1 (105.3—106.8)	100.1±1.6 (99.0—101.2)	94.6±0.6 (94.1—95.0)	0.0186271	1.22037	0.241406	1.29009	0.0243311	1.34408	0.00521707	1.31512	0.0141661
A0A024R6N9	111.5±4.1 (107.1—115.1)	106.0±2.8 (104.1—109.2)	94.8±2.6 (92.2—97.3)	96.1±1.1 (95.1—97.3)	0.00022844	1.04865	0.0437008	1.42008	8.81513e-05	1.39164	0.000154796	1.4067	0.00263508
A0A140TA33	108.0±3.1 (104.5—110.6)	101.3±3.3 (99.0—105.0)	95.9±1.6 (95.0—97.7)	100.3±2.0 (98.9—102.6)	0.00314108	1.18846	0.0129933	1.41818	0.000446626	1.27279	0.00677241	0.308825	0.671011
Q7Z7M8	98.7±4.7 (95.4—102.0)	91.1±11.5 (83.0—99.2)	90.6±5.2 (86.9—94.2)	128.0±10.0 (120.9—135.0)	0.16	1.07503	0.827915	1.04264	0.509112	1.20641	0.219521	1.38582	0.183436
A0A0A0MRJ7	113.1±0.3 (112.9—113.4)	105.4±0.9 (104.6—106.3)	95.1±3.7 (91.9—99.1)	92.7±3.4 (88.8—95.2)	0.023	1.49127	0.0051601	1.45572	0.0328756	1.43225	0.0223457	1.41929	0.0479746
A0A146E5L3	120.1±4.1 (117.2—123.0)	111.8±0.2 (111.6—111.9)	93.3±5.5 (89.4—97.2)	91.4±7.0 (86.4—96.3)	0.104	1.49631	0.377688	1.32026	0.0882106	1.31605	0.126508	1.30664	0.272611
A0A024RDT4	113.7±2.0 (111.4—115.0)	105.5±2.8 (102.5—108.1)	89.9±2.9 (87.3—93.1)	100.6±7.7 (93.2—108.6)	0.00125567	1.35316	0.0557706	1.47403	0.000186667	1.19233	0.00730954	0.680274	0.219404
P10909	105.3±4.3 (101.5—110.0)	97.2±1.8 (95.6—99.1)	99.7±1.8 (97.7—101.2)	96.2±4.6 (91.3—100.5)	0.043662	1.25383	0.0195258	1.0765	0.0788722	1.13955	0.0111276	0.264927	0.719909
P25311	105.8±2.6 (102.8—107.4)	97.0±7.4 (90.0—104.8)	99.6±2.4 (96.8—101.2)	90.9±2.6 (87.9—92.6)	0.0184376	1.04834	0.0369613	1.24653	0.117429	1.40241	0.00296806	0.822755	0.126147
A0A140VK27	105.6±2.4 (103.0—107.6)	96.6±8.2 (87.6—103.5)	91.5±0.5 (90.9—91.9)	102.8±1.0 (101.8—103.7)	0.07	1.01962	0.430892	1.46712	0.0182779	1.01049	0.393065	0.815514	0.636109
A8K2N0	106.9±0.4 (106.5—107.2)	98.0±1.3 (96.8—99.3)	97.1±1.3 (95.7—98.3)	100.5±1.5 (99.3—102.2)	3.2236e-05	1.48382	1.66508e-05	1.4769	7.92086e-06	1.40532	0.000177164	1.10693	0.0328836
Q6EMK4	109.0±5.7 (102.6—113.7)	100±3.8 (96.5—104)	100.6±5.5 (94.3—104.6)	96.4±3.8 (92.1—98.7)	0.0624856	1.12948	0.050522	1.00394	0.0658925	1.23406	0.0125734	0.742008	0.393049
D6RFN0	108.6±3.8 (105.9—111.3)	99.4±7.6 (94—104.7)	98.3±9.8 (91.3—105.2)	94.6±13.4 (85.1—104.1)	0.549437	1.0558	0.37805	1.0251	0.329938	1.00802	0.208257	0.470538	0.637818
B2R9F2	108.5±2.4 (106.2—110.9)	99±2.5 (96.3—101.2)	99.1±2.4 (97.0—101.8)	93.1±0.3 (92.8—93.3)	0.000151974	1.38744	0.000592875	1.37912	0.000635149	1.43655	1.98831e-05	1.33861	0.00879909
A0A024R1G3	109.5±1.4 (107.9—110.3)	99.8±3.9 (95.4—102.6)	97.8±6.3 (90.9—103.1)	97.3±3.5 (93.6—100.5)	0.0219778	1.35039	0.0210174	1.26246	0.00860928	1.37538	0.00683454	0.578388	0.474389
B2R642	112.0±3.8 (107.6—114.3)	101±7.2 (95.5—109.1)	94.3±3.9 (90.7—98.5)	99.4±3.1 (96.8—102.8)	0.0111345	1.14499	0.0224289	1.4086	0.00190594	1.33167	0.0118393	0.265814	0.685342
P43652	102.6±1.3 (101.2—103.7)	91.8±0.8 (90.9—92.3)	100±0.7 (99.2—100.6)	106.5±1.4 (105.4—108.1)	1.28351e-06	1.48618	2.08795e-06	1.25091	0.0208092	1.26933	0.00240667	1.47789	1.92266e-07
P49908	110.0±0.9 (109.0—110.8)	98.5±2.3 (96.6—101.1)	99.9±3.6 (97.5—104.1)	97.9±6.6 (92.7—105.3)	0.082	1.4593	0.019438	1.37462	0.0877389	1.23233	0.200616	0.110254	0.998536
B3KQF5	112.4±7.2 (108.3—120.7)	100.3±5.3 (95.6—106.1)	93.3±6.2 (86.7—99.1)	97.6±3.0 (94.9—100.9)	0.0167	1.14685	0.0302525	1.29774	0.00323194	1.24751	0.0124975	0.524675	0.579376
P27487	110.7±1.3 (109.5—112.0)	98.5±2.7 (96.3—101.6)	94.1±5.2 (89.5—99.7)	102.3±1.3 (101.5—103.8)	0.00100254	1.44638	0.00127831	1.40234	0.000164182	1.4162	0.0104106	1.09659	0.167566
P80108	113.3±1.4 (111.7—114.2)	100.9±3.1 (97.8—103.9)	93.0±3.5 (90.3—96.9)	95.4±3.7 (93.0—99.6)	0.000156909	1.43652	0.00102519	1.46314	3.61628e-05	1.41454	8.75411e-05	1.05537	0.0558866
Q9Y5Y7	116.6±6.2 (109.6—121.4)	102.5±7.1 (95.2—109.4)	100.9±3.8 (97.1—104.6)	94.9±7.0 (90.5—103.0)	0.0144827	1.19152	0.0231114	1.31932	0.0143786	1.30594	0.0025828	0.81962	0.170246
A0A024R9Q1	127.6±2.3 (125.7—130.2)	112.0±13.8 (101.4—127.6)	78.8±11.6 (65.4—85.7)	95.6±12.5 (81.5—105.1)	0.0033563	1.04455	0.121115	1.44052	0.000627214	1.32673	0.00747083	0.903143	0.106353
A8K6K4	111.5±3.5 (108.0—114.9)	96.7±2.1 (94.3—97.9)	100.3±5.1 (97.1—106.2)	96.9±3.6 (94.4—101.0)	0.00373245	1.43648	0.00120902	1.26177	0.00601499	1.35809	0.00135198	0.0836825	0.932109
A0A0S2Z4L3	109.3±5.5 (104.6—115.3)	94.8±4.5 (89.6—97.7)	92.8±2.8 (89.7—95.1)	97.0±5.4 (92.0—102.7)	0.0102188	1.30792	0.00537236	1.3742	0.00253375	1.18323	0.0121834	0.377862	0.591455
A0A024QZL1	113.1±5.6 (109.2—119.5)	98.1±4.0 (93.7—101.4)	95.8±2.9 (93.3—99.0)	98.0±0.5 (97.4—98.3)	0.0016026	1.33215	0.00114147	1.37898	0.00045932	1.34093	0.0011105	0.0215761	0.983074
P16035	115.3±6.0 (111.1—122.2)	99.4±4.6 (95.2—104.3)	95.2±3.2 (92.6—98.7)	99.2±2.2 (96.8—101.2)	0.00188859	1.31688	0.00186311	1.3926	0.000413605	1.3241	0.0017064	0.0590471	0.948133
B4DPQ0	108.5±2.4 (106.8—110.2)	92.0±18.0 (79.2—104.7)	92.3±8.2 (86.5—98.1)	95.9±1.1 (95.1—96.7)	0.261	1.21327	0.689346	1.21158	0.370209	1.46575	0.101022	0.606523	0.985231
B4DUV1	124.6±8.6 (115.2—132.0)	106.1±10.4 (95.4—116.1)	95.4±5.8 (89.0—100.3)	84.8±3.4 (81.6—88.4)	0.00112813	1.15186	0.0168995	1.38383	0.00145766	1.40954	0.000192106	1.28281	0.00840078
Q9HCC1	125.7±11.0 (117.9—133.5)	106.9±1.7 (105.7—108.1)	76.6±4.5 (73.4—79.7)	105.4±12.7 (96.4—114.4)	0.112	1.48371	0.436172	1.3275	0.136373	1.34436	0.494423	0.433847	0.997541
Q9H7M9	122.5±6.4 (117.9—127.0)	102.9±2.8 (100.9—104.8)	91.8±6.5 (87.2—96.4)	102.0±6.1 (97.7—106.3)	0.112	1.5543	0.214762	1.30989	0.102021	1.46134	0.196193	0.336011	0.997072
X6RBG4	113.6±0.4 (113.3—113.9)	94.4±7.1 (89.3—99.4)	97.9±1.9 (96.5—99.2)	107.7±5.7 (103.6—111.7)	0.0438663	1.32942	0.0147003	1.35578	0.0281766	1.28472	0.272555	0.973146	0.046798
P19256	114.2±6.6 (109.5—118.9)	93.2±2.4 (91.5—94.9)	95.9±7.8 (90.4—101.4)	105.2±4.3 (102.1—108.2)	0.112	1.34937	0.215584	1.26644	0.297144	1.04705	0.537693	1.30576	0.226755
P02452	121.1±5.6 (117.1—125.0)	94.1±3.1 (91.9—96.3)	92.0±0.2 (91.8—92.1)	98.7±2.6 (96.8—100.5)	0.00336086	1.27239	0.0014589	1.4279	0.00108915	1.19401	0.00292067	1.38084	0.258353
A0A080YV01	139.5±33.0 (116.2—162.8)	98.9±3.0 (96.8—101.0)	91.4±13.0 (82.2—100.6)	88.0±4.4 (84.9—91.1)	0.127131	1.10551	0.086025	1.17147	0.054907	1.14693	0.0452194	1.24717	0.575661
B7Z7M2	144.2±16.5 (126.9—159.7)	96.8±11.8 (88.2—110.3)	96.3±7.3 (89.5—104.0)	68.2±17.9 (57.5—88.8)	0.00114092	1.34922	0.00322603	1.37207	0.00302617	1.36886	0.000160684	1.12725	0.0366784
A0A0K0K1H8	128.7±36.5 (97.1—168.6)	87.5±6.1 (81.0—93.2)	68.9±4.8 (65.7—74.4)	63.3±11.5 (50.1—70.9)	0.025	1.04485	0.417807	1.21935	0.242876	1.20886	0.199608	1.26439	0.135793
B2R950	154.8±26.4 (124.6—173.6)	98.9±11.6 (91.6—112.2)	84.4±7.2 (77.6—92.0)	72.9±14.3 (60.0—88.3)	0.00133518	1.29317	0.00319694	1.36434	0.000796583	1.34353	0.000296103	1.15321	0.0901744
H0YB09	169.0±3.8 (166.3—171.7)	100.2±1.5 (99.1—101.2)	60.9±10.0 (53.8—68.0)	77.0±6.2 (72.6—81.4)	0.000240766	1.34391	0.000386342	1.44972	6.56393e-05	1.29543	0.000124075	1.22	0.0207788
B4E1B2	141.2±44.4 (95.7—184.5)	68.3±20.4 (50.3—90.4)	78.1±14.2 (67.0—94.1)	76.6±19.4 (57.6—96.3)	0.0375855	1.18978	0.0112313	1.13733	0.0219259	1.10278	0.0197222	0.367911	0.719683
A8K8Z4	143.6±5.1 (140.0—147.2)	70.6±9.2 (64.1—77.1)	95.6±34.3 (71.3—119.8)	98.1±12.6 (89.2—107.0)	0.0743359	1.4076	0.0184466	1.17312	0.0647953	1.33797	0.0748471	1.23228	0.221477
