# Supplementary material for: Quantitative proteomics by iTRAQ-PRM based reveals the new characterization for gout
Source: Proteome Sci. 2021 Oct 11;19:12. doi: 10.1186/s12953-021-00180-0 (PMC8507311; doi:10.1186/s12953-021-00180-0)
Supplement: Supplementary file 1 — Additional file 1: Table S1. Details of differentially proteins. Table S2. The mapped signaling pathways of the differentially expressed proteins between AG and control. Table S3. The mapped signaling pathways of the differentially expressed proteins between RG and control. Table S4. The mapped signaling pathways of the differentially expressed proteins between AHU and control. Table S5. The mapped signaling pathways of the differentially expressed proteins between AG and AHU. Table S6. Sheet 1. Information about all candidate peptides of the protein to be validated. Sheet 2. A list of peptides from DDA analysis. Table S7. OLPS-DA VIP score more than 1. Figure S1. Example chromatogram of peptide segments. Supplementary Figure S2. Serum profles of DEPs for the healthy controls (CTL), the patients with acute gout (AG), remission of gout (RG) and asymptomatic hyperuricemia (AHU). [file 12953_2021_180_MOESM1_ESM.zip › Table S1 Details of differentially proteins.xlsx]

## Sheet: sheet1
Accession	Gene Name	Description	Coverage	# Peptides	# PSMs	# Unique Peptides	# AAs	MW [kDa]	calc. pI	Abundances A1	Abundances B1	Abundances C1	Abundances D1	Abundances IS	Abundances A2	Abundances B2	Abundances C2	Abundances D2	Abundances IS	Abundances A3	Abundances B3	Abundances C3	Abundances D3	Abundances IS	A1/IS	A2/IS	A3/IS	B1/IS	B2/IS	B3/IS	C1/IS	C2/IS	C3/IS	D1/IS	D2/IS	D3/IS
B4DR52		Histone H2B OS=Homo sapiens PE=2 SV=1	5.42169	1	3	1	166	18.03	10.32	45.9	185.1	86.4	87.8	94.8	42.7	221.8	73.1	71	91.3	47	166.2	103.8	99.7	83.3	0.484177	0.467689	0.564226	1.95253	2.42935	1.9952	0.911392	0.800657	1.2461	0.92616	0.777656	1.19688
A0A0U1RRH7		Histone H2A OS=Homo sapiens PE=3 SV=1	5.29412	1	3	1	170	18.541	11.52	52.1	200.9	82.7	77.5	86.8	49.2	247.5	59	63	81.2	51.5	177.6	98	80	92.9	0.60023	0.605911	0.55436	2.31452	3.04803	1.91173	0.952765	0.726601	1.0549	0.892857	0.775862	0.861141
K7ES00	H3F3B	Histone H3.3 (Fragment) OS=Homo sapiens GN=H3F3B PE=1 SV=1	10.596	2	4	2	151	16.611	11.84	37.7	144.8	96.7	89.7	131.1	41.1	146.6	81.7	91.4	139.2	34.1	128.3	137.9	103.4	96.3	0.287567	0.295259	0.354102	1.1045	1.05316	1.33229	0.737605	0.586925	1.43198	0.684211	0.656609	1.07373
B2R4R0	HIST1H4H	Histone H4 OS=Homo sapiens GN=HIST1H4H PE=2 SV=1	50.4854	5	19	5	103	11.36	11.36	55.9	165.7	96.8	91	90.6	44	175.2	72.6	87.1	121.2	52.3	142	112.7	106.9	86.1	0.616998	0.363036	0.607433	1.82892	1.44554	1.64925	1.06843	0.59901	1.30894	1.00442	0.718647	1.24158
B0YIW2	APOC3	Apolipoprotein C-III OS=Homo sapiens GN=APOC3 PE=1 SV=1	47.0085	5	150	5	117	12.807	8.18	45.7	114.8	108.3	123	108.2	55.4	121.7	104	121.9	97	51.5	105.7	108	126.7	108.1	0.422366	0.571134	0.476411	1.061	1.25464	0.977798	1.00092	1.07216	0.999075	1.13678	1.2567	1.17206
A5PLM9	CTSL1	Cathepsin L1 OS=Homo sapiens GN=CTSL1 PE=2 SV=1	6.60661	2	4	2	333	37.509	5.45	105	166	77.6	76.5	74.8	69.1	222.9	76.4	71.7	59.9	88.9	166.1	85	89.5	70.5	1.40374	1.15359	1.26099	2.21925	3.7212	2.35603	1.03743	1.27546	1.20567	1.02273	1.19699	1.2695
P55056	APOC4	Apolipoprotein C-IV OS=Homo sapiens GN=APOC4 PE=1 SV=1	35.4331	7	59	5	127	14.543	8.92	60.5	121.7	101.8	115.1	100.9	55.8	137.8	111.7	99.6	95.1	60.9	124.6	99	122.5	93	0.599604	0.586751	0.654839	1.20614	1.449	1.33978	1.00892	1.17455	1.06452	1.14073	1.04732	1.3172
P05164	MPO	Myeloperoxidase OS=Homo sapiens GN=MPO PE=1 SV=1	24.8322	16	57	16	745	83.815	8.97	81.1	170.2	74	90.4	84.4	77.5	161.1	74.8	85.5	101.1	76.1	171.2	74.3	98.9	79.5	0.9609	0.766568	0.957233	2.01659	1.59347	2.15346	0.876777	0.739862	0.934591	1.07109	0.845697	1.24403
K7ER74	APOC4-APOC2	Protein APOC4-APOC2 OS=Homo sapiens GN=APOC4-APOC2 PE=1 SV=1	34.2697	6	112	4	178	20.036	6.64	50.3	101.6	104.3	135.1	108.7	59.1	97.9	105.8	131.1	105.9	43.8	110.5	100.4	135.1	110.2	0.462741	0.558074	0.397459	0.934683	0.924457	1.00272	0.959522	0.999056	0.911071	1.24287	1.23796	1.22595
P00748	F12	Coagulation factor XII OS=Homo sapiens GN=F12 PE=1 SV=3	47.4797	23	241	1	615	67.748	7.74						62.4	128.7	67.4	134.6	106.9	52.3	98.9	117.9	147.6	83.2		0.583723	0.628606		1.20393	1.1887		0.630496	1.41707		1.25912	1.77404
P30044	PRDX5	Peroxiredoxin-5, mitochondrial OS=Homo sapiens GN=PRDX5 PE=1 SV=4	28.0374	4	7	4	214	22.073	8.7	60.5	122.5	110.6	109.4	97	62.1	118.6	100.5	120.6	98.3	65.8	105.9	118.8	113.7	95.8	0.623711	0.63174	0.686848	1.26289	1.20651	1.10543	1.14021	1.02238	1.24008	1.12784	1.22686	1.18685
J3KNB4	CAMP	Cathelicidin antimicrobial peptide OS=Homo sapiens GN=CAMP PE=1 SV=1	23.1214	5	10	5	173	19.578	9.41	76.3	132.1	89.5	110.9	91.3	73.4	120.9	111.6	103.1	90.9	65.6	137.4	89.3	117.8	89.9	0.835706	0.807481	0.7297	1.44688	1.33003	1.52836	0.980285	1.22772	0.993326	1.21468	1.13421	1.31034
A0A096LPE2	SAA2-SAA4	Protein SAA2-SAA4 OS=Homo sapiens GN=SAA2-SAA4 PE=4 SV=1	29.8077	6	50	5	208	23.338	8.98	71.1	128.5	92.8	113.2	94.3	73.1	130.8	86.4	117.2	92.5	74.3	125.8	88.5	109.6	101.8	0.753977	0.79027	0.729862	1.36267	1.41405	1.23576	0.984093	0.934054	0.869352	1.20042	1.26703	1.07662
X6R8F3	LCN2	Neutrophil gelatinase-associated lipocalin OS=Homo sapiens GN=LCN2 PE=1 SV=1	43	6	27	6	200	22.774	8.5	74.8	142.9	85.9	114.2	82.2	65.1	138.7	84.2	105.9	106.1	94.8	124.1	89.8	109.6	81.7	0.909976	0.613572	1.16034	1.73844	1.30726	1.51897	1.04501	0.793591	1.09914	1.38929	0.998115	1.34149
O43866	CD5L	CD5 antigen-like OS=Homo sapiens GN=CD5L PE=1 SV=1	56.196	14	77	14	347	38.063	5.47	89	152.4	77.2	95.5	85.9	92.3	118.6	99.1	96.1	93.8	81	161.3	66.3	102.6	88.9	1.03609	0.984009	0.911136	1.77416	1.26439	1.8144	0.898719	1.0565	0.745782	1.11176	1.02452	1.15411
B2RMS9	ITIH4	Inter-alpha (Globulin) inhibitor H4 (Plasma Kallikrein-sensitive glycoprotein) OS=Homo sapiens GN=ITIH4 PE=2 SV=1	53.0108	39	1244	2	930	103.298	6.98	86.3	128.9	101.2	80	103.5	83.2	135.4	109.1	70.7	101.6	72.5	130.2	103.7	98.3	95.2	0.833816	0.818898	0.761555	1.24541	1.33268	1.36765	0.977778	1.07382	1.08929	0.772947	0.695866	1.03256
P08311	CTSG	Cathepsin G OS=Homo sapiens GN=CTSG PE=1 SV=2	13.3333	2	6	2	255	28.819	11.19	87.3	155.2	70.3	90.7	96.5						91.8	136.2	89.7	98.6	83.6	0.904663		1.09809	1.60829		1.62919	0.728497		1.07297	0.939896		1.17943
A0A024R0T8	APOC1	Apolipoprotein C-I, isoform CRA_a OS=Homo sapiens GN=APOC1 PE=4 SV=1	32.5301	4	18	4	83	9.326	8.47	51.9	82.9	134.8	142.3	88.1	54.5	88.4	157.2	127.1	72.9	55.8	87.7	107.3	150.5	98.6	0.589103	0.747599	0.565923	0.940976	1.21262	0.889452	1.53008	2.15638	1.08824	1.61521	1.74348	1.52637
P07996	THBS1	Thrombospondin-1 OS=Homo sapiens GN=THBS1 PE=1 SV=2	57.265	54	528	1	1170	129.3	4.94	64.1	114.4	123.5	112	85.9	79.9	94.2	111.8	125	89	67.3	125.5	139.2	85.3	82.8	0.746217	0.897753	0.812802	1.33178	1.05843	1.5157	1.43772	1.25618	1.68116	1.30384	1.40449	1.03019
A5PL32	APOL1	APOL1 protein (Fragment) OS=Homo sapiens GN=APOL1 PE=2 SV=1	18.9066	9	31	9	439	48.486	7.17	72.1	120	86.2	132	89.7	70.7	103.8	91.8	143.2	90.5	78.9	122.6	88.6	114.1	95.8	0.80379	0.781215	0.823591	1.33779	1.14696	1.27975	0.960981	1.01436	0.924843	1.47157	1.58232	1.19102
A0A068LL60		Ig heavy chain variable region (Fragment) OS=Homo sapiens PE=2 SV=1	19.1667	2	11	1	120	13.261	7.93	107.4	155.6	58.5	97.5	81	96.5	158.6	68.3	96.3	80.3	104.8	164.8	43.8	100.6	86.1	1.32593	1.20174	1.21719	1.92099	1.97509	1.91405	0.722222	0.85056	0.508711	1.2037	1.19925	1.16841
X6R8A1	CTSA	Carboxypeptidase OS=Homo sapiens GN=CTSA PE=1 SV=1	10.241	4	9	4	498	56.197	6.61	84.5	129.8	94.5	103.3	87.9	71.1	110.6	94.4	123.8	100.1	86.4	133.5	96.4	91.9	91.8	0.96132	0.71029	0.941176	1.47668	1.1049	1.45425	1.07509	0.943057	1.05011	1.1752	1.23676	1.00109
P07998	RNASE1	Ribonuclease pancreatic OS=Homo sapiens GN=RNASE1 PE=1 SV=4	20.5128	2	12	2	156	17.633	8.79	86.2	159	79	85.8	90	109.1	149.1	37.5	92.7	111.7	104.8	150.5	78.5	80.1	86.1	0.957778	0.976723	1.21719	1.76667	1.33483	1.74797	0.877778	0.335721	0.911731	0.953333	0.829902	0.930314
P23528	CFL1	Cofilin-1 OS=Homo sapiens GN=CFL1 PE=1 SV=3	63.253	10	43	10	166	18.491	8.09	75.1	116.2	106	109.2	93.5	76.1	134.2	88.4	88.8	112.5	76.9	101.9	113.8	122.3	85	0.803209	0.676444	0.904706	1.24278	1.19289	1.19882	1.13369	0.785778	1.33882	1.16791	0.789333	1.43882
D3DNU8	KNG1	Kininogen 1, isoform CRA_a OS=Homo sapiens GN=KNG1 PE=4 SV=1	61.1241	31	1524	2	427	47.823	6.65	70.6	110.3	105	106.9	107.2	70.1	88.4	111.1	110.1	120.3	61.7	103.7	115.2	111.9	107.4	0.658582	0.58271	0.574488	1.02892	0.73483	0.965549	0.979478	0.923525	1.07263	0.997201	0.915212	1.0419
P14780	MMP9	Matrix metalloproteinase-9 OS=Homo sapiens GN=MMP9 PE=1 SV=3	26.3083	14	33	14	707	78.408	6.06	84.8	133.9	87.3	105.5	88.5	81.2	129.7	83.7	112.7	92.6	91.2	122.7	97.4	105.4	83.3	0.958192	0.87689	1.09484	1.51299	1.40065	1.47299	0.986441	0.903888	1.16927	1.19209	1.21706	1.26531
A0A0S2Z3Y1	LGALS3BP	Lectin galactoside-binding soluble 3 binding protein isoform 1 (Fragment) OS=Homo sapiens GN=LGALS3BP PE=2 SV=1	32.1368	14	57	14	585	65.289	5.27	81	113.9	90.3	125.2	89.6	78.6	127.4	79.6	127.9	86.5	84.4	122.7	95.9	101.3	95.8	0.904018	0.908671	0.881002	1.27121	1.47283	1.28079	1.00781	0.920231	1.00104	1.39732	1.47861	1.05741
P18428	LBP	Lipopolysaccharide-binding protein OS=Homo sapiens GN=LBP PE=1 SV=3	16.4241	8	89	8	481	53.35	6.7	89.5	131.2	90.8	98	90.5	79.3	133.8	88.7	106.7	91.5	92.1	118.2	90.7	101.6	97.5	0.98895	0.866667	0.944615	1.44972	1.4623	1.21231	1.00331	0.969399	0.930256	1.08287	1.16612	1.04205
Q59G70		Mannosyl (Alpha-1,3-)-glycoprotein beta-1,2-N-acetylglucosaminyltransferase variant (Fragment) OS=Homo sapiens PE=2 SV=1	2.32558	1	3	1	473	53.471	9.33	88.5	126.1	95.9	93.9	95.5	78.4	144.8	85.3	97.4	94.1	94.9	108.5	84.3	112.9	99.4	0.926702	0.833156	0.954728	1.32042	1.53879	1.09155	1.00419	0.906482	0.848089	0.983246	1.03507	1.13581
V9GYM3	APOA2	Apolipoprotein A-II OS=Homo sapiens GN=APOA2 PE=1 SV=1	30.8271	5	58	5	133	14.905	8.27	68.9	102.2	74.1	157.9	96.9	65.4	80.6	63.3	212.1	78.6	80.2	135.2	87.3	79.3	117.9	0.711042	0.832061	0.680237	1.0547	1.02545	1.14673	0.764706	0.805344	0.740458	1.62951	2.69847	0.672604
Q6XMI6		C4 (Fragment) OS=Homo sapiens PE=4 SV=1	73.1707	3	211	1	41	4.449	5.01	101.9	148.8	89.7	78.8	80.8	108.9	149.9	67	87	87.3	98.7	144.3	108.1	67.8	81.1	1.26114	1.24742	1.21702	1.84158	1.71707	1.77928	1.11015	0.767468	1.33292	0.975248	0.996564	0.836005
B2R4P2		cDNA, FLJ92164, highly similar to Homo sapiens peroxiredoxin 1 (PRDX1), mRNA OS=Homo sapiens PE=2 SV=1	18.593	4	22	3	199	22.186	8.38	74.9	96.3	97.3	136.7	94.8	74.7	109.9	67.3	156.8	91.3	75.1	109.9	111.6	106.6	96.8	0.790084	0.818182	0.775826	1.01582	1.20372	1.13533	1.02637	0.73713	1.15289	1.44198	1.71742	1.10124
E1U340		ZNF511/PRAP1 fusion protein OS=Homo sapiens PE=2 SV=1	14.1935	3	5	3	310	35.164	5.94	84.1	120.7	90.9	105.7	98.5	92.6	122.1	78	111.4	95.9	81	118.3	94.9	101.1	104.8	0.853807	0.965589	0.772901	1.22538	1.2732	1.12882	0.922843	0.813347	0.905534	1.0731	1.16163	0.964695
P02649	APOE	Apolipoprotein E OS=Homo sapiens GN=APOE PE=1 SV=1	66.877	24	352	21	317	36.132	5.73	81.9	111.1	92	118.8	96.3	74.8	108.6	91.2	130.5	94.9	88	116.2	93.3	94	108.5	0.850467	0.788198	0.81106	1.15369	1.14436	1.07097	0.955348	0.961012	0.859908	1.23364	1.37513	0.866359
Q8WWZ8	OIT3	Oncoprotein-induced transcript 3 protein OS=Homo sapiens GN=OIT3 PE=1 SV=2	2.01835	1	3	1	545	59.983	5.58	94.4	120.7	92.7	103.9	88.3	73.9	123	108.2	104	90.9	95.5	114.7	102.3	95.2	92.2	1.06908	0.812981	1.03579	1.36693	1.35314	1.24403	1.04983	1.19032	1.10954	1.17667	1.14411	1.03254
P08514	ITGA2B	Integrin alpha-IIb OS=Homo sapiens GN=ITGA2B PE=1 SV=3	0.866218	1	3	1	1039	113.306	5.38	94.3	113.6	104.6	101.5	86	77.1	111.3	100.4	114.8	96.4	79.3	115.4	114.3	96.8	94.2	1.09651	0.799793	0.841826	1.32093	1.15456	1.22505	1.21628	1.04149	1.21338	1.18023	1.19087	1.0276
G3V3D1	NPC2	Epididymal secretory protein E1 (Fragment) OS=Homo sapiens GN=NPC2 PE=1 SV=1	8.59729	2	2	2	221	23.684	6.73	87.2	112.9	104.8	93.2	101.9	85.9	120.1	92.5	101.1	100.4						0.855741	0.855578		1.10795	1.19622		1.02846	0.921315		0.914622	1.00697
P81605	DCD	Dermcidin OS=Homo sapiens GN=DCD PE=1 SV=2	10	1	3	1	110	11.277	6.54	87.6	114.9	112.6	103.9	81	93.8	125.4	118.2	88.2	74.3	78.7	108.9	109.3	129.9	73.3	1.08148	1.26245	1.07367	1.41852	1.68775	1.48568	1.39012	1.59085	1.49113	1.28272	1.18708	1.77217
P02671	FGA	Fibrinogen alpha chain OS=Homo sapiens GN=FGA PE=1 SV=2	31.4088	21	171	21	866	94.914	6.01	95.4	133.8	80	89.2	101.6	95.3	146	75.6	89.4	93.8	106	118	84.9	93.3	97.8	0.938976	1.01599	1.08384	1.31693	1.5565	1.20654	0.787402	0.80597	0.868098	0.877953	0.953092	0.953988
H7BY58	PCMT1	Protein-L-isoaspartate O-methyltransferase OS=Homo sapiens GN=PCMT1 PE=1 SV=1	13.6364	3	8	3	286	30.339	6.73	91.1	113.7	96.1	113.6	85.5	75.2	125.9	78.3	121.9	98.7	88.7	102.9	108.3	112.5	87.4	1.0655	0.761905	1.01487	1.32982	1.27558	1.17735	1.12398	0.793313	1.23913	1.32865	1.23506	1.28719
B4DUT8	CNN2	Calponin OS=Homo sapiens GN=CNN2 PE=1 SV=1	5.75758	2	6	2	330	35.92	7.3	96.1	132.1	85	106.6	80.1	94.1	147.3	75.4	94.9	88.3	102.9	110.9	99.4	101.5	85.3	1.19975	1.06569	1.20633	1.64919	1.66818	1.30012	1.06117	0.853907	1.1653	1.33084	1.07475	1.18992
A1L4H1	SSC5D	Soluble scavenger receptor cysteine-rich domain-containing protein SSC5D OS=Homo sapiens GN=SSC5D PE=1 SV=3	7.69231	7	16	7	1573	165.639	6.13	92.4	130	90	96.3	91.2	90	120.1	92.5	101.7	95.7	97.6	121.8	91.9	91.4	97.3	1.01316	0.940439	1.00308	1.42544	1.25496	1.2518	0.986842	0.966562	0.944502	1.05592	1.0627	0.939363
A0A0U1RR20	PRG4	Proteoglycan 4 OS=Homo sapiens GN=PRG4 PE=1 SV=1	17.1198	22	99	14	1361	146.361	9.47	87.2	115.9	102.9	101	93	88.9	125.7	94.8	100.1	90.5	86.9	107.5	112.1	96.9	96.7	0.937634	0.98232	0.898656	1.24624	1.38895	1.11169	1.10645	1.04751	1.15926	1.08602	1.10608	1.00207
E5RJD8	TBCA	Tubulin-specific chaperone A OS=Homo sapiens GN=TBCA PE=1 SV=1	16.8067	3	6	3	119	14.297	5.12	79.1	112.5	97.3	118.5	92.6	88.1	108.5	110.9	91.6	100.9	81.8	108.6	89.8	135.8	84	0.854212	0.873142	0.97381	1.2149	1.07532	1.29286	1.05076	1.09911	1.06905	1.2797	0.90783	1.61667
A6XNE2		Complement factor D preproprotein OS=Homo sapiens PE=2 SV=1	54.2308	13	66	13	260	27.762	7.25	90.7	121.6	95.8	91.3	100.6	87.2	118.3	118	83.7	92.8	95.8	123.3	90.8	99.4	90.7	0.90159	0.939655	1.05623	1.20875	1.27478	1.35943	0.952286	1.27155	1.0011	0.907555	0.90194	1.09592
P62979	RPS27A	Ubiquitin-40S ribosomal protein S27a OS=Homo sapiens GN=RPS27A PE=1 SV=2	21.7949	3	18	3	156	17.953	9.64	87.9	111.4	82.3	127.4	91.1	79.3	123.2	60.8	143.7	93	95	111.9	100.8	100.1	92.2	0.964874	0.852688	1.03037	1.22283	1.32473	1.21367	0.903403	0.653763	1.09328	1.39846	1.54516	1.08568
P26885	FKBP2	Peptidyl-prolyl cis-trans isomerase FKBP2 OS=Homo sapiens GN=FKBP2 PE=1 SV=2	8.4507	1	2	1	142	15.639	9.13	98.9	121.6	95.7	87.1	96.7	91	127.6	82.7	101.4	97.4						1.02275	0.934292		1.2575	1.31006		0.989659	0.849076		0.900724	1.04107
A2NB45		Cold agglutinin FS-1 L-chain (Fragment) OS=Homo sapiens PE=2 SV=1	32.7434	2	9	1	113	12.38	8.48						91.6	118.6	92.7	106.9	90.2	102.3	134.9	61.6	103.2	97.9		1.01552	1.04494		1.31486	1.37794		1.02772	0.629213		1.18514	1.05414
P61204	ARF3	ADP-ribosylation factor 3 OS=Homo sapiens GN=ARF3 PE=1 SV=2	46.9613	7	25	7	181	20.588	7.43	90.1	122.1	88.4	96.5	103	81	128.2	79.3	101.3	110.2	97.2	102.8	99.3	101.7	98.9	0.874757	0.735027	0.982811	1.18544	1.16334	1.03943	0.858252	0.719601	1.00404	0.936893	0.919238	1.02831
O95445	APOM	Apolipoprotein M OS=Homo sapiens GN=APOM PE=1 SV=2	40.9574	9	57	9	188	21.239	6.01	84.2	111.2	99	107	98.6	84.3	106.6	89.1	124.6	95.4	85.1	112.9	105.1	93.8	103	0.853955	0.883648	0.826214	1.12779	1.1174	1.09612	1.00406	0.933962	1.02039	1.08519	1.30608	0.91068
A0A0A1HAW1		H.sapiens ras-related Hrab2 protein OS=Homo sapiens PE=2 SV=1	12.7358	2	2	2	212	23.632	6.54	83.8	114.4	103.2	102.8	95.8						90.6	112.4	95	105.3	96.7	0.874739		0.936918	1.19415		1.16236	1.07724		0.98242	1.07307		1.08893
P24592	IGFBP6	Insulin-like growth factor-binding protein 6 OS=Homo sapiens GN=IGFBP6 PE=1 SV=1	31.6667	5	16	5	240	25.306	7.81	87.6	114.2	89.6	102.9	105.7	86	111.4	96.6	112	93.9	86.8	112.3	83.5	100.6	116.7	0.828761	0.915868	0.743787	1.08042	1.18637	0.962296	0.847682	1.02875	0.71551	0.97351	1.19276	0.862039
A0A024R0V4	VASP	Vasodilator-stimulated phosphoprotein isoform 1 OS=Homo sapiens GN=VASP PE=2 SV=1	13.6842	4	13	4	380	39.805	8.94	78.8	111	104.7	111.7	93.9	80.3	110.5	101.8	101.6	105.7	88	99.7	108.4	116.6	87.3	0.839191	0.759697	1.00802	1.18211	1.04541	1.14204	1.11502	0.963103	1.2417	1.18956	0.961211	1.33562
P20618	PSMB1	Proteasome subunit beta type-1 OS=Homo sapiens GN=PSMB1 PE=1 SV=2	12.4481	3	4	3	241	26.472	8.13	77.4	95.1	108.9	123.3	95.3						81	109.2	101.7	108	100	0.812172		0.81	0.997901		1.092	1.14271		1.017	1.29381		1.08
Q59HB3		Apolipoprotein B variant (Fragment) OS=Homo sapiens PE=2 SV=1	51.4551	80	2950	1	1615	183.465	6.8	95.3	122	91.8	97.7	93.2	85.2	115.1	104.9	111.8	83	106.3	126.8	87.1	76	103.9	1.02253	1.02651	1.0231	1.30901	1.38675	1.2204	0.984979	1.26386	0.838306	1.04828	1.34699	0.731473
P00352	ALDH1A1	Retinal dehydrogenase 1 OS=Homo sapiens GN=ALDH1A1 PE=1 SV=2	14.5709	6	14	6	501	54.827	6.73	67.8	80.9	96.1	160.2	95	58.1	77.6	70.5	212.7	81.1	67.6	83.2	131.1	115.6	102.5	0.713684	0.7164	0.659512	0.851579	0.956843	0.811707	1.01158	0.869297	1.27902	1.68632	2.62269	1.1278
P16930	FAH	Fumarylacetoacetase OS=Homo sapiens GN=FAH PE=1 SV=2	13.8425	5	13	5	419	46.344	6.95	86	105.7	88.1	127.2	93	78.7	110.1	78.8	147.3	85	101.8	114.5	86.6	100.3	96.8	0.924731	0.925882	1.05165	1.13656	1.29529	1.18285	0.947312	0.927059	0.894628	1.36774	1.73294	1.03616
Q86UD1	OAF	Out at first protein homolog OS=Homo sapiens GN=OAF PE=2 SV=1	15.0183	4	9	4	273	30.669	6.84	95.7	120.2	98.5	90.7	94.9	83.3	108.4	85.5	128.8	93.9	99.9	117.7	101.1	89.1	92.2	1.00843	0.887114	1.08351	1.2666	1.15442	1.27657	1.03793	0.910543	1.09653	0.955743	1.37167	0.966377
A0A0K0K1K4	HEL-S-276	Proteasome subunit alpha type OS=Homo sapiens GN=HEL-S-276 PE=2 SV=1	18.5484	4	9	4	248	27.87	8.46	79.7	100.2	92.9	127	100.2	82.6	97.8	89.3	126.2	104	92.8	117.3	94.4	92.8	102.7	0.795409	0.794231	0.903603	1	0.940385	1.14216	0.927146	0.858654	0.919182	1.26747	1.21346	0.903603
Q76LA1	CSTB	CSTB protein OS=Homo sapiens GN=CSTB PE=2 SV=1	12.2449	1	3	1	98	11.133	7.56	86.9	105.5	113.5	100	94.2	86.7	101.8	83.3	127.2	101	73.8	96.8	115.7	127.1	86.5	0.922505	0.858416	0.853179	1.11996	1.00792	1.11908	1.20488	0.824752	1.33757	1.06157	1.25941	1.46936
A0A0C4DG49	PVR	Poliovirus receptor OS=Homo sapiens GN=PVR PE=1 SV=1	13.9089	5	24	5	417	45.292	6.52	109.1	126.6	85.5	94.4	84.5	99.5	130.2	97.6	93.9	78.8	116.2	138.6	81.7	84	79.5	1.29112	1.26269	1.46164	1.49822	1.65228	1.7434	1.01183	1.23858	1.02767	1.11716	1.19162	1.0566
Q08554	DSC1	Desmocollin-1 OS=Homo sapiens GN=DSC1 PE=1 SV=2	4.47427	3	8	3	894	99.924	5.43	92.9	113.6	105.7	94.4	93.5	92.1	103	103.9	100.8	100.2	91	115.2	95.5	103.2	95	0.993583	0.919162	0.957895	1.21497	1.02794	1.21263	1.13048	1.03693	1.00526	1.00963	1.00599	1.08632
P22692	IGFBP4	Insulin-like growth factor-binding protein 4 OS=Homo sapiens GN=IGFBP4 PE=1 SV=2	35.6589	6	21	6	258	27.915	7.15	90.5	108.5	95.3	99.6	106	86.1	106.2	104.1	96.1	107.5	88	103.3	96.6	105.4	106.8	0.853774	0.80093	0.82397	1.02358	0.987907	0.967228	0.899057	0.968372	0.904494	0.939623	0.893953	0.986891
P22352	GPX3	Glutathione peroxidase 3 OS=Homo sapiens GN=GPX3 PE=1 SV=2	36.7257	7	124	7	226	25.537	8.13	113.6	97.3	99.2	99.2	90.7	112.4	90.8	105.4	96.3	95.1	116	95.4	97.6	103.3	87.7	1.25248	1.18191	1.32269	1.07277	0.954784	1.0878	1.09372	1.10831	1.11288	1.09372	1.01262	1.17788
A0A024R944	SERPINC1	Serpin peptidase inhibitor, clade C (Antithrombin), member 1, isoform CRA_a OS=Homo sapiens GN=SERPINC1 PE=3 SV=1	53.6638	30	1518	30	464	52.569	6.71	107.3	90.2	102.1	97.3	103	108.5	85.4	99.8	98.9	107.4	106	90.4	101.9	100.5	101.3	1.04175	1.01024	1.0464	0.875728	0.795158	0.892399	0.991262	0.929236	1.00592	0.94466	0.920857	0.992103
H0Y858		Uncharacterized protein (Fragment) OS=Homo sapiens PE=4 SV=1	3.03541	2	6	2	1186	133.548	8.09	120.4	112.7	82.4	90	94.6	152.2	103.8	61.6	76.7	105.7	123.1	105	78.9	104	89.1	1.27273	1.43992	1.38159	1.19133	0.982025	1.17845	0.871036	0.582781	0.885522	0.951374	0.725639	1.16723
V9H1C1		Gelsolin exon 4 (Fragment) OS=Homo sapiens PE=4 SV=1	34.7826	3	60	1	69	7.974	5.78	105.4	91	108	95.5	100.1	117.3	85	129.7	75.2	92.9	114.8	98.7	89.7	100.2	96.6	1.05295	1.26265	1.18841	0.909091	0.914962	1.02174	1.07892	1.39612	0.928571	0.954046	0.809473	1.03727
A0A1B1CYC9	Gc	Vitamin D binding protein (Fragment) OS=Homo sapiens GN=Gc PE=4 SV=1	65.625	9	145	9	32	3.497	9.11	132.6	102.1	79.4	86.6	99.4	134.3	107.6	70.4	80.5	107.2	120.5	103.4	89.3	85.8	101.1	1.334	1.2528	1.19189	1.02716	1.00373	1.02275	0.798793	0.656716	0.883284	0.871227	0.750933	0.848665
Q16610	ECM1	Extracellular matrix protein 1 OS=Homo sapiens GN=ECM1 PE=1 SV=2	50.7407	22	145	16	540	60.635	6.71	123.5	100.6	89.6	95.8	90.5	129.3	97.1	91.9	86.5	95.1	118	96.8	91.4	107.2	86.6	1.36464	1.35962	1.36259	1.1116	1.02103	1.11778	0.990055	0.966351	1.05543	1.05856	0.909569	1.23788
P51884	LUM	Lumican OS=Homo sapiens GN=LUM PE=1 SV=2	35.503	12	414	12	338	38.405	6.61	113.8	87.8	103	94.5	100.8	114.4	84.2	106.9	91.4	103.2	105.3	89.9	102.3	102.5	100	1.12897	1.10853	1.053	0.871032	0.815891	0.899	1.02183	1.03585	1.023	0.9375	0.885659	1.025
B7Z8Q2		cDNA FLJ55606, highly similar to Alpha-2-HS-glycoprotein OS=Homo sapiens PE=2 SV=1	45.0346	13	657	13	433	46.597	6.28	106.7	87.6	105.5	93.8	106.4	109	75.8	112	92.9	110.3	101.1	85.4	101.9	100.3	111.3	1.00282	0.988214	0.908356	0.823308	0.687217	0.767296	0.991541	1.01541	0.915544	0.881579	0.842248	0.901168
E9KL23	SERPINA1	Epididymis secretory sperm binding protein Li 44a OS=Homo sapiens GN=SERPINA1 PE=2 SV=1	23.9234	8	17	8	418	46.707	5.59	123.6	103.5	84.8	89.8	98.4	115.6	89.6	98.9	94.9	101	136.9	89.7	86.6	87.3	99.5	1.2561	1.14455	1.37588	1.05183	0.887129	0.901508	0.861789	0.979208	0.870352	0.912602	0.939604	0.877387
D3DRP5	C9orf19	Chromosome 9 open reading frame 19, isoform CRA_a (Fragment) OS=Homo sapiens GN=C9orf19 PE=4 SV=1	4.8433	1	2	1	351	37.761	10.84						126.5	89.9	87.1	104.6	91.9	126.1	98.2	80.7	94.9	100.2		1.3765	1.25848		0.978237	0.98004		0.947769	0.805389		1.13819	0.947106
A0A087X0M8	CHL1	Neural cell adhesion molecule L1-like protein OS=Homo sapiens GN=CHL1 PE=1 SV=1	24.8506	23	73	1	1171	130.713	5.8	130.4	91.4	101	99.5	77.7	121.8	95.2	100.8	107.7	74.5						1.67825	1.6349		1.17632	1.27785		1.29987	1.35302		1.28057	1.44564
A0A024R3E3	APOA1	Apolipoprotein A-I, isoform CRA_a OS=Homo sapiens GN=APOA1 PE=3 SV=1	61.7978	16	76	16	267	30.759	5.76	126.7	96.3	88.4	82.7	105.9	120.9	97.9	95.9	87.9	97.4	147.2	91.5	86.7	75.7	99	1.19641	1.24127	1.48687	0.909348	1.00513	0.924242	0.83475	0.9846	0.875758	0.780925	0.902464	0.764646
B4E1D8		cDNA FLJ51597, highly similar to C4b-binding protein alpha chain OS=Homo sapiens PE=2 SV=1	67.7239	29	557	29	536	60.366	6.65	136.1	93.2	95.1	73.9	101.7	140.3	104.7	88.2	62.1	104.7	128	86.4	99.2	86.3	100.1	1.33825	1.34002	1.27872	0.916421	1	0.863137	0.935103	0.842407	0.991009	0.726647	0.593123	0.862138
Q9UNN8	PROCR	Endothelial protein C receptor OS=Homo sapiens GN=PROCR PE=1 SV=1	13.4454	3	10	3	238	26.655	7.18	126.6	86.5	103.4	87.2	96.2	127.4	77.2	123.2	83.5	88.7	116.1	91	99	96.7	97.2	1.31601	1.4363	1.19444	0.899168	0.870349	0.936214	1.07484	1.38895	1.01852	0.906445	0.941375	0.994856
P20851	C4BPB	C4b-binding protein beta chain OS=Homo sapiens GN=C4BPB PE=1 SV=1	45.6349	9	60	9	252	28.338	5.14	139	92.1	97.5	73.7	97.7	141.1	98.6	92.3	67.4	100.6	129.5	85.1	102.2	86.6	96.6	1.42272	1.40258	1.34058	0.942682	0.980119	0.880952	0.997953	0.917495	1.05797	0.75435	0.66998	0.89648
B2R773		cDNA, FLJ93312, highly similar to Homo sapiens adipose most abundant gene transcript 1 (APM1), mRNA OS=Homo sapiens PE=2 SV=1	25.4098	4	61	4	244	26.409	5.74	135.8	89.2	102.6	80.1	92.2	129.3	90.4	93.1	90.1	97.1	136.4	89.8	87.5	86.7	99.5	1.47289	1.33162	1.37085	0.967462	0.930999	0.902513	1.1128	0.958805	0.879397	0.868764	0.927909	0.871357
V9HWA9	HEL-S-62p	Epididymis secretory sperm binding protein Li 62p OS=Homo sapiens GN=HEL-S-62p PE=2 SV=1	55.1413	84	1606	84	1663	187.03	6.4	143.1	89.5	77.6	86.1	103.8	148.1	89.4	75.5	82.2	104.9	147.1	86.1	77.6	90.3	98.9	1.37861	1.41182	1.48736	0.862235	0.85224	0.870576	0.747592	0.719733	0.784631	0.82948	0.783603	0.913043
P04278	SHBG	Sex hormone-binding globulin OS=Homo sapiens GN=SHBG PE=1 SV=2	51.7413	14	75	14	402	43.752	6.71	138	79.8	93.1	96.6	92.5	139.4	83.9	108.2	76.7	91.9	128.3	77.7	83	117.9	93.1	1.49189	1.51687	1.37809	0.862703	0.912949	0.834586	1.00649	1.17737	0.891515	1.04432	0.834603	1.26638
G3V2W1	SERPINA10	Protein Z-dependent protease inhibitor OS=Homo sapiens GN=SERPINA10 PE=1 SV=1	23.5537	12	74	1	484	55.078	7.64	109.3	64.3	114.2	86.8	125.4						102.3	56.4	105.4	114.4	121.6	0.871611		0.841283	0.512759		0.463816	0.910686		0.866776	0.692185		0.940789
P02768	ALB	Serum albumin OS=Homo sapiens GN=ALB PE=1 SV=2	62.2332	36	259	36	609	69.321	6.28	155.9	82.6	68.3	78.9	114.3	165.7	75.8	66.4	75.4	116.8	147.9	82.4	68.9	84.2	116.6	1.36395	1.41866	1.26844	0.72266	0.648973	0.70669	0.59755	0.568493	0.590909	0.690289	0.645548	0.722127
Q15430	F5	Coagulation factor V (Fragment) OS=Homo sapiens GN=F5 PE=2 SV=1	27.1186	4	28	1	236	26.129	5.48	140.9	64	142.9	38.6	113.6						141.5	56.6	164.3	46.2	91.4	1.24032		1.54814	0.56338		0.619256	1.25792		1.79759	0.339789		0.50547
P02686	MBP	Myelin basic protein OS=Homo sapiens GN=MBP PE=1 SV=3	3.28947	1	2	1	304	33.097	9.79	52.1	276.5	38.3	43.9	89.2	41.7	340	25.5	35.5	57.3						0.584081	0.727749		3.09978	5.93368		0.429372	0.445026		0.492152	0.619546
B2R9D9		cDNA, FLJ94347 OS=Homo sapiens PE=2 SV=1	5.08475	1	2	1	354	38.534	7.21	53	269.8	46.8	79.9	50.5	134.8	75.4	99.5	81.1	109.1						1.0495	1.23556		5.34257	0.691109		0.926733	0.912007		1.58218	0.743355
P0DJI9	SAA2	Serum amyloid A-2 protein OS=Homo sapiens GN=SAA2 PE=1 SV=1	20.4918	3	10	2	122	13.519	9.14	63.5	221.8	60.2	71.1	83.3						80	147.9	86.6	94	91.4	0.762305		0.875274	2.66267		1.61816	0.722689		0.947484	0.853541		1.02845
A0A075B6H7	IGKV3-7	Protein IGKV3-7 (Fragment) OS=Homo sapiens GN=IGKV3-7 PE=1 SV=1	15.5172	1	3	1	116	12.775	5.25						67.1	237.1	56.3	66.9	72.5	97.1	107.6	89.4	110	95.9		0.925517	1.01251		3.27034	1.122		0.776552	0.932221		0.922759	1.14703
Q9UNU2	C4B	Complement protein C4B frameshift mutant (Fragment) OS=Homo sapiens GN=C4B PE=4 SV=1	55.0847	14	845	1	354	38.114	8.53	46.2	138.9	117.6	98.7	98.5	75.9	77.5	147.6	68.2	130.8	59.3	139.5	106.2	115.1	79.9	0.469036	0.580275	0.742178	1.41015	0.592508	1.74593	1.19391	1.12844	1.32916	1.00203	0.521407	1.44055
Q6N091	DKFZp686C02220	Putative uncharacterized protein DKFZp686C02220 (Fragment) OS=Homo sapiens GN=DKFZp686C02220 PE=2 SV=1	24.8	8	61	1	500	54.126	6.34	88.5	212.9	32	85.7	80.9	106.6	119.2	65	101.1	108.1	92.6	180.3	59.8	80.1	87.1	1.09394	0.986124	1.06315	2.63164	1.10268	2.07003	0.39555	0.601295	0.686567	1.05933	0.935245	0.919633
Q9Y4L1	HYOU1	Hypoxia up-regulated protein 1 OS=Homo sapiens GN=HYOU1 PE=1 SV=1	4.4044	4	9	4	999	111.266	5.22	88.7	154.4	86.9	87.7	82.3	75.5	192.6	85.7	70.3	75.9	105.5	121.5	87.8	94.9	90.3	1.07776	0.99473	1.16833	1.87606	2.53755	1.34551	1.05589	1.12912	0.972315	1.06561	0.926219	1.05094
P02741	CRP	C-reactive protein OS=Homo sapiens GN=CRP PE=1 SV=1	20.9821	5	31	5	224	25.023	5.63	82.1	131.2	58.2	103.3	125.1	94.5	87.9	62.1	132.2	123.3	49.4	189.3	42.2	69	150.1	0.656275	0.766423	0.329114	1.04876	0.712895	1.26116	0.465228	0.50365	0.281146	0.825739	1.07218	0.459694
Q13789		Apolipoprotein B (Fragment) OS=Homo sapiens PE=2 SV=1	27.972	3	135	1	143	15.643	8.91	71.2	108.1	88.2	143	89.5	73	109.4	80.7	150.7	86.1	77	159.4	100.8	80.2	82.7	0.795531	0.847851	0.931076	1.20782	1.27062	1.92745	0.985475	0.937282	1.21886	1.59777	1.75029	0.96977
P53634	CTSC	Dipeptidyl peptidase 1 OS=Homo sapiens GN=CTSC PE=1 SV=2	9.07127	3	6	3	463	51.82	6.99	88.1	191.7	67.6	71	81.5	81.8	133.1	89.1	96	100.1	97.1	125.3	83.3	103.3	91	1.08098	0.817183	1.06703	2.35215	1.32967	1.37692	0.829448	0.89011	0.915385	0.871166	0.959041	1.13516
P20160	AZU1	Azurocidin OS=Homo sapiens GN=AZU1 PE=1 SV=3	8.36653	2	5	2	251	26.869	9.5	102.8	152.6	80.6	87.7	76.3	79.4	124.6	80.7	105	110.3	83.3	168.9	73.6	101.8	72.3	1.34731	0.719855	1.15214	2	1.12965	2.3361	1.05636	0.731641	1.01798	1.14941	0.951949	1.40802
A0A0D9SG04	COBLL1	Cordon-bleu protein-like 1 OS=Homo sapiens GN=COBLL1 PE=1 SV=2	2.10868	1	23	1	1233	134.835	6.71	104.3	223.1	63.1	51.4	58.1						120.9	148.2	76.1	86.4	68.4	1.79518		1.76754	3.83993		2.16667	1.08606		1.11257	0.884682		1.26316
D3DQX7	SAA1	Serum amyloid A protein OS=Homo sapiens GN=SAA1 PE=3 SV=1	36.8852	4	19	2	122	13.554	6.79	93.1	131.9	71.9	103	100.1	74	150.8	69.9	95.6	109.8						0.93007	0.673953		1.31768	1.37341		0.718282	0.636612		1.02897	0.870674
L8ECC2	GFRA1	Alternative protein GFRA1 OS=Homo sapiens GN=GFRA1 PE=4 SV=1	16.3934	1	3	1	61	6.929	8.69	95.3	167.5	91.7	63.5	82	62.3	197.4	61.6	80.3	98.3	119.1	128.9	120.2	68	63.8	1.1622	0.633774	1.86677	2.04268	2.00814	2.02038	1.11829	0.626653	1.88401	0.77439	0.816887	1.06583
O75594	PGLYRP1	Peptidoglycan recognition protein 1 OS=Homo sapiens GN=PGLYRP1 PE=1 SV=1	31.6327	4	8	4	196	21.717	8.59	81.9	141.7	90.9	83.3	102.3	76.4	130.6	84.3	94.8	113.9	91.5	142.9	87.2	98.2	80.1	0.800587	0.670764	1.14232	1.38514	1.14662	1.78402	0.888563	0.740123	1.08864	0.814272	0.832309	1.22597
P0C0L4	C4A	Complement C4-A OS=Homo sapiens GN=C4A PE=1 SV=2	58.4289	91	4343	4	1744	192.664	7.08	91.9	133.2	102.9	66.8	105.2	51.5	172.5	149.7	45.9	80.3	119	90.8	76.2	105.5	108.5	0.873574	0.641345	1.09677	1.26616	2.14819	0.836866	0.978137	1.86426	0.702304	0.634981	0.571606	0.97235
P59665	DEFA1	Neutrophil defensin 1 OS=Homo sapiens GN=DEFA1 PE=1 SV=1	20.2128	3	22	3	94	10.194	6.99	84.4	138.7	92.1	98.7	86	84.9	101.1	128.5	97.5	88.1	87.2	172.3	73.7	90.5	76.3	0.981395	0.963678	1.14286	1.61279	1.14756	2.25819	1.07093	1.45857	0.965924	1.14767	1.1067	1.18611
P23141	CES1	Liver carboxylesterase 1 OS=Homo sapiens GN=CES1 PE=1 SV=2	7.58377	3	4	3	567	62.481	6.6	85.4	117.5	72.8	118.2	106	65.1	131.9	84.9	132.6	85.5	62	82.8	102.7	110	142.4	0.80566	0.761404	0.435393	1.10849	1.54269	0.581461	0.686792	0.992982	0.721208	1.11509	1.55088	0.772472
W8QEY1		Lactoferrin OS=Homo sapiens PE=2 SV=1	63.8537	39	184	2	711	78.332	8.18	77.2	137	101.4	99	85.4	73.3	116.1	74.7	123.8	112.1	82	112.7	117.3	100.7	87.3	0.903981	0.65388	0.93929	1.60422	1.03568	1.29095	1.18735	0.666369	1.34364	1.15925	1.10437	1.15349
M1VKI3	SDC4-ROS1_S4;R32	Tyrosine-protein kinase receptor OS=Homo sapiens GN=SDC4-ROS1_S4;R32 PE=2 SV=1	1.87668	1	3	1	746	83.073	4.97	86.1	177	78.5	71.1	87.3	115.3	111.6	88.2	82.2	102.7	95.2	163	85.8	81.7	74.3	0.986254	1.12269	1.28129	2.02749	1.08666	2.19381	0.899198	0.858812	1.15478	0.814433	0.800389	1.0996
P04424	ASL	Argininosuccinate lyase OS=Homo sapiens GN=ASL PE=1 SV=4	3.01724	1	2	1	464	51.625	6.48						62.6	113.9	75.2	149.9	98.3	73.8	88.1	81.4	109.2	147.4		0.636826	0.500678		1.1587	0.597693		0.765005	0.552239		1.52492	0.740841
J3QRS3	MYL12A	Myosin regulatory light chain 12A OS=Homo sapiens GN=MYL12A PE=1 SV=1	12.4294	2	3	2	177	20.444	4.75						60.3	103	87.2	119.8	129.7	76.8	110.5	103.5	104.9	104.3		0.464919	0.736337		0.79414	1.05944		0.672321	0.99233		0.92367	1.00575
Q9HDC9	APMAP	Adipocyte plasma membrane-associated protein OS=Homo sapiens GN=APMAP PE=1 SV=2	2.16346	1	2	1	416	46.451	6.16	73.8	117.4	94.8	114.1	99.9	81.8	122.1	91.6	115	89.6						0.738739	0.912946		1.17518	1.36272		0.948949	1.02232		1.14214	1.28348
B7Z1K5		Tubulin alpha chain OS=Homo sapiens PE=2 SV=1	3.85356	1	2	1	519	57.723	5.07	55.9	126.7	91.1	120.6	105.7						85.8	88.9	118.1	98.9	108.3	0.528855		0.792244	1.19868		0.820868	0.861873		1.09049	1.14096		0.913204
O60234	GMFG	Glia maturation factor gamma OS=Homo sapiens GN=GMFG PE=1 SV=1	20.4225	2	7	2	142	16.79	5.26	84.8	121.8	105.2	101.3	87	55.7	110.9	114.1	113.5	105.7	87.6	115.9	99.3	109.4	87.8	0.974713	0.526963	0.997722	1.4	1.0492	1.32005	1.2092	1.07947	1.13098	1.16437	1.07379	1.24601
Q53HT9		Complement component 1, r subcomponent variant (Fragment) OS=Homo sapiens PE=2 SV=1	56.7376	33	550	1	705	80.189	6.44	57.7	97.5	148.2	91.9	104.7						34.3	42.4	281.4	48.9	93	0.551098		0.368817	0.931232		0.455914	1.41547		3.02581	0.877746		0.525806
A0A0B4J1X5	IGHV3-74	Protein IGHV3-74 (Fragment) OS=Homo sapiens GN=IGHV3-74 PE=1 SV=1	15.3846	2	4	1	117	12.831	8.66	100.3	151.1	70.4	97.4	80.9						111.8	168.2	52.4	93.5	74	1.2398		1.51081	1.86774		2.27297	0.87021		0.708108	1.20396		1.26351
P78482	APOB	APOB protein (Fragment) OS=Homo sapiens GN=APOB PE=2 SV=1	60	1	5	1	15	1.841	6.23	77.2	112.1	108.9	105	96.7	89.8	134	112.1	97.9	66.3						0.798345	1.35445		1.15926	2.02112		1.12616	1.6908		1.08583	1.47662
Q65ZC8	scFv	Single-chain Fv (Fragment) OS=Homo sapiens GN=scFv PE=2 SV=1	9.42623	2	9	1	244	26.111	8.4	111.6	131	60.9	113.5	83	100.2	180.1	40.5	95.1	84.2						1.34458	1.19002		1.57831	2.13895		0.733735	0.480998		1.36747	1.12945
P10720	PF4V1	Platelet factor 4 variant OS=Homo sapiens GN=PF4V1 PE=1 SV=1	45.1923	4	51	1	104	11.545	9.1	109.5	143.2	80.1	80.6	86.6	92.1	192	70.9	68.4	76.7	106.7	107.2	86.6	117.9	81.6	1.26443	1.20078	1.3076	1.65358	2.50326	1.31373	0.924942	0.924381	1.06127	0.930716	0.891786	1.44485
Q9NS71	GKN1	Gastrokine-1 OS=Homo sapiens GN=GKN1 PE=2 SV=3	7.03518	1	3	1	199	21.985	6.32	86.7	135.5	90.6	81.7	105.5						93.1	120.1	89.4	87.6	109.9	0.821801		0.847134	1.28436		1.09281	0.858768		0.813467	0.774408		0.797088
H3BLU2	LSAMP	Limbic system-associated membrane protein (Fragment) OS=Homo sapiens GN=LSAMP PE=1 SV=1	8.4058	3	7	3	345	37.991	6.86	107.3	154.1	75.3	85.5	77.7	92.6	149.3	74.7	100.1	83.3	99.4	117.7	84.3	95.3	103.3	1.38095	1.11164	0.962246	1.98327	1.79232	1.1394	0.969112	0.896759	0.81607	1.10039	1.20168	0.922556
B2RBZ5		cDNA, FLJ95778, highly similar to Homo sapiens serpin peptidase inhibitor, clade A (alpha-1 antiproteinase, antitrypsin), member 10 (SERPINA10), mRNA OS=Homo sapiens PE=2 SV=1	25.6757	12	74	1	444	50.642	8.51	65.5	113.4	126.8	98	96.3						87.3	104.4	105.4	108.9	94	0.680166		0.928723	1.17757		1.11064	1.31672		1.12128	1.01765		1.15851
A8K9E4		cDNA FLJ76459, highly similar to Homo sapiens matrix metallopeptidase 8 (neutrophil collagenase) (MMP8), mRNA OS=Homo sapiens PE=2 SV=1	7.70878	3	5	3	467	53.434	6.55	86.3	133.1	92.6	107.1	80.9	77.3	93.7	133.5	98.3	97.2	93.8	134.6	82.5	105.7	83.4	1.06675	0.795267	1.1247	1.64524	0.963992	1.61391	1.14462	1.37346	0.989209	1.32386	1.01132	1.26739
Q99497	PARK7	Protein deglycase DJ-1 OS=Homo sapiens GN=PARK7 PE=1 SV=2	52.381	9	36	9	189	19.878	6.79	72.7	107.9	99.2	118.2	102	70	98	79.5	130.2	122.3	76.3	102.9	107	116.5	97.3	0.712745	0.572363	0.784173	1.05784	0.801308	1.05755	0.972549	0.650041	1.09969	1.15882	1.0646	1.19733
P24593	IGFBP5	Insulin-like growth factor-binding protein 5 OS=Homo sapiens GN=IGFBP5 PE=1 SV=1	29.7794	6	16	6	272	30.55	8.21	101.6	119.5	91.9	90.8	96.1	93.1	158.5	81.2	82	85.2	96.4	126.2	89.1	91.2	97.1	1.05723	1.09272	0.992791	1.2435	1.86033	1.29969	0.956296	0.953052	0.917611	0.944849	0.962441	0.939238
A0N5G1	V<kappa>1	Rheumatoid factor C6 light chain (Fragment) OS=Homo sapiens GN=V<kappa>1 PE=2 SV=1	31.8966	3	9	2	116	12.52	8.46	96.6	127.2	71.5	120.6	84.1						91.5	137.6	73	99.8	98.2	1.14863		0.931772	1.51249		1.40122	0.850178		0.743381	1.43401		1.01629
V9HWC7	HEL-S-128m	Epididymis secretory sperm binding protein Li 128m OS=Homo sapiens GN=HEL-S-128m PE=2 SV=1	31.6964	6	18	6	224	25.019	6.38	76.9	102.9	103.4	131.3	85.6	65.1	89.4	81.8	164.4	99.3	70.5	104.3	124	119.1	82.1	0.898364	0.655589	0.858709	1.2021	0.900302	1.2704	1.20794	0.823766	1.51035	1.53388	1.65559	1.45067
Q86WI1	PKHD1L1	Fibrocystin-L OS=Homo sapiens GN=PKHD1L1 PE=2 SV=2	0.966297	3	3	3	4243	465.439	6.11	86.8	155.9	83.9	87.3	86.2						102.6	104.4	85.8	111.3	95.9	1.00696		1.06986	1.80858		1.08863	0.973318		0.894682	1.01276		1.16058
P39060	COL18A1	Collagen alpha-1(XVIII) chain OS=Homo sapiens GN=COL18A1 PE=1 SV=5	4.96009	6	19	6	1754	178.077	6.01	90.3	145.5	90.7	85.8	87.7	98.2	142.7	90.3	80.5	88.2	100	111.7	90.7	103.2	94.3	1.02965	1.11338	1.06045	1.65906	1.61791	1.18452	1.03421	1.02381	0.961824	0.978335	0.912698	1.09438
B7Z351	SPP1	Secreted phosphoprotein 1 variant 6 OS=Homo sapiens GN=SPP1 PE=2 SV=1	9.17431	2	4	2	327	37.222	4.73	95	119.9	80.7	93.2	111.2	70.4	134.8	95.5	97.6	101.6	100.8	101.9	62.9	92.2	142.2	0.854317	0.692913	0.708861	1.07824	1.32677	0.716596	0.725719	0.939961	0.442335	0.838129	0.96063	0.648383
Q6UY14	ADAMTSL4	ADAMTS-like protein 4 OS=Homo sapiens GN=ADAMTSL4 PE=1 SV=2	4.09683	3	6	3	1074	116.471	8.34	88.3	109.3	79.1	124.7	98.5	84.4	128.7	86.7	102.4	97.8						0.896447	0.862986		1.10964	1.31595		0.803046	0.886503		1.26599	1.04703
Q59EU3		Dematin variant (Fragment) OS=Homo sapiens PE=4 SV=1	3.861	2	4	2	518	56.845	9.74	86.3	113.6	95.7	107.1	97.3	76.2	116.8	88.5	117.2	101.3	93	121.7	109.2	91.2	84.8	0.886948	0.752221	1.0967	1.16752	1.15301	1.43514	0.983556	0.873643	1.28774	1.10072	1.15696	1.07547
B6V6K6	MYOC	Mutant myocilin OS=Homo sapiens GN=MYOC PE=2 SV=1	5.55556	2	4	2	504	56.953	5.54	106	114.2	97.7	106.5	75.5	75.3	167.8	88.5	93.1	75.3	108.6	109.3	103.5	91.5	87.1	1.40397	1	1.24684	1.51258	2.22842	1.25488	1.29404	1.1753	1.18829	1.4106	1.23639	1.05052
B2RDW0		cDNA, FLJ96792, highly similar to Homo sapiens calmodulin 2 (phosphorylase kinase, delta) (CALM2), mRNA OS=Homo sapiens PE=2 SV=1	38.255	5	26	5	149	16.767	4.22	89.4	124.4	89.4	97.9	99	75	144.4	75.6	93.7	111.3	97.3	97.2	108.9	107.5	89	0.90303	0.673854	1.09326	1.25657	1.29739	1.09213	0.90303	0.679245	1.2236	0.988889	0.841869	1.20787
C9JPV4	SERPINF2	Alpha-2-antiplasmin (Fragment) OS=Homo sapiens GN=SERPINF2 PE=1 SV=1	28.0303	6	152	1	264	29.524	6.93	94.2	106.6	93.4	96.2	109.7	85.9	136.7	92.5	87.8	97.1	87.3	114	105.7	86.3	106.7	0.858706	0.884655	0.818182	0.971741	1.40783	1.06842	0.851413	0.952626	0.990628	0.876937	0.904222	0.80881
A0A024R1K7	YWHAH	Tyrosine 3-monooxygenase/tryptophan 5-monooxygenase activation protein, eta polypeptide, isoform CRA_b OS=Homo sapiens GN=YWHAH PE=3 SV=1	15.8537	4	10	1	246	28.201	4.84						78.5	127.6	75.6	114.2	104	98.4	111.3	100.3	91.3	98.7		0.754808	0.99696		1.22692	1.12766		0.726923	1.01621		1.09808	0.925025
Q9NPP6		Immunoglobulin heavy chain variant (Fragment) OS=Homo sapiens PE=2 SV=1	44.9519	12	72	2	416	44.758	6.13	113.1	168.6	56.3	92.8	69.2	94.7	134.8	65.9	110.9	93.7	118.2	131.3	58	106.6	85.8	1.63439	1.01067	1.37762	2.43642	1.43863	1.5303	0.813584	0.703308	0.675991	1.34104	1.18356	1.24242
Q6NS36	FTH1	Ferritin (Fragment) OS=Homo sapiens GN=FTH1 PE=2 SV=1	14.6552	3	4	3	232	26.203	6.52	67.9	78.9	150.6	95.3	107.3	54.2	80	140.3	116.2	109.4	82.3	114.5	94.5	114.6	94.1	0.632805	0.49543	0.874601	0.735322	0.731261	1.21679	1.40354	1.28245	1.00425	0.888164	1.06216	1.21785
A0A161I202	LTF	Lactoferrin OS=Homo sapiens GN=LTF PE=2 SV=1	63.8537	39	229	2	711	78.288	8.18	91.3	134	74.7	102.8	97.3	88.1	110.5	82.2	98.4	120.7	90.8	113.7	82.2	125.9	87.3	0.938335	0.729909	1.04009	1.37718	0.915493	1.30241	0.767729	0.681027	0.941581	1.05653	0.815244	1.44215
Q86TT1		Full-length cDNA clone CS0DD006YL02 of Neuroblastoma of Homo sapiens (human) OS=Homo sapiens PE=2 SV=1	41.0667	14	180	1	375	41.247	6.79	97.9	120.1	89.4	106.8	85.8						77.8	113	96.9	123.6	88.7	1.14103		0.877114	1.39977		1.27396	1.04196		1.09245	1.24476		1.39346
G3XAI2	LAMB1	Laminin subunit beta-1 OS=Homo sapiens GN=LAMB1 PE=1 SV=1	5.52486	7	13	7	1810	200.347	4.96	94.6	112.9	96.9	103.7	91.9	106	124.2	83.7	102.7	83.4	75.7	119.3	106.6	135.3	63.2	1.02938	1.27098	1.19778	1.22851	1.48921	1.88766	1.05441	1.0036	1.68671	1.1284	1.23141	2.14082
Q5NV90	V2-17	V2-17 protein (Fragment) OS=Homo sapiens GN=V2-17 PE=1 SV=1	30.9278	2	11	2	97	10.399	4.59	117.8	132.8	73.7	91.1	84.5	86.6	192.6	52.8	90	77.9	135.6	120.6	86.5	80.1	77.2	1.39408	1.11168	1.75648	1.5716	2.4724	1.56218	0.872189	0.677792	1.12047	1.07811	1.15533	1.03756
Q96RD9	FCRL5	Fc receptor-like protein 5 OS=Homo sapiens GN=FCRL5 PE=1 SV=3	6.03889	4	6	4	977	106.371	7.14	98.4	106	72.9	95.8	127	79.9	110.9	149.9	84.4	74.9	92.3	130.4	71.9	116.2	89.1	0.774803	1.06676	1.03591	0.834646	1.48064	1.46352	0.574016	2.00134	0.806958	0.754331	1.12684	1.30415
O14618	CCS	Copper chaperone for superoxide dismutase OS=Homo sapiens GN=CCS PE=1 SV=1	4.74453	1	2	1	274	29.022	5.58	61.3	101.5	108.2	134.4	94.7						97.5	110.5	97.6	115.9	78.4	0.647307		1.24362	1.07181		1.40944	1.14256		1.2449	1.41922		1.47832
Q8NBJ4	GOLM1	Golgi membrane protein 1 OS=Homo sapiens GN=GOLM1 PE=1 SV=1	5.23691	2	6	2	401	45.306	4.97	90.6	108.3	98.4	104.8	97.9	81	120.9	91.1	105.7	101.3	106.2	135.6	80.5	90.3	87.5	0.925434	0.799605	1.21371	1.10623	1.19348	1.54971	1.00511	0.899309	0.92	1.07048	1.04344	1.032
P08294	SOD3	Extracellular superoxide dismutase [Cu-Zn] OS=Homo sapiens GN=SOD3 PE=1 SV=2	47.5	7	26	7	240	25.835	6.61	114.9	112.3	103.2	74.1	95.5	77.2	188.6	78.5	74	81.8	118	97.6	112.2	87.6	84.6	1.20314	0.943765	1.3948	1.17592	2.30562	1.15366	1.08063	0.959658	1.32624	0.775916	0.904645	1.03546
Q59GR8		TPM1 protein variant (Fragment) OS=Homo sapiens PE=2 SV=1	16.5017	5	25	2	303	34.382	5.4	81.8	137.9	86.1	106.1	88.1						103.1	105.1	97.5	110.1	84.2	0.92849		1.22447	1.56527		1.24822	0.977299		1.15796	1.20431		1.3076
O00194	RAB27B	Ras-related protein Rab-27B OS=Homo sapiens GN=RAB27B PE=1 SV=4	25.2294	4	13	4	218	24.592	5.52	97.8	132.9	85.3	95.5	88.5	81.5	112.7	92.1	92.7	121	89.1	103.6	99.6	96.1	111.6	1.10508	0.673554	0.798387	1.50169	0.931405	0.928315	0.963842	0.761157	0.892473	1.0791	0.766116	0.861111
A0A024R529	DAK	Dihydroxyacetone kinase 2 homolog (Yeast), isoform CRA_a OS=Homo sapiens GN=DAK PE=4 SV=1	1.3913	1	2	1	575	58.94	7.49						48.4	90.6	107	160.5	93.5	94.3	92.7	102	108.6	102.3		0.517647	0.921799		0.968984	0.906158		1.14439	0.997067		1.71658	1.06158
A0A024R5H8	RAB6A	RAB6A, member RAS oncogene family, isoform CRA_b OS=Homo sapiens GN=RAB6A PE=4 SV=1	16.3462	3	12	2	208	23.534	5.54	84.4	114.5	99.5	98.8	102.7	77.9	118.2	75.5	110.1	118.3	98.2	111.8	104	100.2	85.8	0.821811	0.658495	1.14452	1.1149	0.999155	1.30303	0.968841	0.638208	1.21212	0.962025	0.930685	1.16783
P46109	CRKL	Crk-like protein OS=Homo sapiens GN=CRKL PE=1 SV=1	2.31023	1	2	1	303	33.756	6.74	94	113.8	101.1	96.7	94.4	84.2	119.9	81.3	99.7	114.9						0.995763	0.732811		1.20551	1.04352		1.07097	0.707572		1.02436	0.867711
A8K7G6		cDNA FLJ75763, highly similar to Homo sapiens regenerating islet-derived 1 alpha (pancreatic stone protein, pancreatic thread protein) (REG1A), mRNA OS=Homo sapiens PE=2 SV=1	6.62651	1	2	1	166	18.72	5.53						82.4	114.3	114.3	100.5	88.5	77.6	93.1	117.1	114	98.1		0.931073	0.79103		1.29153	0.949032		1.29153	1.19368		1.13559	1.16208
A0A024RDE1	SPARCL1	SPARC-like 1 (Mast9, hevin), isoform CRA_a OS=Homo sapiens GN=SPARCL1 PE=4 SV=1	22.2892	10	32	10	664	75.161	4.81	102.5	126.8	92.3	87.1	91.4	90.3	151.5	98.5	76.3	83.4	106.8	101.8	90.5	92	108.9	1.12144	1.08273	0.980716	1.38731	1.81655	0.934803	1.00985	1.18106	0.831038	0.952954	0.914868	0.844812
B3VL17		Beta globin (Fragment) OS=Homo sapiens PE=3 SV=1	93.3333	12	356	2	105	11.475	6.37	54.4	73.8	66.8	213.2	91.9	50.9	68.8	55.4	248.8	76.1	81.4	94.9	110.5	68.9	144.3	0.591948	0.668857	0.564103	0.803047	0.904074	0.657658	0.726877	0.727989	0.765766	2.31991	3.26938	0.477477
P61626	LYZ	Lysozyme C OS=Homo sapiens GN=LYZ PE=1 SV=1	62.1622	8	94	8	148	16.526	9.16	93.6	130.3	89.6	94.1	92.3	100.8	101.1	109.8	93.8	94.5	92	136.6	89.8	95	86.6	1.01408	1.06667	1.06236	1.4117	1.06984	1.57737	0.970748	1.1619	1.03695	1.0195	0.992593	1.097
P04406	GAPDH	Glyceraldehyde-3-phosphate dehydrogenase OS=Homo sapiens GN=GAPDH PE=1 SV=3	21.4925	6	18	6	335	36.03	8.46	72.4	80.4	108.5	134.4	104.3	78.6	109.6	80.9	134.4	96.6	82.6	108.5	116.6	101.8	90.5	0.694151	0.813665	0.912707	0.770853	1.13458	1.1989	1.04027	0.837474	1.2884	1.28859	1.3913	1.12486
P33908	MAN1A1	Mannosyl-oligosaccharide 1,2-alpha-mannosidase IA OS=Homo sapiens GN=MAN1A1 PE=1 SV=3	16.9985	12	33	12	653	72.922	6.47	105	120.5	90.1	93.7	90.6	92	133.2	91.1	90.3	93.4	105.4	134.4	97.5	88.1	74.6	1.15894	0.985011	1.41287	1.33002	1.42612	1.80161	0.994481	0.975375	1.30697	1.03422	0.966809	1.18097
Q9NWV4	C1orf123	UPF0587 protein C1orf123 OS=Homo sapiens GN=C1orf123 PE=1 SV=1	10.625	1	2	1	160	18.037	5.01	97.2	120.8	92.1	107.5	82.4	92.5	122.5	83	106.7	95.3						1.17961	0.970619		1.46602	1.28541		1.11772	0.870934		1.30461	1.11962
B4DMN1		cDNA FLJ61136, highly similar to Ras-related protein Rab-11A OS=Homo sapiens PE=2 SV=1	28.3525	7	22	7	261	28.844	8.38	88	109.2	97.8	100.2	104.8	75.5	119.8	88.9	95.2	120.5	94.2	105.9	102.9	106.7	90.3	0.839695	0.626556	1.04319	1.04198	0.994191	1.17276	0.933206	0.737759	1.13953	0.956107	0.790041	1.18162
Q0PNF2		FEX1 OS=Homo sapiens PE=2 SV=1	0.466926	1	2	1	2570	275.265	6.49	89	108.2	85.2	123.1	94.6	95.5	127	91.1	96.2	90.2						0.940803	1.05876		1.14376	1.40798		0.900634	1.00998		1.30127	1.06652
O15031	PLXNB2	Plexin-B2 OS=Homo sapiens GN=PLXNB2 PE=1 SV=3	1.95865	2	4	2	1838	204.997	6.24	100.6	114.1	101.5	101.5	82.2	98.8	109.9	105.6	98.6	87.1	85.9	140.9	82.1	103.8	87.3	1.22384	1.13433	0.983963	1.38808	1.26177	1.61397	1.23479	1.2124	0.940435	1.23479	1.13203	1.189
D3DR24	EXT2	Exostoses (Multiple) 2, isoform CRA_a OS=Homo sapiens GN=EXT2 PE=4 SV=1	3.96717	2	2	2	731	83.664	6.16	100	165.4	71.3	75	88.3						107.2	98	93.2	111.4	90.1	1.1325		1.18979	1.87316		1.08768	0.807475		1.03441	0.849377		1.2364
Q6U2L6	C4B	C4B (Fragment) OS=Homo sapiens GN=C4B PE=4 SV=1	37	5	125	1	100	10.246	6.52	84.2	113.2	118.3	92.3	92	78.9	103.5	115.2	82.9	119.5	76.6	87.7	122.5	104	109.2	0.915217	0.660251	0.701465	1.23043	0.866109	0.803114	1.28587	0.964017	1.12179	1.00326	0.693724	0.952381
Q7Z5F5		Liver-expressed antimicrobial peptide 2 isoform OS=Homo sapiens PE=2 SV=1	14.8148	1	2	1	81	9.284	10.01						91.6	147.8	85.8	90	84.8	111	110.5	111	83.6	84		1.08019	1.32143		1.74292	1.31548		1.01179	1.32143		1.06132	0.995238
Q9UJ68	MSRA	Mitochondrial peptide methionine sulfoxide reductase OS=Homo sapiens GN=MSRA PE=1 SV=1	6.38298	1	2	1	235	26.116	8.09	89.5	119.3	98.1	90.8	102.2						83.9	101	95.9	107.9	111.3	0.875734		0.753819	1.16732		0.907457	0.959883		0.861635	0.888454		0.969452
V9HWC9	HEL-S-44	Superoxide dismutase [Cu-Zn] OS=Homo sapiens GN=HEL-S-44 PE=2 SV=1	41.5584	4	13	4	154	15.926	6.13	80.9	131.9	89.7	108.9	88.7	93.4	91.9	70.3	143.6	100.9	87.4	105.7	101.9	109.4	95.5	0.912063	0.925669	0.915183	1.48703	0.910803	1.10681	1.01127	0.696729	1.06702	1.22773	1.42319	1.14555
A0A125QYY9		IBM-B2 heavy chain variable region (Fragment) OS=Homo sapiens PE=2 SV=1	13.0081	1	6	1	123	13.561	7.12	105.2	133.7	80.3	91.7	89.2	104.3	105	96.4	99	95.2	105	156.9	72	80.4	85.7	1.17937	1.09559	1.2252	1.49888	1.10294	1.83081	0.900224	1.01261	0.84014	1.02803	1.03992	0.938156
Q6FIG4	RAB1B	RAB1B protein OS=Homo sapiens GN=RAB1B PE=2 SV=1	27.8607	5	15	4	201	22.184	5.73	78.4	86.6	107.4	102.7	124.9	79.7	128.3	83.5	112.8	95.7	81.4	81.9	119.6	102.5	114.6	0.627702	0.832811	0.710297	0.693355	1.34065	0.71466	0.859888	0.872518	1.04363	0.822258	1.17868	0.894415
B2R769		cDNA, FLJ93308, highly similar to Homo sapiens leukocyte-derived arginine aminopeptidase (LRAP), mRNA OS=Homo sapiens PE=2 SV=1	2.39583	2	4	2	960	110.361	6.77	86.7	114.2	99.4	101.1	98.6	83.2	94.6	104.9	111.8	105.4	102.4	134.3	83.2	98.4	81.7	0.87931	0.789374	1.25337	1.15822	0.897533	1.64382	1.00811	0.995256	1.01836	1.02535	1.06072	1.20441
Q6GMX6	IGH@	IGH@ protein OS=Homo sapiens GN=IGH@ PE=1 SV=1	23.4409	9	70	1	465	51.051	8.69	94.5	129	79.5	107.2	89.8						91.2	105	84.6	123.3	95.8	1.05234		0.951983	1.43653		1.09603	0.885301		0.88309	1.19376		1.28706
Q9HBI1	PARVB	Beta-parvin OS=Homo sapiens GN=PARVB PE=1 SV=1	7.14286	2	10	2	364	41.688	6.73	94.9	125.1	93.1	94.8	92.1	83.7	119.3	88.2	95.9	112.9	90.1	98.1	100.1	123.4	88.3	1.0304	0.741364	1.02039	1.35831	1.05669	1.11099	1.01086	0.781222	1.13364	1.02932	0.849424	1.39751
O15204	ADAMDEC1	ADAM DEC1 OS=Homo sapiens GN=ADAMDEC1 PE=1 SV=2	4.68085	2	6	2	470	52.742	7.34	104.3	116.6	82.8	95.2	101.1	95.3	143.1	86.6	74.8	100.2	94.6	108.9	91	96.5	109	1.03165	0.951098	0.86789	1.15331	1.42814	0.999083	0.818991	0.864271	0.834862	0.941642	0.746507	0.885321
Q9UL89		Myosin-reactive immunoglobulin heavy chain variable region (Fragment) OS=Homo sapiens PE=2 SV=1	10.3448	1	3	1	116	12.597	9.1	112.1	113.4	79.8	103.6	91.1						98.2	143.1	71.3	121.8	65.7	1.23052		1.49467	1.24479		2.17808	0.87596		1.08524	1.13721		1.85388
Q16853	AOC3	Membrane primary amine oxidase OS=Homo sapiens GN=AOC3 PE=1 SV=3	13.4993	7	26	7	763	84.568	6.52	116	136.4	84.1	90.2	73.4	97.3	175.3	69.6	90.6	67.2	133.7	120.7	75.7	98.9	70.9	1.58038	1.44792	1.88575	1.85831	2.60863	1.7024	1.14578	1.03571	1.0677	1.22888	1.34821	1.39492
P05062	ALDOB	Fructose-bisphosphate aldolase B OS=Homo sapiens GN=ALDOB PE=1 SV=2	39.5604	13	82	12	364	39.448	7.87	73.1	88.7	91.2	134.4	112.5	70.5	95.1	80.6	153.1	100.8	74.8	88.2	105.6	102.9	128.4	0.649778	0.699405	0.582555	0.788444	0.943452	0.686916	0.810667	0.799603	0.82243	1.19467	1.51885	0.801402
J3QQX2	ARHGDIA	Rho GDP-dissociation inhibitor 1 OS=Homo sapiens GN=ARHGDIA PE=1 SV=1	9.3617	2	4	2	235	25.815	7.44						88.2	142.6	73.8	85.7	109.8	103.2	103.2	105.9	99.3	88.4		0.803279	1.16742		1.29872	1.16742		0.672131	1.19796		0.78051	1.1233
P13473	LAMP2	Lysosome-associated membrane glycoprotein 2 OS=Homo sapiens GN=LAMP2 PE=1 SV=2	6.58537	3	12	3	410	44.932	5.63	84.8	106.6	94.3	107.4	106.9	82.5	125.8	92.9	101.9	96.9	102.3	106.6	100.8	100.8	89.5	0.793265	0.851393	1.14302	0.997194	1.29825	1.19106	0.882133	0.95872	1.12626	1.00468	1.0516	1.12626
P12318	FCGR2A	Low affinity immunoglobulin gamma Fc region receptor II-a OS=Homo sapiens GN=FCGR2A PE=1 SV=4	13.2492	3	7	3	317	34.978	6.68	96.5	118.6	90.5	102.4	92.1	86.6	151.9	87.9	89.6	84.1	123.7	113	93.6	86.3	83.4	1.04777	1.02973	1.48321	1.28773	1.80618	1.35492	0.982628	1.04518	1.1223	1.11183	1.0654	1.03477
P58546	MTPN	Myotrophin OS=Homo sapiens GN=MTPN PE=1 SV=2	25.4237	2	7	2	118	12.887	5.52	99.1	138	75	106.9	81.1	98	117.5	92.7	91.3	100.5	98	111	89.3	115.3	86.5	1.22195	0.975124	1.13295	1.7016	1.16915	1.28324	0.924784	0.922388	1.03237	1.31813	0.908458	1.33295
B5BUI8	DUSP3	Dual specificity phosphatase 3 (Fragment) OS=Homo sapiens GN=DUSP3 PE=2 SV=1	30.8108	4	7	4	185	20.564	8.15	84.3	95.8	100.1	114.2	105.7	80.6	117.2	96.3	108.4	97.5	93.4	107.9	93.3	106.4	99	0.79754	0.826667	0.943434	0.906339	1.20205	1.0899	0.94702	0.987692	0.942424	1.08042	1.11179	1.07475
G3V1V0	MYL6	Myosin light polypeptide 6 OS=Homo sapiens GN=MYL6 PE=1 SV=1	13.0435	2	3	2	161	18.026	4.77	91.7	106.3	103.3	101.3	97.4						92.4	123.2	80.1	100	104.4	0.941478		0.885057	1.09138		1.18008	1.06057		0.767241	1.04004		0.957854
A0A075B749	PDE4DIP	Myomegalin OS=Homo sapiens GN=PDE4DIP PE=1 SV=2	0.322321	1	3	1	2482	280.296	5.55	95.5	108.4	105.7	85.9	104.5	89.3	118.6	120.3	93.6	78.2						0.913876	1.14194		1.03732	1.51662		1.01148	1.53836		0.82201	1.19693
A0A0A0MT22	PTPRC	Protein tyrosine phosphatase, receptor type, C, isoform CRA_d OS=Homo sapiens GN=PTPRC PE=1 SV=1	0.842266	1	2	1	1306	147.394	6.15						85	115	113.8	97	89.3	97.4	110	90.1	101.2	101.3		0.951848	0.9615		1.28779	1.08588		1.27436	0.889437		1.08623	0.999013
Q9UL78		Myosin-reactive immunoglobulin light chain variable region (Fragment) OS=Homo sapiens PE=2 SV=1	31.1927	2	7	1	109	11.639	8.29	103.9	135.5	67.2	104.6	88.9	101.9	104.7	93	97.5	102.9	109.5	147.3	65.5	89.6	88	1.16873	0.990282	1.24432	1.52418	1.01749	1.67386	0.755906	0.90379	0.744318	1.1766	0.947522	1.01818
Q8N3T6	TMEM132C	Transmembrane protein 132C OS=Homo sapiens GN=TMEM132C PE=2 SV=3	1.17329	1	2	1	1108	121.711	6.35	74.1	121.8	119.8	92.6	91.7						112.8	104.6	108.1	70.4	104.1	0.80807		1.08357	1.32824		1.0048	1.30643		1.03842	1.00981		0.676273
P36980	CFHR2	Complement factor H-related protein 2 OS=Homo sapiens GN=CFHR2 PE=1 SV=1	37.037	10	227	6	270	30.631	6.38	92	111.1	106.1	97.6	93.2	98.6	90.1	97.9	93.1	120.3	92.1	137.3	97.5	87.7	85.3	0.987124	0.819618	1.07972	1.19206	0.748961	1.60961	1.13841	0.813799	1.14302	1.04721	0.773899	1.02814
B2R983		cDNA, FLJ94267, highly similar to Homo sapiens glutathione S-transferase omega 1 (GSTO1), mRNA OS=Homo sapiens PE=2 SV=1	26.971	6	13	6	241	27.521	6.6	97.4	97.8	99.6	110.7	94.5	92	111.7	89	115.1	92.1	86.6	126.5	104	99.7	83.1	1.03069	0.998914	1.04212	1.03492	1.21281	1.52226	1.05397	0.966341	1.2515	1.17143	1.24973	1.19976
P62942	FKBP1A	Peptidyl-prolyl cis-trans isomerase FKBP1A OS=Homo sapiens GN=FKBP1A PE=1 SV=2	25	2	6	2	108	11.943	8.16	99.2	113.6	98.9	89.6	98.7	97.3	127.6	77.7	96.5	101	97.6	119.5	104.7	94.7	83.5	1.00507	0.963366	1.16886	1.15096	1.26337	1.43114	1.00203	0.769307	1.25389	0.907801	0.955446	1.13413
Q86YW5	TREML1	Trem-like transcript 1 protein OS=Homo sapiens GN=TREML1 PE=1 SV=2	12.5402	3	18	3	311	32.658	6.05	95.4	119.4	93.7	100.8	90.7	91.5	115.7	90.5	104.2	98.2	100.3	115.9	99.3	99.3	85.1	1.05182	0.931772	1.17861	1.31643	1.17821	1.36193	1.03308	0.921589	1.16686	1.11136	1.0611	1.16686
P20933	AGA	N(4)-(beta-N-acetylglucosaminyl)-L-asparaginase OS=Homo sapiens GN=AGA PE=1 SV=2	21.0983	4	9	4	346	37.184	6.28	96.3	106.5	89	110.6	97.6	92.3	107.5	97.7	104.4	98.1	91.6	125.9	89	104	89.5	0.98668	0.940877	1.02346	1.09119	1.09582	1.4067	0.911885	0.995923	0.994413	1.1332	1.06422	1.16201
Q9UHG3	PCYOX1	Prenylcysteine oxidase 1 OS=Homo sapiens GN=PCYOX1 PE=1 SV=3	34.2574	13	44	13	505	56.604	6.18	89	111.4	99.8	104.8	95	94	110.6	96.7	114.7	84	92.3	113.3	102.2	91.1	101.1	0.936842	1.11905	0.912957	1.17263	1.31667	1.12067	1.05053	1.15119	1.01088	1.10316	1.36548	0.901088
V9HW12	HEL-S-2a	Epididymis secretory sperm binding protein Li 2a OS=Homo sapiens GN=HEL-S-2a PE=2 SV=1	36.3636	9	67	8	198	21.878	5.97	64.6	81.4	111.6	155.6	86.8	78.4	74.3	69.1	187.7	90.5	62.1	91.7	142.5	114.9	88.8	0.74424	0.866298	0.699324	0.937788	0.820994	1.03266	1.28571	0.763536	1.60473	1.79263	2.07403	1.29392
P01591	JCHAIN	Immunoglobulin J chain OS=Homo sapiens GN=JCHAIN PE=1 SV=4	52.2013	5	22	5	159	18.087	5.24	106.3	131.1	82	93.6	87	102.4	121	86.5	101.6	88.4	100.4	121.4	87	92.9	98.3	1.22184	1.15837	1.02136	1.5069	1.36878	1.23499	0.942529	0.978507	0.885046	1.07586	1.14932	0.945066
Q8NBS9	TXNDC5	Thioredoxin domain-containing protein 5 OS=Homo sapiens GN=TXNDC5 PE=1 SV=2	3.93519	2	4	2	432	47.599	5.97	80.8	90.5	99.1	106.5	123.1	83.4	118.6	78.7	121.1	98.2	87.1	92.5	103	114.9	102.5	0.656377	0.849287	0.849756	0.735175	1.20774	0.902439	0.805037	0.801426	1.00488	0.86515	1.2332	1.12098
A0A125QYY5		GCT-A9 light chain variable region (Fragment) OS=Homo sapiens PE=2 SV=1	31.7757	2	8	2	107	11.603	4.65	103.5	124.9	80.4	101.9	89.3	89.5	109.7	92.7	108.6	99.4	109.2	130.4	67.6	97.5	95.4	1.15901	0.900402	1.14465	1.39866	1.10362	1.36688	0.900336	0.932596	0.708595	1.1411	1.09256	1.02201
P02763	ORM1	Alpha-1-acid glycoprotein 1 OS=Homo sapiens GN=ORM1 PE=1 SV=1	10.9453	2	4	1	201	23.497	5.02	113.1	152.7	69.3	66.8	98.1						107.9	115.7	97	91.6	87.9	1.15291		1.22753	1.55657		1.31627	0.706422		1.10353	0.680938		1.04209
P08567	PLEK	Pleckstrin OS=Homo sapiens GN=PLEK PE=1 SV=3	18.5714	4	22	4	350	40.099	8.28	100.1	115.3	86.2	99	99.4	83	126.8	82	96.7	111.5	103.6	108.2	93.2	104.4	90.7	1.00704	0.744395	1.14223	1.15996	1.13722	1.19294	0.867203	0.735426	1.02756	0.995976	0.867265	1.15105
P30043	BLVRB	Flavin reductase (NADPH) OS=Homo sapiens GN=BLVRB PE=1 SV=3	59.7087	8	45	8	206	22.105	7.65	73.2	84.3	106.7	133.3	102.4	83.1	91.1	80.6	144.2	101	74	101.1	121.6	110.3	92.9	0.714844	0.822772	0.796555	0.823242	0.90198	1.08827	1.04199	0.79802	1.30893	1.30176	1.42772	1.1873
G3V5Z7	PSMA6	Proteasome subunit alpha type OS=Homo sapiens GN=PSMA6 PE=1 SV=1	8.73016	2	5	2	252	28.129	6.76	83.8	111.7	83.8	124	96.7	95.1	98.5	97.9	115.4	93.1	104.3	130.7	84.3	99.4	81.3	0.866598	1.02148	1.2829	1.15512	1.058	1.60763	0.866598	1.05156	1.0369	1.28232	1.23953	1.22263
B2R582		cDNA, FLJ92374, highly similar to Homo sapiens C-type lectin domain family 3, member B (CLEC3B), mRNA OS=Homo sapiens PE=2 SV=1	57.4257	12	245	1	202	22.522	6.04	104.7	122.7	96.3	91.7	84.6	101	104.2	120.8	87.1	87	92.2	133.1	89.5	94.1	91.1	1.23759	1.16092	1.01207	1.45035	1.1977	1.46103	1.1383	1.38851	0.982437	1.08392	1.00115	1.03293
B2R6W1		cDNA, FLJ93143, highly similar to Homo sapiens complement component 7 (C7), mRNA OS=Homo sapiens PE=2 SV=1	52.669	36	669	2	843	93.485	6.48	94.1	107	85.4	118.9	94.6	77.4	124.9	71.6	126.5	99.6	102.5	100.8	106.1	101.3	89.3	0.994715	0.777108	1.14782	1.13108	1.25402	1.12878	0.902748	0.718876	1.18813	1.25687	1.27008	1.13438
Q9HCB6	SPON1	Spondin-1 OS=Homo sapiens GN=SPON1 PE=1 SV=2	5.45229	2	2	2	807	90.914	6.11	98.6	112.2	97.8	103.8	87.7						94.7	121	73.7	114	96.6	1.12429		0.980331	1.27936		1.25259	1.11517		0.76294	1.18358		1.18012
P11226	MBL2	Mannose-binding protein C OS=Homo sapiens GN=MBL2 PE=1 SV=2	56.8548	12	84	12	248	26.127	5.49	88.3	97.6	112.1	96.6	105.5	80.9	122.3	98.1	104.1	94.6	87.7	84.8	132	81.9	113.5	0.836967	0.85518	0.772687	0.925118	1.29281	0.747137	1.06256	1.037	1.163	0.91564	1.10042	0.721586
B2R892		cDNA, FLJ93793, highly similar to Homo sapiens creatine kinase, muscle (CKM), mRNA OS=Homo sapiens PE=2 SV=1	9.97375	2	5	2	381	43.002	7.44	89.7	120.7	94.7	93.5	101.4	90.6	113.2	93.5	96.7	106.1	102.5	104.9	83.7	98.5	110.4	0.884615	0.853911	0.928442	1.19034	1.06692	0.950181	0.933925	0.881244	0.758152	0.922091	0.911404	0.89221
P13727	PRG2	Bone marrow proteoglycan OS=Homo sapiens GN=PRG2 PE=1 SV=2	21.6216	4	5	4	222	25.189	6.76	110.9	137.8	76.5	81.9	92.9						88.8	101.8	105.4	99.2	104.8	1.19376		0.847328	1.48332		0.971374	0.823466		1.00573	0.881593		0.946565
Q13201	MMRN1	Multimerin-1 OS=Homo sapiens GN=MMRN1 PE=1 SV=3	19.8697	17	49	17	1228	138.023	7.93	95.4	110.8	95.6	107.4	90.9	90.8	111.4	95.1	97.8	104.9	83.8	102.8	105.7	110.3	97.4	1.0495	0.865586	0.86037	1.21892	1.06196	1.05544	1.05171	0.906578	1.08522	1.18152	0.932316	1.13244
A0A024RB87	RAP1B	RAP1B, member of RAS oncogene family, isoform CRA_a OS=Homo sapiens GN=RAP1B PE=4 SV=1	13.0435	2	4	2	184	20.812	5.78	76.2	113.6	103.1	121.2	85.9	87.2	105.9	89	114.3	103.6	98.8	96.7	99.9	123.6	81	0.887078	0.841699	1.21975	1.32247	1.0222	1.19383	1.20023	0.859073	1.23333	1.41094	1.10328	1.52593
A7L3A3	AGT	Angiotensinogen (Fragment) OS=Homo sapiens GN=AGT PE=3 SV=1	53.4091	4	119	1	88	9.399	7.18	93.5	97.1	106.4	106.4	96.6	78.7	109.5	109.9	103.7	98.1						0.967909	0.802243		1.00518	1.11621		1.10145	1.12029		1.10145	1.05708
P04040	CAT	Catalase OS=Homo sapiens GN=CAT PE=1 SV=3	46.2998	20	79	20	527	59.719	7.39	77.7	99.5	99.1	135.3	88.4	78.7	85.3	72.1	170.4	93.5	79.4	96.7	122.9	108.8	92.3	0.878959	0.841711	0.860238	1.12557	0.912299	1.04767	1.12104	0.771123	1.33153	1.53054	1.82246	1.17876
B4DTH2		cDNA FLJ61165, highly similar to Fibronectin OS=Homo sapiens PE=2 SV=1	71.5134	19	454	3	337	37.884	5.52	96	110.1	96.1	98.4	99.4	90	131.6	95.6	91.4	91.4	101.8	99.9	94.2	104.1	100.1	0.965795	0.984683	1.01698	1.10765	1.43982	0.998002	0.966801	1.04595	0.941059	0.98994	1	1.03996
V9HWJ1	HEL-S-64p	Glutathione synthetase OS=Homo sapiens GN=HEL-S-64p PE=2 SV=1	8.22785	3	4	3	474	52.352	5.92	92.3	115.8	92.8	113.3	85.8	93.1	103.8	98.6	124.5	80.1	101.8	124.5	66.1	102	105.6	1.07576	1.1623	0.964015	1.34965	1.29588	1.17898	1.08159	1.23096	0.625947	1.32051	1.55431	0.965909
H7C0L5	ITIH4	Inter-alpha-trypsin inhibitor heavy chain H4 (Fragment) OS=Homo sapiens GN=ITIH4 PE=1 SV=1	45.0626	26	758	1	719	80.014	5.45	79.9	113.6	129.3	94.7	82.4	97.4	105.7	139.9	80.7	76.3	87.2	96.7	91.5	134.6	90	0.96966	1.27654	0.968889	1.37864	1.38532	1.07444	1.56917	1.83355	1.01667	1.14927	1.05767	1.49556
Q53FI7		Four and a half LIM domains 1 variant (Fragment) OS=Homo sapiens PE=2 SV=1	26.0714	6	9	6	280	31.874	8.22	102.6	125.5	95	89.8	87.1	91.8	136.1	80.7	87	104.4	115.3	112.6	92.3	95.7	84.1	1.17796	0.87931	1.37099	1.44087	1.30364	1.33888	1.0907	0.772989	1.0975	1.031	0.833333	1.13793
O75828	CBR3	Carbonyl reductase [NADPH] 3 OS=Homo sapiens GN=CBR3 PE=1 SV=3	4.69314	1	3	1	277	30.831	6.18	97.5	97.7	102.2	111.4	91.2	90.3	86.9	137.3	101.3	84.2	98.9	147.2	86.4	101.5	66	1.06908	1.07245	1.49848	1.07127	1.03207	2.2303	1.12061	1.63064	1.30909	1.22149	1.20309	1.53788
P26641	EEF1G	Elongation factor 1-gamma OS=Homo sapiens GN=EEF1G PE=1 SV=3	3.20366	1	2	1	437	50.087	6.67	87.9	137.1	99.3	89.5	86.1						106.2	94.7	109.6	105.6	83.9	1.02091		1.26579	1.59233		1.12872	1.15331		1.30632	1.03949		1.25864
Q6FHA6	GRAP2	GRAP2 protein (Fragment) OS=Homo sapiens GN=GRAP2 PE=2 SV=1	2.72727	1	2	1	330	37.914	7.06	84.1	120.2	92.1	108.5	95.1						103.5	104.5	92.5	112.5	87	0.884332		1.18966	1.26393		1.20115	0.968454		1.06322	1.1409		1.2931
Q6MZU6	DKFZp686C15213	Putative uncharacterized protein DKFZp686C15213 OS=Homo sapiens GN=DKFZp686C15213 PE=2 SV=1	14.6552	6	45	2	464	51.066	7.71	120.5	127.9	67.6	101	82.9	93.9	127.5	79.8	112.2	86.5						1.45356	1.08555		1.54282	1.47399		0.81544	0.922543		1.21834	1.29711
P34096	RNASE4	Ribonuclease 4 OS=Homo sapiens GN=RNASE4 PE=1 SV=3	34.0136	5	15	5	147	16.829	9.03	101.3	131.5	91	88.6	87.6	103.7	120.2	103.2	85.9	87	114.2	127.6	87.4	87.8	82.9	1.15639	1.19195	1.37756	1.50114	1.38161	1.5392	1.03881	1.18621	1.05428	1.01142	0.987356	1.05911
P30101	PDIA3	Protein disulfide-isomerase A3 OS=Homo sapiens GN=PDIA3 PE=1 SV=4	3.36634	2	4	2	505	56.747	6.35	97.8	121	95.7	97.7	87.9	97.2	149.2	77.3	93.3	82.9	114.7	90.7	97.3	100	97.3	1.11263	1.1725	1.17883	1.37656	1.79976	0.932169	1.08874	0.932449	1	1.11149	1.12545	1.02775
C0JYY2	APOB	Apolipoprotein B (Including Ag(X) antigen) OS=Homo sapiens GN=APOB PE=4 SV=1	56.3007	254	9511	173	4563	515.236	7.05	87.7	102.4	107.3	102.8	99.8	85	102.4	106.7	112.6	93.3	88.9	105.3	106.6	91.3	107.9	0.878758	0.91104	0.823911	1.02605	1.09753	0.975904	1.07515	1.14362	0.987952	1.03006	1.20686	0.846154
Q8NBP7	PCSK9	Proprotein convertase subtilisin/kexin type 9 OS=Homo sapiens GN=PCSK9 PE=1 SV=3	20.2312	10	25	10	692	74.239	6.61	97.6	103.5	102.2	100.7	96	100.8	118.4	92.2	90.5	98.1	83.6	111.9	92.7	115.9	96	1.01667	1.02752	0.870833	1.07812	1.20693	1.16563	1.06458	0.939857	0.965625	1.04896	0.922528	1.20729
P37840	SNCA	Alpha-synuclein OS=Homo sapiens GN=SNCA PE=1 SV=1	27.1429	3	7	3	140	14.451	4.7	82	103.8	105.1	115.8	93.3	81.5	97.2	107.3	122	92.1	85.6	93.3	98.4	123.5	99.2	0.878885	0.884908	0.862903	1.11254	1.05537	0.940524	1.12647	1.16504	0.991935	1.24116	1.32465	1.24496
Q7Z7M9	GALNT5	Polypeptide N-acetylgalactosaminyltransferase 5 OS=Homo sapiens GN=GALNT5 PE=1 SV=1	1.48936	1	2	1	940	106.199	9.47	88.1	113.8	97.1	120.3	80.8	96.8	103.6	95.2	113	91.5						1.09035	1.05792		1.40842	1.13224		1.20173	1.04044		1.48886	1.23497
Q08257	CRYZ	Quinone oxidoreductase OS=Homo sapiens GN=CRYZ PE=1 SV=1	7.29483	2	3	2	329	35.185	8.44	90.7	99.1	104.7	108.1	97.3	74	107.8	116.1	107.4	94.6	102.5	106.6	84	96.7	110.3	0.932169	0.782241	0.929284	1.0185	1.13953	0.966455	1.07605	1.22727	0.761559	1.111	1.13531	0.8767
P02792	FTL	Ferritin light chain OS=Homo sapiens GN=FTL PE=1 SV=2	31.4286	6	19	6	175	20.007	5.78	89.3	113.9	89.8	114	93	91.2	93.2	72.3	141.1	102.3	100.3	122.9	91	92.4	93.4	0.960215	0.891496	1.07388	1.22473	0.911046	1.31585	0.965591	0.706745	0.974304	1.22581	1.37928	0.989293
P11717	IGF2R	Cation-independent mannose-6-phosphate receptor OS=Homo sapiens GN=IGF2R PE=1 SV=3	6.945	13	22	13	2491	274.199	5.94	98.1	128	86.2	99.4	88.3	87.8	103.9	102.6	106.8	98.8	108.9	116.4	89.3	101.5	83.9	1.11099	0.888664	1.29797	1.4496	1.05162	1.38737	0.976217	1.03846	1.06436	1.12571	1.08097	1.20977
A0A0X9V9C4		GCT-A8 heavy chain variable region (Fragment) OS=Homo sapiens PE=2 SV=1	19.1667	2	10	1	120	13.219	8.41	125.1	148.4	54.1	92.9	79.5	119.7	160.5	57	85.8	77.1	134.1	136.1	57.2	88.8	83.9	1.57358	1.55253	1.59833	1.86667	2.08171	1.62217	0.680503	0.7393	0.681764	1.16855	1.11284	1.0584
Q5FWF9	IGL@	IGL@ protein OS=Homo sapiens GN=IGL@ PE=1 SV=1	28.8793	6	105	1	232	24.779	5.59	89.6	100.2	112.7	119	78.5	86.8	107.4	114.7	113	78.1						1.1414	1.1114		1.27643	1.37516		1.43567	1.46863		1.51592	1.44686
P00338	LDHA	L-lactate dehydrogenase A chain OS=Homo sapiens GN=LDHA PE=1 SV=2	29.5181	9	22	8	332	36.665	8.27	98.3	109.8	93.3	109.3	89.3	90.8	115.4	94.5	104.7	94.5	85.5	98.1	96.7	116.7	103	1.10078	0.960847	0.830097	1.22956	1.22116	0.952427	1.04479	1	0.938835	1.22396	1.10794	1.13301
O00187	MASP2	Mannan-binding lectin serine protease 2 OS=Homo sapiens GN=MASP2 PE=1 SV=4	29.0087	17	82	17	686	75.654	5.63	95.9	114.2	93.2	101.8	95	86.5	112.9	95.7	105.9	99	103	109.2	89.3	103.9	94.6	1.00947	0.873737	1.08879	1.20211	1.1404	1.15433	0.981053	0.966667	0.943975	1.07158	1.0697	1.09831
P00738	HP	Haptoglobin OS=Homo sapiens GN=HP PE=1 SV=1	53.4483	23	362	23	406	45.177	6.58	99.2	107.5	95.1	57.6	140.6	79.8	166.5	41.4	61.2	151.1	108.9	75.2	130.2	58.5	127.2	0.705548	0.528127	0.856132	0.76458	1.10192	0.591195	0.676387	0.273991	1.02358	0.409673	0.40503	0.459906
A0A087WTF6	NCAM1	Neural cell adhesion molecule 1 OS=Homo sapiens GN=NCAM1 PE=1 SV=1	19.2217	13	39	1	848	93.272	4.87	95.5	116.2	88.1	89.5	110.7	92.2	120.1	98	83.2	106.6	84.2	78.4	81.9	113.5	141.9	0.862692	0.864916	0.593376	1.04968	1.12664	0.552502	0.795845	0.919325	0.577167	0.808491	0.780488	0.799859
P07307	ASGR2	Asialoglycoprotein receptor 2 OS=Homo sapiens GN=ASGR2 PE=1 SV=2	17.3633	4	10	4	311	35.07	6.25	100.1	107.3	100.3	92.9	99.5	105.1	125.5	93.7	84.8	90.9	98.8	123.2	94.9	98.1	85	1.00603	1.15622	1.16235	1.07839	1.38064	1.44941	1.00804	1.0308	1.11647	0.933668	0.932893	1.15412
Q14165	MLEC	Malectin OS=Homo sapiens GN=MLEC PE=1 SV=1	4.45205	1	3	1	292	32.214	5.41	88.6	107.8	81.7	116.1	105.8	94.7	124.4	85.9	83.6	111.4	105.9	109	85	98.6	101.5	0.837429	0.85009	1.04335	1.0189	1.1167	1.07389	0.772212	0.771095	0.837438	1.09735	0.750449	0.971429
A0A1B0GU03		Uncharacterized protein OS=Homo sapiens PE=1 SV=1	19.5876	8	23	8	582	62.662	7.77	83.7	103.5	95.8	126	91.1	94.2	102	101.1	121.1	81.6	85.4	104.9	99.9	117.5	92.3	0.918771	1.15441	0.925244	1.13611	1.25	1.13651	1.05159	1.23897	1.08234	1.3831	1.48407	1.27302
B2R701		cDNA, FLJ93202, Homo sapiens protease inhibitor 16 (PI16), mRNA OS=Homo sapiens PE=2 SV=1	16.3551	6	32	1	428	45.703	5.38	91.5	115.8	100.6	94.3	97.8	108.5	100.2	93.9	94.6	102.9	96.3	127.9	89.1	104.4	82.3	0.935583	1.05442	1.17011	1.18405	0.973761	1.55407	1.02863	0.912536	1.08262	0.964213	0.919339	1.26853
O75636	FCN3	Ficolin-3 OS=Homo sapiens GN=FCN3 PE=1 SV=2	35.786	10	122	10	299	32.882	6.67	92.6	110.9	94.2	110.7	91.6	82.9	101.9	99.5	108.8	106.9	97.4	107.7	89.2	112.2	93.5	1.01092	0.775491	1.04171	1.2107	0.953227	1.15187	1.02838	0.930776	0.954011	1.20852	1.01777	1.2
A0A068LKQ2		Ig heavy chain variable region (Fragment) OS=Homo sapiens PE=2 SV=1	13.3333	1	6	1	120	13.15	9.07	83.4	81.9	76.8	96.5	161.3	79.1	103.7	80.1	93.4	143.6	81.3	98.5	74.2	98.4	147.7	0.517049	0.550836	0.55044	0.50775	0.722145	0.666892	0.476131	0.557799	0.50237	0.598264	0.650418	0.666215
Q9UIB8	CD84	SLAM family member 5 OS=Homo sapiens GN=CD84 PE=1 SV=1	10.4348	2	5	2	345	38.758	7.06	103.4	120.2	106.3	79.2	90.8	83.3	106.3	95.1	111	104.3	95.2	104.3	99.7	100.6	100.3	1.13877	0.798658	0.949153	1.32379	1.01918	1.03988	1.1707	0.911793	0.994018	0.872247	1.06424	1.00299
Q14520	HABP2	Hyaluronan-binding protein 2 OS=Homo sapiens GN=HABP2 PE=1 SV=1	32.1429	15	176	15	560	62.63	6.54	98.3	109	97.1	97.7	97.8	94.9	116.7	95.4	101.2	91.8	98.3	114.6	99.4	93.4	94.4	1.00511	1.03377	1.04131	1.11452	1.27124	1.21398	0.992843	1.03922	1.05297	0.998978	1.1024	0.989407
B2R8Y9		cDNA, FLJ94125, highly similar to Homo sapiens tissue factor pathway inhibitor(lipoprotein-associated coagulation inhibitor) (TFPI), mRNA OS=Homo sapiens PE=2 SV=1	6.90789	1	2	1	304	34.98	8.25	100.3	112.2	85.6	113.1	88.9						89.1	109.8	91.7	107.1	102.3	1.12823		0.870968	1.26209		1.07331	0.96288		0.896383	1.27222		1.04692
Q96FJ2	DYNLL2	Dynein light chain 2, cytoplasmic OS=Homo sapiens GN=DYNLL2 PE=1 SV=1	7.86517	1	3	1	89	10.343	7.37	88.9	111.6	100.8	112	86.7						89.8	97.4	116.5	112.6	83.6	1.02537		1.07416	1.2872		1.16507	1.16263		1.39354	1.29181		1.34689
B2R6Q2		Alkaline phosphatase OS=Homo sapiens PE=2 SV=1	2.09924	1	3	1	524	57.244	6.57	98.6	113.1	79	112.9	96.4	83.2	116.7	84.4	114.7	101	95	90.1	103.2	90.7	121	1.02282	0.823762	0.785124	1.17324	1.15545	0.744628	0.819502	0.835644	0.852893	1.17116	1.13564	0.749587
Q14403		Gamma-G globin (Fragment) OS=Homo sapiens PE=2 SV=1	37.4194	5	27	4	155	16.959	6.38	56.3	58	72.3	222.7	90.7	44.8	55.6	82.4	246.8	70.3	81.9	101.5	93.4	71.1	152.2	0.620728	0.637269	0.538108	0.639471	0.790896	0.666886	0.797133	1.17212	0.613666	2.45535	3.51067	0.467148
P40925	MDH1	Malate dehydrogenase, cytoplasmic OS=Homo sapiens GN=MDH1 PE=1 SV=4	14.0719	4	6	4	334	36.403	7.36	95	104.1	95.8	112.2	92.9	65.4	91	89.5	123.1	130.9	87.9	99.3	121	108.1	83.7	1.0226	0.499618	1.05018	1.12056	0.695187	1.18638	1.03122	0.683728	1.44564	1.20775	0.940413	1.29152
Q13228	SELENBP1	Selenium-binding protein 1 OS=Homo sapiens GN=SELENBP1 PE=1 SV=2	40.8898	16	30	16	472	52.358	6.37	81.5	94.7	97.9	133.9	92	88.4	89.8	83.9	149.9	88	76.3	103	117.5	113.3	89.8	0.88587	1.00455	0.849666	1.02935	1.02045	1.14699	1.06413	0.953409	1.30846	1.45543	1.70341	1.26169
P06681	C2	Complement C2 OS=Homo sapiens GN=C2 PE=1 SV=2	54.2553	34	547	8	752	83.214	7.42	100.7	118.1	90.9	98.4	91.9	96	119.2	91.5	97.1	96.2	106.2	116.7	86.9	102.6	87.7	1.09576	0.997921	1.21095	1.28509	1.23909	1.33067	0.989119	0.951143	0.990878	1.07073	1.00936	1.1699
O00151	PDLIM1	PDZ and LIM domain protein 1 OS=Homo sapiens GN=PDLIM1 PE=1 SV=4	27.0517	8	30	8	329	36.049	7.02	94.6	112.5	89.4	99.3	104.2	90.3	110.6	80.4	97.3	121.4	101.8	112.6	96.7	95.4	93.5	0.907869	0.743822	1.08877	1.07965	0.911038	1.20428	0.857965	0.662273	1.03422	0.952975	0.801483	1.02032
A0A024QYT5	SERPINE1	Serpin peptidase inhibitor, clade E (Nexin, plasminogen activator inhibitor type 1), member 1, isoform CRA_b OS=Homo sapiens GN=SERPINE1 PE=3 SV=1	19.403	7	13	7	402	45.031	7.2	99.9	113.6	87.7	101.9	96.9	95.6	115.2	95.2	97.4	96.6	93.6	107.6	99.7	97.8	101.3	1.03096	0.989648	0.923988	1.17234	1.19255	1.06219	0.905057	0.985507	0.984205	1.0516	1.00828	0.965449
H7BZJ3	PDIA3	Protein disulfide-isomerase A3 (Fragment) OS=Homo sapiens GN=PDIA3 PE=1 SV=1	11.3821	1	2	1	123	13.511	7.3						94.8	113.1	105.1	87.4	99.7	90.8	102.8	114	92.7	99.6		0.950853	0.911647		1.1344	1.03213		1.05416	1.14458		0.87663	0.930723
A0A024R728	MET	Met proto-oncogene (Hepatocyte growth factor receptor), isoform CRA_a OS=Homo sapiens GN=MET PE=3 SV=1	1.70455	2	2	2	1408	157.611	7.33	99	122.6	88.1	86.3	104						113.4	125.8	102.5	73.7	84.6	0.951923		1.34043	1.17885		1.487	0.847115		1.21158	0.829808		0.871158
A0A087WY85	UBE2D3	Ubiquitin-conjugating enzyme E2 D3 OS=Homo sapiens GN=UBE2D3 PE=1 SV=1	7.43243	1	3	1	148	16.807	8.44	87	102.8	105	111.4	93.8	83	108.9	109.2	99.5	99.4	92.5	94.9	116.2	108	88.4	0.927505	0.83501	1.04638	1.09595	1.09557	1.07353	1.1194	1.09859	1.31448	1.18763	1.00101	1.22172
Q5T9B7	AK1	Adenylate kinase isoenzyme 1 OS=Homo sapiens GN=AK1 PE=1 SV=1	17.1429	3	5	3	210	23.396	8.6	68.2	102.2	107.7	126.7	95.2	98.7	106.7	82.1	134.9	77.6	93.4	96.4	118.7	103.6	88	0.716387	1.27191	1.06136	1.07353	1.375	1.09545	1.1313	1.05799	1.34886	1.33088	1.7384	1.17727
Q59EN5		Prosaposin variant (Fragment) OS=Homo sapiens PE=2 SV=1	5.09434	3	6	3	530	58.688	5.1	88	116.7	87.9	115.6	91.7	97.5	105.2	92.4	111.6	93.3	96.5	105.7	99.5	109.4	89	0.959651	1.04502	1.08427	1.27263	1.12755	1.18764	0.958561	0.990354	1.11798	1.26063	1.19614	1.22921
A0A0G2JHM4	C2	Complement C2 (Fragment) OS=Homo sapiens GN=C2 PE=1 SV=1	67.5862	6	79	1	145	15.786	7.43	107.7	107.9	101.4	105.8	77.2	92	122.3	118.1	90.5	77.1	95.6	112.8	101.9	111.1	78.5	1.39508	1.19326	1.21783	1.39767	1.58625	1.43694	1.31347	1.53178	1.29809	1.37047	1.1738	1.41529
A0A0G2JN34	TRPM1	Transient receptor potential cation channel subfamily M member 1 OS=Homo sapiens GN=TRPM1 PE=1 SV=1	0.669915	1	3	1	1642	186.423	7.14	104.8	114.3	82.3	107.3	91.4	85.4	134.5	94.9	88.5	96.7	116.4	111.5	83.9	106.9	81.3	1.14661	0.883144	1.43173	1.25055	1.3909	1.37146	0.900438	0.981386	1.03198	1.17396	0.915202	1.31488
P28799	GRN	Granulins OS=Homo sapiens GN=GRN PE=1 SV=2	3.03541	2	4	2	593	63.5	6.83	86.8	101.8	105.2	98.4	107.9	90.7	107.2	97.2	112.9	92	86.7	96.7	73.9	128.2	114.4	0.804449	0.98587	0.757867	0.943466	1.16522	0.84528	0.974977	1.05652	0.645979	0.911956	1.22717	1.12063
Q86UX7	FERMT3	Fermitin family homolog 3 OS=Homo sapiens GN=FERMT3 PE=1 SV=1	20.5397	10	25	10	667	75.905	6.98	90.1	115.3	98.5	103.3	92.8	90.8	101.5	117.6	99	91	99.4	108.5	95.3	110	86.7	0.970905	0.997802	1.14648	1.24246	1.11538	1.25144	1.06142	1.29231	1.09919	1.11315	1.08791	1.26874
B2R6V9		cDNA, FLJ93141, highly similar to Homo sapiens coagulation factor XIII, A1 polypeptide (F13A1), mRNA OS=Homo sapiens PE=2 SV=1	14.071	9	27	9	732	83.189	6	100.7	124.2	97.5	81.1	96.5	108.4	104.8	101.9	88	96.9	98.3	125.8	99.1	86.5	90.3	1.04352	1.11868	1.08859	1.28705	1.08153	1.39313	1.01036	1.0516	1.09745	0.840415	0.908153	0.957918
P25774	CTSS	Cathepsin S OS=Homo sapiens GN=CTSS PE=1 SV=3	9.36556	2	3	2	331	37.471	8.34	96.4	104.4	104.1	111.4	83.8	94.3	116.4	106.5	97	85.7						1.15036	1.10035		1.24582	1.35823		1.24224	1.24271		1.32936	1.13186
A0A0G2JK05		Uncharacterized protein OS=Homo sapiens PE=4 SV=1	9.42408	3	9	3	382	40.91	7.81	92.1	102.9	96.1	106.5	102.4	84.2	104	124	110.1	77.6	94.2	104.4	101	107.6	92.7	0.899414	1.08505	1.01618	1.00488	1.34021	1.12621	0.938477	1.59794	1.08954	1.04004	1.41881	1.16073
A0A0F7TAV4	IGHV5-51	IGHV5-51 protein (Fragment) OS=Homo sapiens GN=IGHV5-51 PE=4 SV=1	28.1818	3	6	3	110	12.142	8.38	112.3	133.7	70.5	93	90.5	108.6	137.8	63.4	91.7	98.5	118.2	122.6	70.1	104.3	84.8	1.24088	1.10254	1.39387	1.47735	1.39898	1.44575	0.779006	0.643655	0.826651	1.02762	0.930964	1.22995
O15400	STX7	Syntaxin-7 OS=Homo sapiens GN=STX7 PE=1 SV=4	10.728	2	4	2	261	29.797	5.55	102.2	112.9	89.8	98.1	97	86.7	129.2	87	95.3	101.9	90.8	82.2	109.5	118.8	98.8	1.05361	0.850834	0.919028	1.16392	1.26791	0.831984	0.925773	0.853778	1.1083	1.01134	0.935231	1.20243
B5BU24	YWHAB	14-3-3 protein beta/alpha OS=Homo sapiens GN=YWHAB PE=2 SV=1	24.3902	6	14	2	246	28.095	4.83	102.3	104.2	98	110.2	85.3	88.4	116.5	70.8	111	113.2	92.7	110.6	87.6	115.1	93.9	1.1993	0.780919	0.98722	1.22157	1.02915	1.17785	1.14889	0.625442	0.932907	1.29191	0.980565	1.22577
V9HVY1	HEL-S-78p	Epididymis secretory sperm binding protein Li 78p OS=Homo sapiens GN=HEL-S-78p PE=2 SV=1	17.1079	7	20	7	491	55.892	8.27	110.5	128.1	71.2	80.6	109.7	103.3	111.6	79	64.7	141.4	104.6	125.4	73.3	100.6	96.1	1.00729	0.730552	1.08845	1.16773	0.78925	1.30489	0.649043	0.558699	0.762747	0.734731	0.457567	1.04683
P00558	PGK1	Phosphoglycerate kinase 1 OS=Homo sapiens GN=PGK1 PE=1 SV=3	47.9616	15	43	15	417	44.586	8.1	95.9	125.8	90.4	106.7	81.2	97.7	110.7	82.1	108.7	100.8	103.5	104.4	97.3	108.3	86.5	1.18103	0.969246	1.19653	1.54926	1.09821	1.20694	1.1133	0.814484	1.12486	1.31404	1.07837	1.25202
A0A140VJC8		Testicular tissue protein Li 2 OS=Homo sapiens PE=2 SV=1	20.9091	14	39	13	770	86.888	4.82	103.1	111.7	93.6	98.4	93.3	101.6	147.8	77.4	85	88.2	108.7	100.6	97	104.6	89.1	1.10504	1.15193	1.21998	1.19721	1.67574	1.12907	1.00322	0.877551	1.08866	1.05466	0.963719	1.17396
B2RAN2		cDNA, FLJ95014, highly similar to Homo sapiens vanin 1 (VNN1), mRNA OS=Homo sapiens PE=2 SV=1	18.7135	7	19	7	513	56.967	5.57	93.4	104.8	83.2	130.4	88.1	89.9	115.3	79.9	127	87.9	90.7	94	89.8	133.7	91.8	1.06016	1.02275	0.988017	1.18956	1.31172	1.02397	0.944381	0.908987	0.978214	1.48014	1.44482	1.45643
P05160	F13B	Coagulation factor XIII B chain OS=Homo sapiens GN=F13B PE=1 SV=3	58.2451	31	355	31	661	75.461	6.39	97.4	111.8	98.8	97.1	94.9	98.9	112.1	98.9	96.9	93.3	95	110.2	99.9	97	97.9	1.02634	1.06002	0.970378	1.17808	1.2015	1.12564	1.0411	1.06002	1.02043	1.02318	1.03859	0.990807
B4DJQ5		cDNA FLJ59211, highly similar to Glucosidase 2 subunit beta OS=Homo sapiens PE=2 SV=1	8.78505	4	6	4	535	60.096	4.42	102.1	112.1	100.2	90.6	95	100.9	130.7	96	83.2	89.3	99.1	102.1	91.9	107.3	99.6	1.07474	1.1299	0.99498	1.18	1.46361	1.0251	1.05474	1.07503	0.922691	0.953684	0.931691	1.07731
V9HW88	HEL-S-99n	Calreticulin, isoform CRA_b OS=Homo sapiens GN=HEL-S-99n PE=2 SV=1	5.9952	2	7	2	417	48.112	4.44	87.7	110.6	95.6	113.2	92.9	96.9	100.1	109.4	95.3	98.4	95.5	109.8	92.1	100.8	101.8	0.944026	0.984756	0.938114	1.19053	1.01728	1.07859	1.02906	1.11179	0.904715	1.21851	0.968496	0.990177
P35579	MYH9	Myosin-9 OS=Homo sapiens GN=MYH9 PE=1 SV=4	7.04082	11	18	11	1960	226.392	5.6	97	103.6	104	105.3	90.2	92	120.3	94.6	94.5	98.5	100.2	108.5	105.5	91.4	94.3	1.07539	0.93401	1.06257	1.14856	1.22132	1.15058	1.15299	0.960406	1.11877	1.16741	0.959391	0.969247
Q9Y490	TLN1	Talin-1 OS=Homo sapiens GN=TLN1 PE=1 SV=3	35.1436	69	251	69	2541	269.599	6.07	89	104.7	101	106.7	98.6	83.3	108.2	93.4	98	117	94.2	96	107.6	114.7	87.4	0.902637	0.711966	1.0778	1.06187	0.924786	1.0984	1.02434	0.798291	1.23112	1.08215	0.837607	1.31236
Q15113	PCOLCE	Procollagen C-endopeptidase enhancer 1 OS=Homo sapiens GN=PCOLCE PE=1 SV=2	28.9532	9	50	9	449	47.942	7.43	100.6	113	97.7	98.6	90	95.8	107.9	102.2	93.6	100.6	102.9	121.6	86.9	101.5	87.1	1.11778	0.952286	1.1814	1.25556	1.07256	1.3961	1.08556	1.0159	0.997704	1.09556	0.930417	1.16533
Q6UWP8	SBSN	Suprabasin OS=Homo sapiens GN=SBSN PE=1 SV=2	18.3051	3	6	3	590	60.505	7.01	98.4	103.9	96.3	97.3	104.1						81.8	100.5	106	130.2	81.5	0.945245		1.00368	0.998079		1.23313	0.925072		1.30061	0.934678		1.59755
A0A0K0K1J1	HEL-S-2	Cystatin OS=Homo sapiens GN=HEL-S-2 PE=2 SV=1	36.9863	5	42	5	146	15.789	8.75	101.9	112.9	96.5	96.5	92.2	94.7	117.6	97.4	94.9	95.5	105.5	115.6	85.2	104.6	89.1	1.10521	0.991623	1.18406	1.22451	1.23141	1.29742	1.04664	1.0199	0.956229	1.04664	0.993717	1.17396
A0A120HG46		GCT-A10 heavy chain variable region (Fragment) OS=Homo sapiens PE=2 SV=1	25.1969	3	10	1	127	13.586	8.81	104.9	120.3	74.3	112.8	87.7	111.5	119.9	67.6	117	84	110.4	133.9	59.8	101.4	94.5	1.19612	1.32738	1.16825	1.37172	1.42738	1.41693	0.847206	0.804762	0.632804	1.2862	1.39286	1.07302
A0A024R5W6	TPM1	Tropomyosin 1 (Alpha), isoform CRA_a OS=Homo sapiens GN=TPM1 PE=3 SV=1	20.0704	6	28	3	284	32.658	4.74	99.1	128.8	89.8	86.1	96.1						110.6	111.5	88.2	101.5	88.1	1.03122		1.25539	1.34027		1.26561	0.934443		1.00114	0.895942		1.1521
Q6IN99	IGL@	IGL@ protein OS=Homo sapiens GN=IGL@ PE=2 SV=1	34.8936	7	121	1	235	24.872	6.74	110.8	116.3	79.3	94.8	98.9	89.8	117.4	81.8	97.7	113.2	109.5	121.6	69.6	101.5	97.8	1.12032	0.793286	1.11963	1.17594	1.0371	1.24335	0.80182	0.722615	0.711656	0.958544	0.863074	1.03783
A2KBC2		Anti-(ED-B) scFV (Fragment) OS=Homo sapiens PE=2 SV=1	19.3277	3	10	2	238	25.177	7.71	117.4	122.7	68.4	100.7	90.9	84.3	84.9	97.4	98	135.3	104	137.1	79.9	87.1	91.8	1.29153	0.62306	1.1329	1.34983	0.627494	1.49346	0.752475	0.719882	0.87037	1.10781	0.724316	0.948802
A0A0X9TD88		GCT-A3 heavy chain variable region (Fragment) OS=Homo sapiens PE=2 SV=1	12.5984	1	4	1	127	13.804	8.46	100	114	76	112	97.9	85.2	106.9	101.7	100.2	106	102.6	107.2	82	110.9	97.3	1.02145	0.803774	1.05447	1.16445	1.00849	1.10175	0.776302	0.959434	0.842754	1.14402	0.945283	1.13977
A0A0X9T7T4		MS-D3 heavy chain variable region (Fragment) OS=Homo sapiens PE=2 SV=1	22.3881	2	11	1	134	15.042	5.92	97.7	132.5	69.4	87.6	112.8	91.6	119	84.3	98.1	107	118.6	102.8	84	97.3	97.3	0.866135	0.856075	1.21891	1.17465	1.11215	1.05653	0.615248	0.78785	0.863309	0.776596	0.916822	1
Q9BYE9	CDHR2	Cadherin-related family member 2 OS=Homo sapiens GN=CDHR2 PE=1 SV=2	5.87786	6	15	6	1310	141.455	4.5	84.7	90.3	84.3	145.3	95.3	80.5	92.1	77	160.3	90.1	86.2	104.3	95.8	100.5	113.2	0.888772	0.893452	0.761484	0.947534	1.0222	0.921378	0.884575	0.854606	0.84629	1.52466	1.77913	0.887809
P00450	CP	Ceruloplasmin OS=Homo sapiens GN=CP PE=1 SV=1	56.9014	50	2602	1	1065	122.128	5.72	97	107.9	93.9	108	93.2	96.7	101.4	97.3	109.9	94.7	85.6	108.8	70.6	134.8	100.3	1.04077	1.02112	0.85344	1.15773	1.07075	1.08475	1.00751	1.02746	0.703888	1.1588	1.16051	1.34397
A2VCK8	TMSB4X	Thymosin beta 4, X-linked OS=Homo sapiens GN=TMSB4X PE=2 SV=1	40.9091	2	5	2	44	5.05	5.06	115.4	131.3	68.3	85.7	99.3	130.1	109.1	64.1	91.3	105.5	108.1	152.2	90.6	68	81.1	1.16213	1.23318	1.33292	1.32226	1.03412	1.8767	0.687815	0.607583	1.11714	0.863041	0.865403	0.838471
A0A024RC42	CDH2	Cadherin 2, type 1, N-cadherin (Neuronal), isoform CRA_b OS=Homo sapiens GN=CDH2 PE=4 SV=1	5.51876	4	10	4	906	99.747	4.81	94.9	92.9	103.9	116.6	91.6	84.4	118.1	90.5	114.3	92.6	109	116.8	86.9	101.2	86.2	1.03603	0.911447	1.2645	1.01419	1.27538	1.35499	1.13428	0.977322	1.00812	1.27293	1.23434	1.17401
P05362	ICAM1	Intercellular adhesion molecule 1 OS=Homo sapiens GN=ICAM1 PE=1 SV=2	22.9323	9	33	9	532	57.789	7.99	86.9	89.1	92.3	121.9	109.8	75.8	94.3	90	140.2	99.6	84.7	96.4	96.2	125.2	97.6	0.791439	0.761044	0.867828	0.811475	0.946787	0.987705	0.840619	0.903614	0.985656	1.1102	1.40763	1.28279
A0A024R2W4	DAG1	Dystroglycan 1 (Dystrophin-associated glycoprotein 1), isoform CRA_a OS=Homo sapiens GN=DAG1 PE=4 SV=1	10.0559	6	19	6	895	97.48	8.56	108.9	116	93.9	92.2	89	88.5	115.4	99.5	99.3	97.4	105	112.7	90.2	99.7	92.5	1.2236	0.908624	1.13514	1.30337	1.1848	1.21838	1.05506	1.02156	0.975135	1.03596	1.01951	1.07784
P21333	FLNA	Filamin-A OS=Homo sapiens GN=FLNA PE=1 SV=4	32.074	61	219	61	2647	280.564	6.06	92.7	108.2	97.1	106.1	95.9	87.5	112.6	90.4	99.6	109.8	98.3	98.2	102.9	114.5	86.1	0.966632	0.796903	1.1417	1.12826	1.0255	1.14053	1.01251	0.823315	1.19512	1.10636	0.907104	1.32985
Q59ET0		Glucan, branching enzyme 1 variant (Fragment) OS=Homo sapiens PE=2 SV=1	3.44828	2	2	2	754	86.059	6.93	103.6	102.4	99.8	98.5	95.6	85.7	112.5	97.2	107.3	97.4						1.08368	0.879877		1.07113	1.15503		1.04393	0.997947		1.03033	1.10164
P11047	LAMC1	Laminin subunit gamma-1 OS=Homo sapiens GN=LAMC1 PE=1 SV=3	0.807955	1	2	1	1609	177.489	5.12	89.4	92.1	102.8	103.3	112.3						88.6	109.9	98.7	87.8	114.9	0.796082		0.771105	0.820125		0.956484	0.915405		0.859008	0.919858		0.764143
Q59EA3		Cadherin 5, type 2 preproprotein variant (Fragment) OS=Homo sapiens PE=2 SV=1	17.596	12	72	12	807	89.868	5.48	102.8	125.4	93.3	89.7	88.8	91.4	115.5	104.7	92.9	95.5	110	103.6	92.6	99.9	93.9	1.15766	0.957068	1.17146	1.41216	1.20942	1.1033	1.05068	1.09634	0.986155	1.01014	0.972775	1.0639
P52209	PGD	6-phosphogluconate dehydrogenase, decarboxylating OS=Homo sapiens GN=PGD PE=1 SV=3	18.4265	7	14	7	483	53.106	7.23	101.8	111.6	91.4	108.3	86.8	95.5	140	69.5	97.6	97.3	104	91.5	98.2	113.4	92.9	1.17281	0.981501	1.11948	1.28571	1.43885	0.98493	1.053	0.714286	1.05705	1.2477	1.00308	1.22067
Q6PIL8	IGK@	IGK@ protein OS=Homo sapiens GN=IGK@ PE=1 SV=1	42.7966	6	135	5	236	25.818	6.55	114.3	128.5	69.8	98.1	89.2	104.1	115.9	77.5	108.9	93.5	116.8	135.2	59.3	102.6	86.1	1.28139	1.11337	1.35656	1.44058	1.23957	1.57027	0.782511	0.828877	0.688734	1.09978	1.16471	1.19164
Q9Y6R7	FCGBP	IgGFc-binding protein OS=Homo sapiens GN=FCGBP PE=1 SV=3	25.9204	63	237	63	5405	571.639	5.34	92.3	107.2	93.5	117.7	89.4	90.5	94.5	95.4	132	87.6	94.2	112.7	95	101.7	96.4	1.03244	1.03311	0.977178	1.19911	1.07877	1.16909	1.04586	1.08904	0.985477	1.31655	1.50685	1.05498
Q99969	RARRES2	Retinoic acid receptor responder protein 2 OS=Homo sapiens GN=RARRES2 PE=1 SV=1	14.7239	3	19	3	163	18.606	9.09	94.8	114.6	100.3	96.8	93.5	101.6	104.5	101	96.5	96.4	92.9	107.9	103	101.5	94.7	1.0139	1.05394	0.980993	1.22567	1.08402	1.13939	1.07273	1.04772	1.08765	1.03529	1.00104	1.07181
A8K061		cDNA FLJ77880, highly similar to Homo sapiens angiopoietin-like 3, mRNA OS=Homo sapiens PE=2 SV=1	13.2609	6	15	6	460	53.605	6.6	98.3	108.5	99	98.5	95.6	103.5	117.5	93.8	94.2	91	100.7	115.6	93.8	93.4	96.5	1.02824	1.13736	1.04352	1.13494	1.29121	1.19793	1.03556	1.03077	0.972021	1.03033	1.03516	0.967876
Q13275	SEMA3F	Semaphorin-3F OS=Homo sapiens GN=SEMA3F PE=2 SV=2	1.91083	1	3	1	785	88.325	8.27	103.1	121	93.9	102.3	79.7						108.3	117	84.1	105.3	85.2	1.2936		1.27113	1.51819		1.37324	1.17817		0.987089	1.28356		1.23592
Q9UK23	NAGPA	N-acetylglucosamine-1-phosphodiester alpha-N-acetylglucosaminidase OS=Homo sapiens GN=NAGPA PE=1 SV=2	2.3301	1	2	1	515	56.037	6.6	99.7	117.5	105.9	96.9	80						109.9	119	85.8	108.6	76.6	1.24625		1.43473	1.46875		1.55352	1.32375		1.1201	1.21125		1.41775
A8K7Q1		cDNA FLJ77770, highly similar to Homo sapiens nucleobindin 1 (NUCB1), mRNA OS=Homo sapiens PE=2 SV=1	2.1692	1	2	1	461	53.85	5.25						81.5	115.7	93.3	99.5	110	104.3	95.1	83.3	114	103.2		0.740909	1.01066		1.05182	0.921512		0.848182	0.807171		0.904545	1.10465
P24387	CRHBP	Corticotropin-releasing factor-binding protein OS=Homo sapiens GN=CRHBP PE=1 SV=2	12.4224	3	7	3	322	36.121	6.52	124.2	129.1	91.9	87.3	67.5	101	134.8	81	89.9	93.2	99.4	106	101.5	105.4	87.6	1.84	1.08369	1.1347	1.91259	1.44635	1.21005	1.36148	0.869099	1.15868	1.29333	0.964592	1.2032
P63104	YWHAZ	14-3-3 protein zeta/delta OS=Homo sapiens GN=YWHAZ PE=1 SV=1	44.4898	9	18	5	245	27.728	4.79	103.2	97	99.6	109.9	90.3	87.1	121.2	76.1	132.4	83.2	98.4	104.2	120.2	77.9	99.2	1.14286	1.04688	0.991935	1.0742	1.45673	1.0504	1.10299	0.914663	1.21169	1.21705	1.59135	0.785282
B2RDY9		Adenylyl cyclase-associated protein OS=Homo sapiens PE=2 SV=1	22.7368	9	36	9	475	51.583	8.22	92.3	106.8	97.2	101.8	101.8	89	118.7	81.9	93.4	117	102.1	98.9	106.7	109.4	82.9	0.90668	0.760684	1.2316	1.04912	1.01453	1.193	0.954813	0.7	1.28709	1	0.798291	1.31966
A8KAM8		Platelet-derived growth factor receptor beta OS=Homo sapiens PE=2 SV=1	2.53165	2	3	2	1106	123.839	4.98	88.6	101.7	107.7	114.2	87.8						88.8	97	92.4	110.3	111.6	1.00911		0.795699	1.15831		0.869176	1.22665		0.827957	1.30068		0.988351
Q14247	CTTN	Src substrate cortactin OS=Homo sapiens GN=CTTN PE=1 SV=2	2.18182	1	3	1	550	61.549	5.4	97.8	105.2	90.8	86.1	120.1						101.2	117.2	85.5	101.8	94.3	0.814321		1.07317	0.875937		1.24284	0.756037		0.906681	0.716903		1.07953
A8K486		Peptidyl-prolyl cis-trans isomerase OS=Homo sapiens PE=2 SV=1	58.7879	10	63	10	165	18.002	6.9	98.4	114.2	95.9	98.6	92.9	89.5	120.1	84.7	102.5	103.2	111	104.4	99	99	86.7	1.0592	0.867248	1.28028	1.22928	1.16376	1.20415	1.03229	0.820736	1.14187	1.06136	0.993217	1.14187
B7ZLI0	RTN4RL2	Reticulon 4 receptor-like 2 OS=Homo sapiens GN=RTN4RL2 PE=2 SV=1	12.1429	5	10	5	420	46.105	7.62	99.3	119	94.7	93.8	93.1	92.9	117.1	96.6	110.9	82.5	110.3	100.7	93.6	100.1	95.3	1.0666	1.12606	1.1574	1.2782	1.41939	1.05666	1.01719	1.17091	0.982162	1.00752	1.34424	1.05037
A0A0K2BMD8	HBA2	Mutant hemoglobin alpha 2 globin chain OS=Homo sapiens GN=HBA2 PE=3 SV=1	64.0845	8	319	8	142	15.248	8.68	36.2	39.7	47.7	290.6	85.9	31.3	37.7	39.4	325	66.6	57.4	57.9	114.6	60.5	209.6	0.42142	0.46997	0.273855	0.462165	0.566066	0.27624	0.555297	0.591592	0.546756	3.383	4.87988	0.288645
Q9UL85		Myosin-reactive immunoglobulin kappa chain variable region (Fragment) OS=Homo sapiens PE=2 SV=1	16.5138	1	5	1	109	11.754	8.51						99.3	110	89.7	98.7	102.3	111.3	125.5	72.1	101.3	89.8		0.970674	1.23942		1.07527	1.39755		0.876833	0.802895		0.964809	1.12806
A0A075B6R9	IGKV2D-24	Protein IGKV2D-24 (Fragment) OS=Homo sapiens GN=IGKV2D-24 PE=4 SV=1	10.8333	1	3	1	120	13.071	8.87	108.9	128.1	67.8	106.8	88.5	124.2	130.6	67.4	90.9	86.9	95.9	110	60.3	126	107.8	1.23051	1.42923	0.88961	1.44746	1.50288	1.02041	0.766102	0.775604	0.559369	1.20678	1.04603	1.16883
C9JMV9	ABHD14A-ACY1	Protein ABHD14A-ACY1 OS=Homo sapiens GN=ABHD14A-ACY1 PE=4 SV=1	7.26916	3	3	3	509	56.4	6.39	80.3	65.8	95.3	132.2	126.4	66.9	93.2	80.9	162.4	96.6						0.635285	0.692547		0.52057	0.964803		0.753956	0.837474		1.04589	1.68116
D3DPK5	SH3BGRL3	SH3 domain binding glutamic acid-rich protein like 3, isoform CRA_a (Fragment) OS=Homo sapiens GN=SH3BGRL3 PE=4 SV=1	11.284	3	23	3	257	26.803	8.38	101.3	117.5	91.6	94.1	95.5	98.6	117.1	73.2	94.5	116.5	108.5	111.7	95.5	95.7	88.5	1.06073	0.846352	1.22599	1.23037	1.00515	1.26215	0.959162	0.628326	1.0791	0.98534	0.811159	1.08136
P06703	S100A6	Protein S100-A6 OS=Homo sapiens GN=S100A6 PE=1 SV=1	26.6667	3	10	3	90	10.173	5.48	84.8	90.6	102.2	131.5	90.8	77	96.4	72	156.8	97.7	85.8	90.6	129.5	111.1	83.2	0.933921	0.788127	1.03125	0.997797	0.986694	1.08894	1.12555	0.73695	1.55649	1.44824	1.60491	1.33534
C9IZP8	C1S	Complement C1s subcomponent (Fragment) OS=Homo sapiens GN=C1S PE=1 SV=1	16.5049	1	4	1	103	11.801	4.2						105.7	117.5	69.7	109.7	97.5	98.9	110.9	86.7	93.5	110		1.0841	0.899091		1.20513	1.00818		0.714872	0.788182		1.12513	0.85
C9JC84	FGG	Fibrinogen gamma chain OS=Homo sapiens GN=FGG PE=1 SV=1	11.0629	4	7	4	461	52.304	5.63	91.6	98.5	74.3	123.8	111.8						113.3	129.8	77.4	78.9	100.6	0.81932		1.12624	0.881038		1.29026	0.66458		0.769384	1.10733		0.784294
R4GMU1	H6PD	GDH/6PGL endoplasmic bifunctional protein OS=Homo sapiens GN=H6PD PE=1 SV=1	9.72569	6	13	6	802	90.116	7.23	104.1	112.4	91	102.1	90.5	92.1	111.8	101.1	100.3	94.7	96.9	102.7	101.1	98.7	100.5	1.15028	0.972545	0.964179	1.24199	1.18057	1.02189	1.00552	1.06758	1.00597	1.12818	1.05913	0.98209
Q15828	CST6	Cystatin-M OS=Homo sapiens GN=CST6 PE=1 SV=1	14.094	1	2	1	149	16.5	8.09	79	101.8	122.5	120.3	76.4	93.8	81.9	107.7	89.4	127.3						1.03403	0.736842		1.33246	0.643362		1.6034	0.846033		1.57461	0.702278
Q6UX71	PLXDC2	Plexin domain-containing protein 2 OS=Homo sapiens GN=PLXDC2 PE=1 SV=1	10.9641	5	17	5	529	59.546	6.46	91.8	92.9	97.4	107.6	110.2	92.1	112.1	95.3	104.6	95.9	89.5	98.7	106.1	103	102.6	0.833031	0.960375	0.87232	0.843013	1.16893	0.961988	0.883848	0.993743	1.03411	0.976407	1.09072	1.0039
Q02985	CFHR3	Complement factor H-related protein 3 OS=Homo sapiens GN=CFHR3 PE=1 SV=2	10.6061	4	183	1	330	37.299	7.55	111.4	127.8	88.6	94.2	78.1	110.9	119.3	87.7	98.2	84						1.42638	1.32024		1.63636	1.42024		1.13444	1.04405		1.20615	1.16905
B4E1C2	KNG1	Kininogen 1, isoform CRA_b OS=Homo sapiens GN=KNG1 PE=2 SV=1	52.3292	38	1513	9	644	71.87	6.81	105.8	110.9	102.1	84.2	97	106.5	104.6	102	84.7	102.3	93.9	123.7	102.9	86.2	93.3	1.09072	1.04106	1.00643	1.1433	1.02248	1.32583	1.05258	0.997067	1.10289	0.868041	0.827957	0.923901
D9YZU5	HBB	Beta-globin OS=Homo sapiens GN=HBB PE=3 SV=1	82.9932	12	513	1	147	15.988	7.28	34.5	36.7	52.8	284.5	91.5	28.4	35	39.8	326.4	70.3	62.5	63.7	127.5	54.9	191.4	0.377049	0.403983	0.326541	0.401093	0.497866	0.332811	0.577049	0.566145	0.666144	3.10929	4.64296	0.286834
Q59ER5		WD repeat-containing protein 1 isoform 1 variant (Fragment) OS=Homo sapiens PE=2 SV=1	10.7372	5	10	5	624	68.128	7.23	88.9	100.1	99.5	109.4	102.2	78.6	96.8	92.1	101.5	131	92	93.6	96.8	116.1	101.6	0.869863	0.6	0.905512	0.979452	0.738931	0.92126	0.973581	0.703053	0.952756	1.07045	0.774809	1.14272
V9HW55	HEL-S-275	Epididymis secretory protein Li 275 OS=Homo sapiens GN=HEL-S-275 PE=2 SV=1	11.8959	3	3	3	269	30.208	6.99	87.8	104.6	84.6	134.9	88.2	100.4	104.5	87.9	120.6	86.5						0.995465	1.16069		1.18594	1.20809		0.959184	1.01618		1.52948	1.39422
P12814	ACTN1	Alpha-actinin-1 OS=Homo sapiens GN=ACTN1 PE=1 SV=2	17.8251	13	24	7	892	102.993	5.41	95.5	104.8	96.4	106.7	96.6	88	125.3	94.3	94.1	98.3	102.5	86.7	98.6	111.4	100.9	0.988613	0.895219	1.01586	1.08489	1.27467	0.859267	0.99793	0.959308	0.977205	1.10455	0.957274	1.10406
A0A0G2JMW3	CDHR5	Cadherin-related family member 5 OS=Homo sapiens GN=CDHR5 PE=1 SV=1	3.19527	2	7	2	845	88.074	4.91	96.7	95.8	107	107.6	92.9	85.6	109.2	95.5	112.1	97.7	101.9	110.8	98	98	91.3	1.0409	0.876151	1.1161	1.03122	1.11771	1.21358	1.15178	0.977482	1.07338	1.15823	1.14739	1.07338
Q9NR12	PDLIM7	PDZ and LIM domain protein 7 OS=Homo sapiens GN=PDLIM7 PE=1 SV=1	2.62582	1	4	1	457	49.813	8.41	97.4	120.8	87.2	100.4	94.3	94	129	76.1	105	95.8	118.3	98.7	84.2	117.1	81.6	1.03287	0.981211	1.44975	1.28102	1.34656	1.20956	0.924708	0.794363	1.03186	1.06469	1.09603	1.43505
B7Z4R8		cDNA FLJ53364, highly similar to Proteoglycan-4 (Fragment) OS=Homo sapiens PE=2 SV=1	8.55803	9	46	1	853	89.499	8.91	102.5	109.8	91.3	104.7	91.6	94.8	108.7	92.8	108.4	95.3	95.8	106.2	95.9	110.4	91.7	1.119	0.994753	1.04471	1.19869	1.14061	1.15812	0.996725	0.973767	1.0458	1.14301	1.13746	1.20393
P08238	HSP90AB1	Heat shock protein HSP 90-beta OS=Homo sapiens GN=HSP90AB1 PE=1 SV=4	5.38674	3	7	2	724	83.212	5.03	94.6	89.3	115.9	112.4	87.9	85.6	106.6	89	122.8	96.1	95.1	110	96.5	109.3	89.1	1.07622	0.890739	1.06734	1.01593	1.10926	1.23457	1.31854	0.926119	1.08305	1.27873	1.27784	1.22671
Q5U077	LDHB	L-lactate dehydrogenase OS=Homo sapiens GN=LDHB PE=2 SV=1	30.5389	9	36	8	334	36.615	6.05	92.3	99.9	102.8	110.4	94.7	93.4	97.1	106	111.3	92.2	83.6	101.1	110.9	107.3	97	0.974657	1.01302	0.861856	1.05491	1.05315	1.04227	1.08553	1.14967	1.1433	1.16579	1.20716	1.10619
P67936	TPM4	Tropomyosin alpha-4 chain OS=Homo sapiens GN=TPM4 PE=1 SV=3	45.5645	15	90	13	248	28.504	4.69	95.4	109.8	96.6	104.7	93.5	88.1	104.6	80.5	106.4	120.4	99.4	100.9	103.4	115.2	81.1	1.02032	0.731728	1.22565	1.17433	0.868771	1.24414	1.03316	0.668605	1.27497	1.11979	0.883721	1.42047
P13688	CEACAM1	Carcinoembryonic antigen-related cell adhesion molecule 1 OS=Homo sapiens GN=CEACAM1 PE=1 SV=2	3.9924	1	5	1	526	57.525	5.97	97.2	114.8	95.3	106.3	86.4	95.7	118.2	100.5	89.7	96	109.4	103.4	96.4	111.4	79.5	1.125	0.996875	1.3761	1.3287	1.23125	1.30063	1.10301	1.04688	1.21258	1.23032	0.934375	1.40126
Q15084	PDIA6	Protein disulfide-isomerase A6 OS=Homo sapiens GN=PDIA6 PE=1 SV=1	3.18182	1	2	1	440	48.091	5.08						78.1	96.9	104.3	106.9	113.8	98.3	100.5	97	119.8	84.4		0.686292	1.16469		0.851494	1.19076		0.91652	1.14929		0.939367	1.41943
A8K6C9		cDNA FLJ78037, highly similar to Homo sapiens insulin-like growth factor 2 (somatomedin A), mRNA OS=Homo sapiens PE=2 SV=1	13.8889	2	26	2	180	20.159	9.32	100.4	114.4	99	90.8	95.5	101.4	117.2	91.1	93.2	97.1	107	108.9	100.2	91.2	92.6	1.05131	1.04428	1.15551	1.19791	1.207	1.17603	1.03665	0.938208	1.08207	0.950785	0.959835	0.984881
P54802	NAGLU	Alpha-N-acetylglucosaminidase OS=Homo sapiens GN=NAGLU PE=1 SV=2	20.7268	11	17	11	743	82.214	6.65	104.4	120.3	87.9	97.2	90.3	104.8	103.9	98.1	104.7	88.4	99.3	116.1	84.8	105.1	94.7	1.15615	1.18552	1.04857	1.33223	1.17534	1.22598	0.973422	1.10973	0.895459	1.07641	1.18439	1.10982
Q9UL82		Myosin-reactive immunoglobulin light chain variable region (Fragment) OS=Homo sapiens PE=2 SV=1	16.8224	2	3	2	107	11.438	6.6						104.8	130.3	52.5	132.5	79.9	129.5	125.3	57.9	95.4	91.9		1.31164	1.40914		1.63079	1.36344		0.657071	0.630033		1.65832	1.03808
B4E0X1		Beta-2-microglobulin OS=Homo sapiens PE=2 SV=1	24.5902	4	35	4	122	13.937	7.44	101.5	115.2	88.9	89.6	104.7	112.2	115.1	79	90	103.6	103.5	118.2	87.2	95.7	95.4	0.969436	1.08301	1.08491	1.10029	1.111	1.23899	0.849093	0.762548	0.914046	0.855778	0.868726	1.00314
C9JIF9	APEH	Acylamino-acid-releasing enzyme OS=Homo sapiens GN=APEH PE=1 SV=1	2.98507	2	4	2	737	81.622	5.54	88.6	90.7	98.2	124.6	98	81	102.1	96.8	133.4	86.6	86.9	87.3	115.9	114.9	95	0.904082	0.935335	0.914737	0.92551	1.17898	0.918947	1.00204	1.11778	1.22	1.27143	1.54042	1.20947
A0A087X188	BIN2	Bridging integrator 2 OS=Homo sapiens GN=BIN2 PE=1 SV=1	5.36013	4	11	4	597	64.984	5.38	96.1	104.8	98.4	99.6	101.1	85.8	119.5	78.7	93.1	122.9	99.7	89.9	107.7	104.9	97.8	0.950544	0.698129	1.01943	1.0366	0.972335	0.919223	0.973294	0.640358	1.10123	0.985163	0.757526	1.0726
Q86V85	GPR180	Integral membrane protein GPR180 OS=Homo sapiens GN=GPR180 PE=2 SV=1	4.09091	1	4	1	440	49.363	7.39	79.6	100.1	95.9	104.8	119.6	84.4	78.2	106.8	96.8	133.8						0.665552	0.630792		0.836957	0.584454		0.801839	0.798206		0.876254	0.723468
P35916	FLT4	Vascular endothelial growth factor receptor 3 OS=Homo sapiens GN=FLT4 PE=1 SV=3	6.82318	6	10	6	1363	152.66	6.3	100.2	132.4	83.9	92.2	91.3	101.1	98.7	96.1	102.9	101.2	105.5	103.7	89.9	107.8	93.1	1.09748	0.999012	1.13319	1.45016	0.975296	1.11386	0.918949	0.949605	0.965628	1.00986	1.0168	1.15789
P02753	RBP4	Retinol-binding protein 4 OS=Homo sapiens GN=RBP4 PE=1 SV=3	57.2139	9	465	9	201	22.995	6.07	89.1	99.9	109.7	101.1	100.2	86.5	87.2	122.8	106.7	96.7	92.8	107.3	106.3	92.9	100.7	0.889222	0.894519	0.921549	0.997006	0.901758	1.06554	1.09481	1.26991	1.05561	1.00898	1.10341	0.922542
A0A193CHQ9		10E8 heavy chain variable region (Fragment) OS=Homo sapiens PE=2 SV=1	22.9008	2	8	2	131	14.472	7.94	96.3	108.2	101.1	109	85.3	101.9	120	80.6	109.8	87.7	113.8	113.5	84.7	101.9	86.1	1.12896	1.16192	1.32172	1.26846	1.3683	1.31823	1.18523	0.919042	0.98374	1.27784	1.252	1.18351
A0A024R1A3	UBE1	Testicular secretory protein Li 63 OS=Homo sapiens GN=UBE1 PE=2 SV=1	4.53686	3	5	3	1058	117.774	5.76	80.4	106.2	93.9	123.4	96.2	121.8	105	88.5	94.5	90.2	85.3	105.2	99.2	113.5	96.8	0.835759	1.35033	0.881198	1.10395	1.16408	1.08678	0.976091	0.981153	1.02479	1.28274	1.04767	1.17252
P98160	HSPG2	Basement membrane-specific heparan sulfate proteoglycan core protein OS=Homo sapiens GN=HSPG2 PE=1 SV=4	6.51332	22	48	22	4391	468.532	6.51	99.8	111.3	93.2	100.1	95.5	105.2	112	95.7	94.1	93	100.2	110.5	94	98.5	96.7	1.04503	1.13118	1.03619	1.16545	1.2043	1.14271	0.975916	1.02903	0.972079	1.04817	1.01183	1.01861
Q7L9L4	MOB1B	MOB kinase activator 1B OS=Homo sapiens GN=MOB1B PE=1 SV=3	5.55556	1	2	1	216	25.075	6.73						92.1	109.6	97.8	98.1	102.5	91.6	91.8	95.9	124.6	96.1		0.898537	0.953174		1.06927	0.955255		0.954146	0.997919		0.957073	1.29657
Q9BTY2	FUCA2	Plasma alpha-L-fucosidase OS=Homo sapiens GN=FUCA2 PE=1 SV=2	17.3448	8	20	8	467	54.032	6.25	102.6	110.2	86.5	107.9	92.8	105.1	103.5	91.6	109.3	90.6	103.6	125.9	86	96.3	88.2	1.1056	1.16004	1.1746	1.1875	1.14238	1.42744	0.932112	1.01104	0.975057	1.16272	1.2064	1.09184
P03950	ANG	Angiogenin OS=Homo sapiens GN=ANG PE=1 SV=1	58.5034	8	40	8	147	16.539	9.64	97.5	110	101.8	86.4	104.3	103.7	101.2	102.6	84.2	108.3	91.8	107.8	106.6	95	98.8	0.934803	0.957525	0.92915	1.05465	0.934441	1.09109	0.976031	0.947368	1.07895	0.82838	0.77747	0.961538
Q3ZCW2	LGALSL	Galectin-related protein OS=Homo sapiens GN=LGALSL PE=1 SV=2	36.0465	5	19	5	172	18.974	5.35	94.1	108.2	92.3	104.4	101.1	92.3	113.6	92.1	94.1	107.9	107.1	100.2	92.6	104.6	95.5	0.930762	0.855422	1.12147	1.07023	1.05283	1.04921	0.912957	0.853568	0.969634	1.03264	0.872104	1.09529
A0A140VJT8		Testicular tissue protein Li 164 OS=Homo sapiens PE=2 SV=1	12.7983	4	6	4	461	49.941	4.82	77.7	92.9	117.4	111	100.9	88.5	80.2	110.3	130.2	90.8	106.4	122.9	98	101.4	71.3	0.770069	0.97467	1.49229	0.920714	0.88326	1.7237	1.16353	1.21476	1.37447	1.1001	1.43392	1.42216
P11279	LAMP1	Lysosome-associated membrane glycoprotein 1 OS=Homo sapiens GN=LAMP1 PE=1 SV=3	6.71463	3	6	3	417	44.854	8.75	102.3	110.3	101.6	92.8	92.9	95.5	107.1	91.5	110	96	110.5	118.6	95.5	90.1	85.3	1.10118	0.994792	1.29543	1.1873	1.11562	1.39039	1.09365	0.953125	1.11958	0.998924	1.14583	1.05627
Q14112	NID2	Nidogen-2 OS=Homo sapiens GN=NID2 PE=1 SV=3	0.945455	1	2	1	1375	151.158	5.29	99.9	104.8	96.2	101.6	97.5	109.6	122.8	88.7	89.1	89.8						1.02462	1.22049		1.07487	1.36748		0.986667	0.987751		1.04205	0.992205
Q86TI0	TBC1D1	TBC1 domain family member 1 OS=Homo sapiens GN=TBC1D1 PE=1 SV=2	0.941781	1	3	1	1168	133	6.96	95.8	117	96.1	104.4	86.7	95.5	112.9	97.1	96.7	97.8	118.9	107.1	90.4	93.7	89.9	1.10496	0.976483	1.32258	1.34948	1.1544	1.19132	1.10842	0.992843	1.00556	1.20415	0.988753	1.04227
P09382	LGALS1	Galectin-1 OS=Homo sapiens GN=LGALS1 PE=1 SV=2	24.4444	2	5	2	135	14.706	5.5	96.9	98.5	112.1	108.4	84.2	91.8	106.5	104.6	103.1	94	88.7	96.7	98.2	127	89.5	1.15083	0.976596	0.991061	1.16983	1.13298	1.08045	1.33135	1.11277	1.09721	1.28741	1.09681	1.41899
A8K7T4		cDNA FLJ75774, highly similar to Homo sapiens lectin, mannose-binding 2 (LMAN2), mRNA OS=Homo sapiens PE=2 SV=1	12.6404	4	6	4	356	40.217	6.95	94.9	111.8	109	94.4	89.9	93.1	115	101.4	98.7	91.8	114.2	103.2	93.6	106.5	82.5	1.05562	1.01416	1.38424	1.2436	1.25272	1.25091	1.21246	1.10458	1.13455	1.05006	1.07516	1.29091
A0A024RD39	PLA2G7	Phospholipase A2, group VII (Platelet-activating factor acetylhydrolase, plasma), isoform CRA_a OS=Homo sapiens GN=PLA2G7 PE=4 SV=1	18.3673	7	18	7	441	50.017	7.56	90.3	107.7	101.4	107.6	93	97.6	91	112.5	111	87.9	96.4	111	99.7	93.3	99.6	0.970968	1.11035	0.967871	1.15806	1.03527	1.11446	1.09032	1.27986	1.001	1.15699	1.2628	0.936747
A0A0A6YYG9	ARPC4-TTLL3	Protein ARPC4-TTLL3 OS=Homo sapiens GN=ARPC4-TTLL3 PE=4 SV=1	3.2	2	4	2	625	71.673	5.88	111.4	117.3	86.1	97.6	87.5	99	133.9	82.1	92.4	92.5	113.7	102.7	89.5	110.5	83.6	1.27314	1.07027	1.36005	1.34057	1.44757	1.22847	0.984	0.887568	1.07057	1.11543	0.998919	1.32177
P10586	PTPRF	Receptor-type tyrosine-protein phosphatase F OS=Homo sapiens GN=PTPRF PE=1 SV=2	4.87677	6	8	6	1907	212.744	6.3	106.6	99.1	105.4	95.3	93.6	103	126.1	107.1	84.5	79.3	94.6	101.4	100.1	107.9	96.1	1.13889	1.29887	0.984391	1.05876	1.59016	1.05515	1.12607	1.35057	1.04162	1.01816	1.06557	1.12279
Q59GL6		Mitogen-activated protein kinase kinase kinase 5 variant (Fragment) OS=Homo sapiens PE=2 SV=1	0.549828	1	2	1	1455	162.856	5.95						80.3	90.4	104.7	130.3	94.3	107	112.7	80.9	119.2	80.2		0.851538	1.33416		0.958643	1.40524		1.11029	1.00873		1.38176	1.48628
P08709	F7	Coagulation factor VII OS=Homo sapiens GN=F7 PE=1 SV=1	18.8841	6	21	6	466	51.56	7.23	90.5	107.9	103.2	96.3	102.1	87.8	90.5	135.8	95.1	90.9	98.8	101.8	90.6	108.3	100.6	0.886386	0.965897	0.982107	1.05681	0.9956	1.01193	1.01077	1.49395	0.900596	0.943193	1.0462	1.07654
Q04756	HGFAC	Hepatocyte growth factor activator OS=Homo sapiens GN=HGFAC PE=1 SV=1	28.855	17	106	17	655	70.636	7.24	95.8	107.2	101.4	105.1	90.5	103.5	108.1	108.7	92.6	87.1	99.9	108.1	97	106.3	88.7	1.05856	1.18829	1.12627	1.18453	1.2411	1.21871	1.12044	1.24799	1.09357	1.16133	1.06315	1.19842
B3KS49		cDNA FLJ35478 fis, clone SMINT2007796, highly similar to Gelsolin OS=Homo sapiens PE=2 SV=1	41.0309	16	517	1	485	52.31	5.49	100.1	123.5	97.7	92.9	85.9	86.2	87.8	97.8	103.9	124.4	101	96.2	121.3	88.1	93.3	1.16531	0.692926	1.08253	1.43772	0.705788	1.03108	1.13737	0.786174	1.30011	1.08149	0.835209	0.944266
A0A024R782	BPGM	Phosphoglycerate mutase OS=Homo sapiens GN=BPGM PE=2 SV=1	25.0965	5	12	5	259	29.987	6.54	85.3	98.5	96.8	121.9	97.5	87.3	91.1	92.3	128.8	100.5	86.9	89.9	110	107.5	105.7	0.874872	0.868657	0.822138	1.01026	0.906468	0.85052	0.992821	0.918408	1.04068	1.25026	1.28159	1.01703
Q8N7G1		Purine nucleoside phosphorylase OS=Homo sapiens PE=2 SV=1	35.8362	7	18	7	293	32.53	7.21	91.8	95.7	105.3	114.3	93	83.4	86.7	98.1	134.6	97.2	82	94.5	129	106.8	87.8	0.987097	0.858025	0.933941	1.02903	0.891975	1.07631	1.13226	1.00926	1.46925	1.22903	1.38477	1.2164
P49641	MAN2A2	Alpha-mannosidase 2x OS=Homo sapiens GN=MAN2A2 PE=2 SV=3	2.08696	3	5	3	1150	130.457	6.84	101.3	94.8	108.8	106.1	88.9	109.2	130.6	85.2	91.4	83.6	93.9	102	88.2	110	105.9	1.13948	1.30622	0.886686	1.06637	1.5622	0.963173	1.22385	1.01914	0.832861	1.19348	1.0933	1.03872
A0A140VK24		Testicular secretory protein Li 24 OS=Homo sapiens PE=2 SV=1	10.6818	4	11	4	440	49.546	6.11	102.6	113.2	98	94.2	92	100.1	108.4	101.1	100.4	90	108.1	113.4	98.6	91.9	88	1.11522	1.11222	1.22841	1.23043	1.20444	1.28864	1.06522	1.12333	1.12045	1.02391	1.11556	1.04432
Q7Z7M0	MEGF8	Multiple epidermal growth factor-like domains protein 8 OS=Homo sapiens GN=MEGF8 PE=1 SV=2	5.65905	11	19	11	2845	302.901	6.87	102.3	107.8	95.9	97	97	93.3	106	101.2	100.8	98.7	102.6	107.5	86.1	104.5	99.4	1.05464	0.945289	1.03219	1.11134	1.07396	1.08149	0.98866	1.02533	0.866197	1	1.02128	1.05131
Q16270	IGFBP7	Insulin-like growth factor-binding protein 7 OS=Homo sapiens GN=IGFBP7 PE=1 SV=1	26.5957	5	7	5	282	29.111	7.9	91	99.2	103.8	114.7	91.3	87.4	90.9	96.1	133.5	92.1	96.1	105.7	109.6	91.7	96.9	0.996714	0.948969	0.991744	1.08653	0.986971	1.09082	1.13691	1.04343	1.13106	1.2563	1.44951	0.946336
G3XAK1	MST1	Hepatocyte growth factor-like protein OS=Homo sapiens GN=MST1 PE=1 SV=1	47.7241	27	189	27	725	81.945	7.8	104.2	113.2	91.7	97.4	93.4	105.4	111	94.3	91.7	97.6	104	113.1	89.4	102.7	90.8	1.11563	1.07992	1.14537	1.21199	1.1373	1.24559	0.981799	0.966189	0.984581	1.04283	0.939549	1.13106
B2R4F3		cDNA, FLJ92068, highly similar to Homo sapiens Rho GDP dissociation inhibitor (GDI) beta (ARHGDIB),mRNA OS=Homo sapiens PE=2 SV=1	20.8955	4	17	4	201	22.948	5.3	104.9	131.3	82.6	89.1	92.1	94	96.2	105.1	93.8	110.9	116.3	112.3	90.6	100	80.9	1.13898	0.84761	1.43758	1.42562	0.867448	1.38813	0.896851	0.947701	1.1199	0.967427	0.845807	1.23609
Q86U17	SERPINA11	Serpin A11 OS=Homo sapiens GN=SERPINA11 PE=2 SV=2	9.47867	4	5	4	422	46.959	7.68	113.5	108.7	103.7	85.2	89	100.1	117.9	103.9	86.7	91.3	99.3	110.2	92.2	101.7	96.6	1.27528	1.09639	1.02795	1.22135	1.29135	1.14079	1.16517	1.13801	0.954451	0.957303	0.949617	1.0528
P02750	LRG1	Leucine-rich alpha-2-glycoprotein OS=Homo sapiens GN=LRG1 PE=1 SV=2	43.5159	12	230	12	347	38.154	6.95	103.1	108.2	88	91.9	108.8	106.1	107.5	93.2	83.7	109.5	97.7	113	88.5	103.9	96.9	0.94761	0.96895	1.00826	0.994485	0.981735	1.16615	0.808824	0.851142	0.913313	0.844669	0.764384	1.07224
P04066	FUCA1	Tissue alpha-L-fucosidase OS=Homo sapiens GN=FUCA1 PE=1 SV=4	7.93991	4	15	4	466	53.655	6.84	96.9	108.6	89.9	104.9	99.7	96.9	94.6	101.9	107.9	98.7	97.8	109.9	87.1	107.8	97.4	0.971916	0.981763	1.00411	1.08927	0.95846	1.12834	0.901705	1.03242	0.894251	1.05216	1.09321	1.10678
P05109	S100A8	Protein S100-A8 OS=Homo sapiens GN=S100A8 PE=1 SV=1	55.914	7	88	7	93	10.828	7.03	111.1	119.5	77.9	91.1	100.4	99.1	133.1	70.6	76.4	120.7	117.6	106.3	85.6	102.2	88.3	1.10657	0.821044	1.33182	1.19024	1.10273	1.20385	0.775896	0.584921	0.969422	0.907371	0.632974	1.15742
A0A087WVC6	PTPRJ	Receptor-type tyrosine-protein phosphatase eta OS=Homo sapiens GN=PTPRJ PE=1 SV=1	7.6006	7	27	7	1342	146.467	5.62	99.7	109.3	91.3	105.4	94.3	97	98.4	97.2	110.4	97.2	106.5	117.2	82.5	101.6	92.2	1.05726	0.997942	1.1551	1.15907	1.01235	1.27115	0.968187	1	0.894794	1.11771	1.1358	1.10195
Q53HU8		Vimentin variant (Fragment) OS=Homo sapiens PE=2 SV=1	8.58369	3	5	3	466	53.651	5.12	103.8	97.2	86.1	92.7	120.2	100.6	125.4	84.1	92.8	97.1	105.3	106.9	87.3	105.1	95.4	0.863561	1.03605	1.10377	0.808652	1.29145	1.12055	0.716306	0.866117	0.915094	0.771215	0.955716	1.10168
O43157	PLXNB1	Plexin-B1 OS=Homo sapiens GN=PLXNB1 PE=1 SV=3	2.4356	3	4	3	2135	232.151	5.49	106.9	108.5	95.9	100.4	88.3						98.2	111.5	88.4	110.8	91.1	1.21065		1.07794	1.22877		1.22393	1.08607		0.970362	1.13703		1.21625
P07737	PFN1	Profilin-1 OS=Homo sapiens GN=PFN1 PE=1 SV=2	69.2857	8	80	8	140	15.045	8.27	105	109.7	90.9	99.5	94.9	95.4	113.2	97.2	86.9	107.3	99	99.7	104.4	109.3	87.7	1.10643	0.889096	1.12885	1.15595	1.05499	1.13683	0.95785	0.905871	1.19042	1.04847	0.809879	1.24629
P14543	NID1	Nidogen-1 OS=Homo sapiens GN=NID1 PE=1 SV=3	13.3921	13	25	9	1247	136.291	5.29	108.5	107.7	94.6	96.4	92.7	95.9	109	98.9	99.2	97.1	107	116.9	95.7	92.2	88.3	1.17044	0.987642	1.21178	1.16181	1.12255	1.3239	1.0205	1.01854	1.08381	1.03991	1.02163	1.04417
P07333	CSF1R	Macrophage colony-stimulating factor 1 receptor OS=Homo sapiens GN=CSF1R PE=1 SV=2	7.30453	6	22	6	972	107.915	6.37	95.2	101.8	90.4	111.6	101	91.6	100.3	99.5	109.6	99	97	101.9	96.1	112.2	92.8	0.942574	0.925253	1.04526	1.00792	1.01313	1.09806	0.89505	1.00505	1.03556	1.10495	1.10707	1.20905
A0A024R8Y9	SELP	Selectin P (Granule membrane protein 140kDa, antigen CD62), isoform CRA_b OS=Homo sapiens GN=SELP PE=4 SV=1	19.759	10	31	10	830	90.759	6.6	94	103	97.4	110.3	95.2	89.7	106.7	84.1	115.6	103.8	101.5	97.4	103.9	110.1	87.2	0.987395	0.864162	1.16399	1.08193	1.02794	1.11697	1.02311	0.810212	1.19151	1.15861	1.11368	1.26261
P37802	TAGLN2	Transgelin-2 OS=Homo sapiens GN=TAGLN2 PE=1 SV=3	39.6985	9	82	9	199	22.377	8.25	102.3	112	94.4	96.8	94.5	92.6	115.1	85.6	92.7	114.1	110	104	98	106.7	81.2	1.08254	0.811569	1.35468	1.18519	1.00876	1.28079	0.998942	0.750219	1.2069	1.02434	0.812445	1.31404
Q32Q12	NME1-NME2	Nucleoside diphosphate kinase OS=Homo sapiens GN=NME1-NME2 PE=1 SV=1	20.5479	3	5	1	292	32.621	8.48	93.3	100.9	102.3	112.9	90.6	96.2	99	71.9	143.7	89.2	94.8	104.2	109.7	100.6	90.7	1.0298	1.07848	1.0452	1.11369	1.10987	1.14884	1.12914	0.806054	1.20948	1.24614	1.61099	1.10915
A0A024R1S8	LASP1	LIM and SH3 protein 1, isoform CRA_b OS=Homo sapiens GN=LASP1 PE=4 SV=1	11.8774	3	6	3	261	29.698	7.05	96.4	114	97.7	99.1	92.8	106.9	125.3	78.8	92.4	96.6	110.6	96.2	103.2	95.4	94.6	1.03879	1.10663	1.16913	1.22845	1.2971	1.01691	1.0528	0.815735	1.09091	1.06789	0.956522	1.00846
A0A0B4J1R4	HPD	4-hydroxyphenylpyruvate dioxygenase OS=Homo sapiens GN=HPD PE=1 SV=1	6.36132	2	3	2	393	44.936	7.01	86.3	94.3	96.8	121	101.7	81.8	85.3	88.3	141.9	102.7						0.848574	0.796495		0.927237	0.830574		0.951819	0.859786		1.18977	1.38169
Q9NQ79	CRTAC1	Cartilage acidic protein 1 OS=Homo sapiens GN=CRTAC1 PE=1 SV=2	33.1316	17	56	17	661	71.376	5.12	106.9	111.5	100.8	86.9	93.9	107.8	109.1	107.9	84.2	91	106.4	122.4	94.4	85.1	91.7	1.13845	1.18462	1.16031	1.18743	1.1989	1.33479	1.07348	1.18571	1.02944	0.925453	0.925275	0.928026
A0A0S2Z4G4	TPM3	Tropomyosin 3 isoform 1 (Fragment) OS=Homo sapiens GN=TPM3 PE=2 SV=1	39.5161	12	58	9	248	29.015	4.78	91.1	98.5	96.8	109.8	103.8	88.8	96.9	95.3	103.2	115.8	96.4	100.5	103.1	114.9	85.1	0.877649	0.766839	1.13278	0.94894	0.836788	1.18096	0.932563	0.822971	1.21152	1.0578	0.891192	1.35018
B2RDI5		cDNA, FLJ96627, highly similar to Homo sapiens calpain 1, (mu/I) large subunit (CAPN1), mRNA OS=Homo sapiens PE=2 SV=1	5.60224	3	5	3	714	81.845	5.54	104.9	115.5	86.5	100.3	92.8	97.2	100	91.7	110.3	100.7						1.13039	0.965243		1.24461	0.993049		0.932112	0.910626		1.08082	1.09533
B1B0D4	ADAMTSL2	ADAMTS-like protein 2 OS=Homo sapiens GN=ADAMTSL2 PE=1 SV=1	5.56604	3	7	3	1060	116.21	6.76	109.5	110.2	69.7	99.4	111.3	93.6	113.1	81.4	118.7	93.2	103.3	100.8	94.6	88.2	113.1	0.983827	1.00429	0.913351	0.990117	1.21352	0.891247	0.626235	0.873391	0.836428	0.893082	1.27361	0.779841
A8K1K1		cDNA FLJ76342, highly similar to Homo sapiens carnosine dipeptidase 1 (metallopeptidase M20 family)(CNDP1), mRNA OS=Homo sapiens PE=2 SV=1	43.787	18	252	18	507	56.698	5.36	107.3	114.5	91.3	96.4	90.5	112.4	113.5	76.4	102.8	94.9	97	109.6	103	97.7	92.7	1.18564	1.1844	1.04639	1.26519	1.196	1.18231	1.00884	0.805058	1.11111	1.06519	1.08325	1.05394
V9HW90	HEL-75	Epididymis luminal protein 75 OS=Homo sapiens GN=HEL-75 PE=2 SV=1	9.96169	4	8	4	522	56.221	8.5	96.5	102.2	93.6	113.6	94	109.3	131.1	82.7	100.4	76.5	105.7	94.8	93.2	109.8	96.5	1.0266	1.42876	1.09534	1.08723	1.71373	0.982383	0.995745	1.08105	0.965803	1.20851	1.31242	1.13782
Q53G35		Phosphoglycerate mutase (Fragment) OS=Homo sapiens PE=2 SV=1	16.1417	3	4	3	254	28.814	7.18	111.3	88.2	78	110.6	112	81.4	137.3	72.4	106	102.9	109.7	94.8	83.6	111.5	100.3	0.99375	0.791059	1.09372	0.7875	1.33431	0.945165	0.696429	0.703596	0.8335	0.9875	1.03013	1.11167
Q15485	FCN2	Ficolin-2 OS=Homo sapiens GN=FCN2 PE=1 SV=2	29.7125	9	60	9	313	33.98	6.77	110.2	126	92.8	81.9	89.2	109.2	117.3	94.6	88.3	90.5	116.3	114.9	105.2	80.1	83.5	1.23543	1.20663	1.39281	1.41256	1.29613	1.37605	1.04036	1.0453	1.25988	0.918161	0.975691	0.959281
P15291	B4GALT1	Beta-1,4-galactosyltransferase 1 OS=Homo sapiens GN=B4GALT1 PE=1 SV=5	9.29648	2	2	2	398	43.892	8.65	110.8	108.2	84.4	108.5	88.1						98	115.4	93.2	94.2	99.3	1.25766		0.986908	1.22815		1.16213	0.958002		0.93857	1.23156		0.94864
B4DM05		cDNA FLJ51241, highly similar to Nidogen-1 OS=Homo sapiens PE=2 SV=1	8.81543	5	8	1	726	79.283	4.97	112.2	91.4	77.4	115.6	103.3	101.1	133.5	72.8	97	95.7						1.08616	1.05643		0.884802	1.39498		0.749274	0.760711		1.11907	1.01358
P00915	CA1	Carbonic anhydrase 1 OS=Homo sapiens GN=CA1 PE=1 SV=2	65.5172	14	386	5	261	28.852	7.12	72.2	77.9	103.3	156.7	89.9	81	63.9	66.9	196.6	91.7	63	88.3	137	119.6	92.1	0.803115	0.883315	0.684039	0.866518	0.696838	0.95874	1.14905	0.729553	1.48751	1.74305	2.14395	1.29859
A0A0X9TDD0		GCT-A1 light chain variable region (Fragment) OS=Homo sapiens PE=2 SV=1	15.9292	1	3	1	113	12.428	4.78	96.9	100.6	81.9	102.5	118.1						105	113.8	83.9	96	101.2	0.820491		1.03755	0.85182		1.12451	0.69348		0.829051	0.867909		0.948617
Q03167	TGFBR3	Transforming growth factor beta receptor type 3 OS=Homo sapiens GN=TGFBR3 PE=1 SV=3	1.76263	1	2	1	851	93.44	5.71	81.2	89.4	97.4	132.3	99.6						89.2	91.8	88.9	130.3	99.8	0.815261		0.893788	0.89759		0.91984	0.977912		0.890782	1.32831		1.30561
A0N5G5	V<kappa>3	Rheumatoid factor D5 light chain (Fragment) OS=Homo sapiens GN=V<kappa>3 PE=2 SV=1	29.661	3	14	2	118	12.758	8.97	108.9	118.6	76.2	92.6	103.6	100.7	115.1	84.1	97.4	102.7	124.7	123.7	68.9	99.7	83.1	1.05116	0.980526	1.5006	1.14479	1.12074	1.48857	0.735521	0.81889	0.829122	0.893822	0.948393	1.19976
P32942	ICAM3	Intercellular adhesion molecule 3 OS=Homo sapiens GN=ICAM3 PE=1 SV=2	3.29068	1	3	1	547	59.503	5.43	89	110.6	91.9	111.2	97.2	84.4	80.6	114.3	120.4	100.3	92	88	85.5	102.7	131.7	0.915638	0.841476	0.698557	1.13786	0.803589	0.668185	0.945473	1.13958	0.649203	1.14403	1.2004	0.779803
P28827	PTPRM	Receptor-type tyrosine-protein phosphatase mu OS=Homo sapiens GN=PTPRM PE=1 SV=2	2.3416	2	5	2	1452	163.578	6.65	87	113	112	92	95.9	92.3	105.3	103.8	101.1	97.4	112	98.2	111.3	106.8	71.7	0.907195	0.947639	1.56206	1.17831	1.08111	1.3696	1.16788	1.06571	1.5523	0.959333	1.03799	1.48954
P02760	AMBP	Protein AMBP OS=Homo sapiens GN=AMBP PE=1 SV=1	51.9886	16	669	8	352	38.974	6.25	91	98.1	106	99.5	105.4	93.7	97.5	113.3	95.9	99.7	99.2	105.9	94.7	105.7	94.4	0.863378	0.939819	1.05085	0.93074	0.977934	1.12182	1.00569	1.13641	1.00318	0.944023	0.961886	1.1197
Q14019	COTL1	Coactosin-like protein OS=Homo sapiens GN=COTL1 PE=1 SV=3	37.3239	5	14	5	142	15.935	5.67	99.5	107.8	104.1	93.4	95.2	108.9	112.5	76.7	83	118.9	96.2	102	117	98.4	86.5	1.04517	0.915896	1.11214	1.13235	0.946173	1.17919	1.09349	0.64508	1.3526	0.981092	0.698066	1.13757
A0A0G2JJG8	C6orf25	Protein G6b OS=Homo sapiens GN=C6orf25 PE=1 SV=1	8.29876	2	8	2	241	26.048	9.45	90.6	97.6	97.2	122.1	92.6	83.8	90.1	117.4	112.6	96.1	95.8	98.8	107.4	114.2	83.8	0.978402	0.872008	1.1432	1.054	0.937565	1.179	1.04968	1.22164	1.28162	1.31857	1.1717	1.36277
P07359	GP1BA	Platelet glycoprotein Ib alpha chain OS=Homo sapiens GN=GP1BA PE=1 SV=2	13.3436	9	59	5	652	71.495	6.29	95.9	103	98.9	104.3	97.9	89	99.8	98.6	107.9	104.8	101.1	101	104.8	104	89.1	0.979571	0.849237	1.13468	1.05209	0.95229	1.13356	1.01021	0.94084	1.17621	1.06537	1.02958	1.16723
V9HW22	HEL-S-72p	Epididymis luminal protein 33 OS=Homo sapiens GN=HEL-S-72p PE=2 SV=1	17.9567	9	28	3	646	70.854	5.52	90.4	98.9	99.6	109.4	101.7	97	96.9	92.6	116.4	97	98.7	107.1	93.6	105	95.5	0.888889	1	1.03351	0.972468	0.998969	1.12147	0.979351	0.954639	0.980105	1.07571	1.2	1.09948
P01137	TGFB1	Transforming growth factor beta-1 OS=Homo sapiens GN=TGFB1 PE=1 SV=2	19.4872	6	14	6	390	44.313	8.53	104.6	112.3	89.6	102.1	91.4	97.2	113	89.1	91.7	108.9	108.1	103.7	94.9	97.8	95.5	1.14442	0.892562	1.13194	1.22867	1.03765	1.08586	0.980306	0.818182	0.993717	1.11707	0.842057	1.02408
Q9BWP8	COLEC11	Collectin-11 OS=Homo sapiens GN=COLEC11 PE=1 SV=1	21.7712	4	22	4	271	28.647	5.41	101.9	103.3	97.4	105.7	91.6	91.6	107.7	112.2	101.5	87.1	101.4	100.1	88.3	115.7	94.4	1.11245	1.05166	1.07415	1.12773	1.23651	1.06038	1.06332	1.28817	0.935381	1.15393	1.16533	1.22564
Q562M3	ACT	Actin-like protein (Fragment) OS=Homo sapiens GN=ACT PE=4 SV=1	57.2816	3	41	1	103	11.529	6.68	110.4	118.4	82.7	95	93.6	96.4	104.9	80.8	99.1	118.8	112.5	115.2	92.9	95.2	84.2	1.17949	0.811448	1.3361	1.26496	0.882997	1.36817	0.883547	0.680135	1.10333	1.01496	0.834175	1.13064
Q05682	CALD1	Caldesmon OS=Homo sapiens GN=CALD1 PE=1 SV=3	3.5309	2	3	2	793	93.175	5.66	120.7	127.3	74.4	87.8	89.8						113	119.5	96	81.4	90.1	1.3441		1.25416	1.41759		1.3263	0.828508		1.06548	0.977728		0.903441
Q9HBR0	SLC38A10	Putative sodium-coupled neutral amino acid transporter 10 OS=Homo sapiens GN=SLC38A10 PE=1 SV=2	7.86416	6	13	6	1119	119.687	5.73	98.5	102.7	99	105.3	94.4	97.6	103	102	93.2	104.1	94.7	101.5	96.1	105.6	102.1	1.04343	0.93756	0.927522	1.08792	0.989433	0.994123	1.04873	0.979827	0.941234	1.11547	0.895293	1.03428
B4DRF2		cDNA FLJ58124, highly similar to Complement factor I (EC 3.4.21.45) OS=Homo sapiens PE=2 SV=1	46.3621	24	521	9	591	66.651	7.52	96.6	102.6	99.5	105.6	95.7	93.4	99.8	108.3	100.6	97.9	97.3	100.8	92.1	113.9	95.9	1.0094	0.954035	1.0146	1.0721	1.01941	1.05109	1.03971	1.10623	0.960375	1.10345	1.02758	1.1877
Q96AP7	ESAM	Endothelial cell-selective adhesion molecule OS=Homo sapiens GN=ESAM PE=1 SV=1	3.58974	1	2	1	390	41.151	9.32	99.2	109.6	98.7	103.5	89.1						96.5	96.6	92.2	121.5	93.2	1.11336		1.03541	1.23008		1.03648	1.10774		0.98927	1.16162		1.30365
P35590	TIE1	Tyrosine-protein kinase receptor Tie-1 OS=Homo sapiens GN=TIE1 PE=1 SV=1	2.02109	2	2	2	1138	125.01	7.03	110.9	119.5	86.9	101.3	81.4						97	99.2	84.3	119.1	100.5	1.36241		0.965174	1.46806		0.987065	1.06757		0.838806	1.24447		1.18507
A0A024R5L0	PRCP	Prolylcarboxypeptidase (Angiotensinase C), isoform CRA_a OS=Homo sapiens GN=PRCP PE=4 SV=1	7.05645	3	4	3	496	55.764	7.21	94.3	119.9	94	97.8	94						123.8	112.5	86.2	94.7	82.9	1.00319		1.49337	1.27553		1.35706	1		1.03981	1.04043		1.14234
P35527	KRT9	Keratin, type I cytoskeletal 9 OS=Homo sapiens GN=KRT9 PE=1 SV=3	29.374	14	55	14	623	62.027	5.24	84.5	88.6	117.6	113.5	95.9	81.7	88.6	167.7	77.1	85	84.7	87.2	82.5	157.8	87.9	0.881126	0.961176	0.963595	0.923879	1.04235	0.992036	1.22628	1.97294	0.938567	1.18352	0.907059	1.79522
B2RBW9		cDNA, FLJ95746, highly similar to Homo sapiens inhibin, beta C (INHBC), mRNA OS=Homo sapiens PE=2 SV=1	18.4659	5	18	5	352	38.201	7.11	98.2	108	97.6	100.7	95.6	98.6	100.6	102.7	103.7	94.4	92.6	96	95.2	106.7	109.5	1.0272	1.04449	0.845662	1.12971	1.06568	0.876712	1.02092	1.08792	0.869406	1.05335	1.09852	0.974429
E5RIF9	CA1	Carbonic anhydrase 1 (Fragment) OS=Homo sapiens GN=CA1 PE=1 SV=1	77.027	10	212	1	148	16.308	6.25	93.9	91	96.2	126	93	89.6	103	74.2	130	103.2						1.00968	0.868217		0.978495	0.998062		1.03441	0.718992		1.35484	1.25969
E7EUF1	ENPP2	Ectonucleotide pyrophosphatase/phosphodiesterase family member 2 OS=Homo sapiens GN=ENPP2 PE=1 SV=1	13.5747	9	23	9	884	101.488	7.53	107.5	100.6	101.5	97.9	92.6	102.5	131.7	83.2	95.9	86.8	105.6	98.2	89.5	114.1	92.7	1.16091	1.18088	1.13916	1.08639	1.51728	1.05933	1.09611	0.958525	0.96548	1.05724	1.10484	1.23085
S6AWE6		IgG L chain OS=Homo sapiens PE=2 SV=1	34.8837	7	105	2	215	22.891	8.43	113.8	114	74.2	99.8	98.1	106.4	127.4	94.1	85.4	86.6	113.3	109.3	93.4	103.8	80.1	1.16004	1.22864	1.41448	1.16208	1.47113	1.36454	0.756371	1.08661	1.16604	1.01733	0.986143	1.29588
H7BY55	CD55	Complement decay-accelerating factor OS=Homo sapiens GN=CD55 PE=1 SV=2	3.45455	1	4	1	550	58.873	8.78	126.8	123.1	79.3	79.5	91.3	107.8	127.4	85.7	98.7	80.4	103.2	101.7	93	99.7	102.5	1.38883	1.3408	1.00683	1.3483	1.58458	0.992195	0.868565	1.06592	0.907317	0.870756	1.22761	0.972683
E9PR17	CD59	CD59 glycoprotein OS=Homo sapiens GN=CD59 PE=1 SV=1	15.3846	2	3	2	130	14.519	7.77	108.3	116	96	93.1	86.6						98.5	100.5	101.5	96.1	103.3	1.25058		0.953533	1.33949		0.972894	1.10855		0.982575	1.07506		0.9303
Q9BS26	ERP44	Endoplasmic reticulum resident protein 44 OS=Homo sapiens GN=ERP44 PE=1 SV=1	5.91133	2	4	2	406	46.941	5.26	96.3	97.8	99.5	101.6	104.8	97.8	99.8	99.3	93.9	109.2	107.7	117.9	82.3	99.1	92.9	0.918893	0.895604	1.15931	0.933206	0.913919	1.26911	0.949427	0.909341	0.885899	0.969466	0.85989	1.06674
V9HWK2	HEL114	Epididymis luminal protein 114 OS=Homo sapiens GN=HEL114 PE=2 SV=1	27.3369	27	69	27	1134	123.722	5.66	96.8	108.3	94.9	101.4	98.6	94.7	103.3	99.1	105.2	97.7	102.2	96	96.2	106.4	99.2	0.981744	0.969294	1.03024	1.09838	1.05732	0.967742	0.962475	1.01433	0.969758	1.0284	1.07677	1.07258
Q05DH5	EXTL2	EXTL2 protein (Fragment) OS=Homo sapiens GN=EXTL2 PE=2 SV=1	4.22961	2	3	2	331	37.556	9.14	103.1	125.5	75.4	98.2	97.9						101.1	88.2	94.6	118	98.1	1.05312		1.03058	1.28192		0.899083	0.770174		0.964322	1.00306		1.20285
Q16706	MAN2A1	Alpha-mannosidase 2 OS=Homo sapiens GN=MAN2A1 PE=1 SV=2	13.7238	13	29	13	1144	131.057	7.58	104.9	111.3	93	98	92.8	95.2	104.7	96.1	99.9	104.1	98	95.6	103.6	100.8	102	1.13039	0.914505	0.960784	1.19935	1.00576	0.937255	1.00216	0.923151	1.01569	1.05603	0.959654	0.988235
A0A158RFU6	RAB7A	RAB7, member RAS oncogene family, isoform CRA_a OS=Homo sapiens GN=RAB7A PE=2 SV=1	25.1208	4	9	4	207	23.475	6.7	99.2	105.5	93.1	100	102.2	107.8	115.6	88	93.1	95.5	89.3	88.7	116.3	108.5	97.1	0.970646	1.1288	0.91967	1.03229	1.21047	0.913491	0.910959	0.921466	1.19773	0.978474	0.974869	1.1174
Q16519	PROS1	Protein S (Fragment) OS=Homo sapiens GN=PROS1 PE=4 SV=1	36.7692	21	216	1	650	72.416	5.73	95.6	104.6	88.2	113.7	98	104.4	119.4	84.5	100.4	91.3	110.5	99.5	93	97	100.1	0.97551	1.14348	1.1039	1.06735	1.30778	0.994006	0.9	0.92552	0.929071	1.1602	1.09967	0.969031
Q15691	MAPRE1	Microtubule-associated protein RP/EB family member 1 OS=Homo sapiens GN=MAPRE1 PE=1 SV=3	12.3134	3	5	3	268	29.98	5.14	90.5	97.9	97.7	90.9	123						101.6	103.7	107.3	96.6	90.9	0.735772		1.11771	0.795935		1.14081	0.794309		1.18042	0.739024		1.06271
H3BUX1	MSLN	Mesothelin (Fragment) OS=Homo sapiens GN=MSLN PE=1 SV=1	9.54774	3	5	3	398	43.801	6.37	95.2	139.5	85.8	91.1	88.4	104.4	96.9	116.3	97.1	85.3	106.1	81.4	105.8	111.6	95.1	1.07692	1.22392	1.11567	1.57805	1.13599	0.855941	0.970588	1.36342	1.11251	1.03054	1.13834	1.1735
O00299	CLIC1	Chloride intracellular channel protein 1 OS=Homo sapiens GN=CLIC1 PE=1 SV=4	24.0664	3	7	3	241	26.906	5.17	96.6	108.4	83.7	102.4	108.9						106.8	105.2	95	101.2	91.8	0.887052		1.1634	0.995409		1.14597	0.768595		1.03486	0.940312		1.1024
A0A087WXI5	CDH1	Cadherin-1 OS=Homo sapiens GN=CDH1 PE=1 SV=1	4.54042	3	16	3	903	99.965	4.79	99.9	108.2	94.4	101.3	96.1	99.7	101.2	99	95.7	104.4	103.6	107.1	90.3	114.7	84.3	1.03954	0.954981	1.22894	1.12591	0.969349	1.27046	0.98231	0.948276	1.07117	1.05411	0.916667	1.36062
Q9P232	CNTN3	Contactin-3 OS=Homo sapiens GN=CNTN3 PE=1 SV=3	4.96109	4	7	4	1028	112.812	6.3	104	99.2	91.7	111.1	93.9	90.3	99.5	107.3	107.8	95.2	94.1	102.7	103	100.2	100	1.10756	0.948529	0.941	1.05644	1.04517	1.027	0.976571	1.1271	1.03	1.18317	1.13235	1.002
P00734	F2	Prothrombin OS=Homo sapiens GN=F2 PE=1 SV=2	56.2701	30	1281	30	622	69.992	5.9	98.1	103.2	99.4	97.4	101.9	100.6	105	98.6	96.2	99.5	100.1	103.7	100.5	97.5	98.1	0.962709	1.01106	1.02039	1.01276	1.05528	1.05708	0.975466	0.990955	1.02446	0.955839	0.966834	0.993884
A0N071	HBD	Delta globin OS=Homo sapiens GN=HBD PE=3 SV=1	82.9932	11	307	5	147	16.045	8.05	44.1	46.3	54.3	268.2	87.1	42.9	45.3	49.8	292.5	69.6	64.3	64.9	105.7	64.2	200.9	0.506315	0.616379	0.32006	0.531573	0.650862	0.323046	0.623421	0.715517	0.526132	3.07922	4.20259	0.319562
M9MML0	FCGR3A	Fc of IgG low affinity IIIa receptor isoform 1 OS=Homo sapiens GN=FCGR3A PE=1 SV=1	13.4483	5	18	1	290	32.67	8.1	90.4	111.6	88.4	114.7	94.9						118.7	109.7	91.9	101.8	77.8	0.952582		1.52571	1.17597		1.41003	0.931507		1.18123	1.20864		1.30848
P40197	GP5	Platelet glycoprotein V OS=Homo sapiens GN=GP5 PE=1 SV=1	27.1429	12	60	12	560	60.921	9.63	106.8	112.1	92.1	93.9	94.9	107.3	112.1	87.6	95.8	97.2	104.5	108.2	100.4	96.7	90.1	1.1254	1.10391	1.15982	1.18124	1.15329	1.20089	0.970495	0.901235	1.11432	0.989463	0.985597	1.07325
Q13232	NME3	Nucleoside diphosphate kinase 3 OS=Homo sapiens GN=NME3 PE=1 SV=2	5.91716	1	2	1	169	19.003	7.84						88	98	99.9	106.8	107.3	104.6	103.5	87.7	107.1	97.1		0.82013	1.07724		0.913327	1.06591		0.931034	0.903193		0.99534	1.10299
Q15555	MAPRE2	Microtubule-associated protein RP/EB family member 2 OS=Homo sapiens GN=MAPRE2 PE=1 SV=1	5.8104	1	2	1	327	37.008	5.57						103.1	95.8	84.8	101.9	114.3	88.8	102.6	94.9	115.4	98.4		0.902012	0.902439		0.838145	1.04268		0.741907	0.964431		0.891514	1.17276
J3KQ66	RELN	Reelin OS=Homo sapiens GN=RELN PE=1 SV=1	1.01156	4	4	4	3460	388.185	5.88	114.1	99.4	100.9	95.7	90	100.7	110.6	101.7	92	95	95.9	113.2	102.3	102.7	85.9	1.26778	1.06	1.11641	1.10444	1.16421	1.31781	1.12111	1.07053	1.19092	1.06333	0.968421	1.19558
D6RE86	CP	Ceruloplasmin (Fragment) OS=Homo sapiens GN=CP PE=1 SV=8	52.2472	8	136	2	178	20.749	7.24	105.7	103.9	97.2	102.3	90.8	108.2	119.6	89.7	92.7	89.9	103.4	106.4	87.1	110.4	92.7	1.1641	1.20356	1.11543	1.14427	1.33037	1.14779	1.07048	0.997775	0.93959	1.12665	1.03115	1.19094
A0A087X089	CCL14	C-C motif chemokine OS=Homo sapiens GN=CCL14 PE=1 SV=1	10.4348	2	3	2	115	13.051	8.57	105.3	104.3	90	96.2	104.2	95.8	104.7	99	92.7	107.8						1.01056	0.888683		1.00096	0.971243		0.863724	0.918367		0.923225	0.859926
B3KTA8		cDNA FLJ37971 fis, clone CTONG2009958, highly similar to CERULOPLASMIN (EC 1.16.3.1) OS=Homo sapiens PE=2 SV=1	56.1697	34	1728	1	778	88.989	5.85	89.2	100.5	94.6	99.3	116.5	106.4	101.5	105.8	88.8	97.5	94.1	100.2	114.1	88.7	103	0.765665	1.09128	0.913592	0.862661	1.04103	0.972816	0.812017	1.08513	1.10777	0.852361	0.910769	0.861165
A0A140VKA6		Testis secretory sperm-binding protein Li 233m OS=Homo sapiens PE=2 SV=1	9.7561	3	7	3	369	41.305	5.27	92.4	92.8	92.2	104.9	117.7	92.7	90.2	83.6	105.1	128.5	78.5	89.6	101.3	114.4	116.2	0.785047	0.721401	0.675559	0.788445	0.701946	0.771084	0.783347	0.650584	0.871773	0.891249	0.817899	0.984509
Q86VB7	CD163	Scavenger receptor cysteine-rich type 1 protein M130 OS=Homo sapiens GN=CD163 PE=1 SV=2	23.4429	21	56	1	1156	125.369	5.95	94.4	99.8	99.4	112.5	94	90.4	95.2	104.3	115.9	94.3	101.2	101.3	81.4	122.6	93.5	1.00426	0.958643	1.08235	1.0617	1.00954	1.08342	1.05745	1.10604	0.870588	1.19681	1.22906	1.31123
Q8WZ75	ROBO4	Roundabout homolog 4 OS=Homo sapiens GN=ROBO4 PE=1 SV=1	10.427	7	20	7	1007	107.39	6.64	108	111	97	96.5	87.4	91.3	96.4	107.5	102.8	102	104.8	107.9	90.7	110.9	85.7	1.2357	0.895098	1.22287	1.27002	0.945098	1.25904	1.10984	1.05392	1.05834	1.10412	1.00784	1.29405
Q76LX8	ADAMTS13	A disintegrin and metalloproteinase with thrombospondin motifs 13 OS=Homo sapiens GN=ADAMTS13 PE=1 SV=1	15.9776	18	45	18	1427	153.505	7.17	100.5	107.8	100.8	99.9	91.1	98.2	107	102.3	98.1	94.4	105.5	100.8	94.9	111	87.9	1.10318	1.04025	1.20023	1.18332	1.13347	1.14676	1.10648	1.08369	1.07964	1.0966	1.03919	1.2628
P00742	F10	Coagulation factor X OS=Homo sapiens GN=F10 PE=1 SV=2	32.7869	16	137	16	488	54.697	5.94	104.9	107.9	99	94.4	93.8	107.5	110.9	92.7	97.8	91	102.1	106.9	103.3	95.2	92.5	1.11834	1.18132	1.10378	1.15032	1.21868	1.15568	1.05544	1.01868	1.11676	1.0064	1.07473	1.02919
Q9UJJ9	GNPTG	N-acetylglucosamine-1-phosphotransferase subunit gamma OS=Homo sapiens GN=GNPTG PE=1 SV=1	32.1311	6	23	6	305	33.952	6.95	101.8	96	94.5	102.6	105	93.1	108.7	97.8	100.7	99.8	91.1	91	95.8	127.1	95	0.969524	0.932866	0.958947	0.914286	1.08918	0.957895	0.9	0.97996	1.00842	0.977143	1.00902	1.33789
Q15746	MYLK	Myosin light chain kinase, smooth muscle OS=Homo sapiens GN=MYLK PE=1 SV=4	0.574713	1	2	1	1914	210.583	6.15	96.5	115.6	96.1	94.7	97.1						116.4	105.8	94.4	93.3	90.1	0.993821		1.2919	1.19053		1.17425	0.989701		1.04772	0.975283		1.03552
B3KQF4		cDNA FLJ90373 fis, clone NT2RP2004606, highly similar to Metalloproteinase inhibitor 1 OS=Homo sapiens PE=2 SV=1	45.4106	7	24	7	207	23.166	8.1	109.9	112.7	85.4	100.1	92	109.3	109.1	93.6	96.2	91.7	106.8	115.6	90.4	92.8	94.4	1.19457	1.19193	1.13136	1.225	1.18975	1.22458	0.928261	1.02072	0.957627	1.08804	1.04907	0.983051
Q5HYL6	DKFZp686E1899	Putative uncharacterized protein DKFZp686E1899 OS=Homo sapiens GN=DKFZp686E1899 PE=2 SV=1	9.09091	3	4	3	352	39.53	5.19	99.9	112.9	90.4	94.2	102.6	99.3	91	95.5	90.9	123.3						0.973684	0.805353		1.10039	0.738037		0.881092	0.774534		0.918129	0.737226
D9IAI1	PEBP1	Epididymis secretory protein Li 34 OS=Homo sapiens GN=PEBP1 PE=2 SV=1	26.2032	3	10	3	187	21.044	7.53	87.7	92.1	92.6	123.3	104.3	94.1	93	88.5	129.9	94.5	94.7	100.6	103.2	109.1	92.4	0.840844	0.995767	1.02489	0.88303	0.984127	1.08874	0.887824	0.936508	1.11688	1.18217	1.3746	1.18074
P43251	BTD	Biotinidase OS=Homo sapiens GN=BTD PE=1 SV=2	20.2578	10	93	10	543	61.093	6.25	99	105.9	98	105.7	91.4	100.7	95.6	101	111.6	91.2	100.1	107.9	97.7	104.3	90	1.08315	1.10417	1.11222	1.15864	1.04825	1.19889	1.07221	1.10746	1.08556	1.15646	1.22368	1.15889
A0A024R2G1	CRELD1	Cysteine-rich with EGF-like domains 1, isoform CRA_b OS=Homo sapiens GN=CRELD1 PE=4 SV=1	2.61905	1	2	1	420	45.377	4.87						96.5	89.8	114.8	111.4	87.5	102.6	116.9	80.6	101.5	98.4		1.10286	1.04268		1.02629	1.18801		1.312	0.819106		1.27314	1.0315
P00747	PLG	Plasminogen OS=Homo sapiens GN=PLG PE=1 SV=2	71.7284	53	1587	47	810	90.51	7.24	102.8	106.2	99.3	92.1	99.6	107.6	112.2	93.1	86.9	100.2	99.1	101	103.7	99.1	97	1.03213	1.07385	1.02165	1.06627	1.11976	1.04124	0.996988	0.929142	1.06907	0.924699	0.867265	1.02165
P01031	C5	Complement C5 OS=Homo sapiens GN=C5 PE=1 SV=4	43.9141	73	1199	73	1676	188.186	6.52	103.1	105.3	98.8	96.8	96	102.1	106.8	99.4	93	98.6	101.4	104.1	97.6	103.4	93.5	1.07396	1.0355	1.08449	1.09688	1.08316	1.11337	1.02917	1.00811	1.04385	1.00833	0.943205	1.10588
W0UV60	RAF3	Ribonuclease A F3 OS=Homo sapiens GN=RAF3 PE=3 SV=1	19.8758	3	10	3	161	18.342	8.73	124.3	119.3	88.6	89.2	78.5	106.7	114.6	97.4	98	83.2	110	118.4	86.1	96.7	88.8	1.58344	1.28245	1.23874	1.51975	1.3774	1.33333	1.12866	1.17067	0.969595	1.13631	1.17788	1.08896
P19021	PAM	Peptidyl-glycine alpha-amidating monooxygenase OS=Homo sapiens GN=PAM PE=1 SV=2	0.924974	1	3	1	973	108.263	6.42	92.4	99	92.4	98.4	117.8	101.8	93.1	112.1	99.9	93.2	96.3	110	86.6	93.7	113.4	0.78438	1.09227	0.849206	0.840407	0.998927	0.970018	0.78438	1.20279	0.763668	0.835314	1.07189	0.826279
A8K878	MANF	Mesencephalic astrocyte-derived neurotrophic factor OS=Homo sapiens GN=MANF PE=1 SV=1	8.10811	1	3	1	185	21.13	8.92	97.1	92.3	94.6	127.7	88.3	76.5	90.2	74.2	168.9	90.3	102	101.1	85.6	107.9	103.5	1.09966	0.847176	0.985507	1.0453	0.998893	0.976812	1.07135	0.821705	0.827053	1.44621	1.87043	1.04251
P23284	PPIB	Peptidyl-prolyl cis-trans isomerase B OS=Homo sapiens GN=PPIB PE=1 SV=2	21.2963	4	14	4	216	23.728	9.41	97.4	97	91.7	103	110.9	110.1	121.1	72.8	83.8	112.2	107.4	107.5	97.4	105.7	82	0.878269	0.981283	1.30976	0.874662	1.07932	1.31098	0.826871	0.648841	1.1878	0.928765	0.746881	1.28902
O60462	NRP2	Neuropilin-2 OS=Homo sapiens GN=NRP2 PE=1 SV=2	4.83351	4	6	4	931	104.792	5.17	101.1	101.7	102.3	88.1	106.8	91.4	98.1	98.3	108.3	104	115.7	117.6	85.7	87.7	93.2	0.946629	0.878846	1.24142	0.952247	0.943269	1.2618	0.957865	0.945192	0.919528	0.824906	1.04135	0.940987
P17936	IGFBP3	Insulin-like growth factor-binding protein 3 OS=Homo sapiens GN=IGFBP3 PE=1 SV=2	57.0447	15	134	15	291	31.654	8.69	106.3	107.7	99.8	93.4	92.7	98.4	112.7	90.1	98.9	99.9	110.3	105	102.3	93	89.3	1.14671	0.984985	1.23516	1.16181	1.12813	1.17581	1.07659	0.901902	1.14558	1.00755	0.98999	1.04143
A0A024R8S5	P4HB	Protein disulfide-isomerase OS=Homo sapiens GN=P4HB PE=2 SV=1	18.1102	9	22	9	508	57.081	4.87	105.4	103.3	99.2	98.7	93.4	97.1	104.1	107.6	92.9	98.4	102.3	106.5	91.4	109.2	90.6	1.12848	0.986789	1.12914	1.106	1.05793	1.1755	1.0621	1.0935	1.00883	1.05675	0.944106	1.2053
O94985	CLSTN1	Calsyntenin-1 OS=Homo sapiens GN=CLSTN1 PE=1 SV=1	4.68909	4	8	4	981	109.724	4.91	97.6	103.4	104.8	96.4	97.8	99.8	106	100.9	92.1	101.2	105.5	102.4	96.6	97.8	97.8	0.997955	0.986166	1.07873	1.05726	1.04743	1.04703	1.07157	0.997036	0.98773	0.985685	0.910079	1
Q6MZL2	DKFZp686M0562	Putative uncharacterized protein DKFZp686M0562 (Fragment) OS=Homo sapiens GN=DKFZp686M0562 PE=2 SV=1	23.3645	6	24	6	321	35.12	5.97	100	108.4	96.6	100.9	94.1	97.1	103.5	101.8	101.8	95.9	107.4	101.1	99.5	100.4	91.6	1.0627	1.01251	1.17249	1.15197	1.07925	1.10371	1.02657	1.06152	1.08624	1.07226	1.06152	1.09607
A8K6C1		cDNA FLJ76868, highly similar to Homo sapiens cholesteryl ester transfer protein, plasma (CETP), mRNA OS=Homo sapiens PE=2 SV=1	2.23124	1	2	1	493	54.745	6.09	115.3	113.4	73.4	101.5	96.4						108.3	116.4	81.1	94	100.2	1.19606		1.08084	1.17635		1.16168	0.761411		0.809381	1.0529		0.938124
A0A140VK56		Transaldolase OS=Homo sapiens PE=2 SV=1	11.8694	4	10	4	337	37.516	6.81	102.4	109	91	107.4	90.2	99.4	103.9	76.8	111.6	108.3	106.7	104	94.4	101.9	93	1.13525	0.917821	1.14731	1.20843	0.959372	1.11828	1.00887	0.709141	1.01505	1.19069	1.03047	1.0957
P61970	NUTF2	Nuclear transport factor 2 OS=Homo sapiens GN=NUTF2 PE=1 SV=1	6.29921	1	2	1	127	14.469	5.38	89.4	87.7	90.2	114.7	118.1						82.6	88.3	114.3	112.5	102.3	0.756986		0.807429	0.742591		0.863148	0.76376		1.1173	0.971211		1.09971
A0A024R962	hCG_40889	HCG40889, isoform CRA_b OS=Homo sapiens GN=hCG_40889 PE=4 SV=1	61.8197	71	3675	4	1231	138.979	6.62	92	94.8	104.1	102.6	106.5	99.4	94.4	120.7	87.2	98.2	88.5	98.5	95.9	112	105.1	0.86385	1.01222	0.842055	0.890141	0.961303	0.937203	0.977465	1.22912	0.912464	0.96338	0.887984	1.06565
B7ZKQ8	PODXL	PODXL protein OS=Homo sapiens GN=PODXL PE=2 SV=1	3.57143	2	4	2	560	58.839	5.49	110	127.8	85.9	86.3	89.9	111.1	94.4	105.7	83	105.8	104.9	109.4	80.7	105	100.1	1.22358	1.05009	1.04795	1.42158	0.89225	1.09291	0.955506	0.999055	0.806194	0.959956	0.784499	1.04895
Q9P1C5		PRO2769 OS=Homo sapiens PE=2 SV=1	32.1862	11	412	1	494	55.333	6.38	99.5	103	93.5	104.8	99.2						107.7	109.5	97.1	97.3	88.3	1.00302		1.21971	1.03831		1.24009	0.94254		1.09966	1.05645		1.10193
A0A024R0A1	CSF1	Macrophage colony-stimulating factor 1 OS=Homo sapiens GN=CSF1 PE=4 SV=1	2.16606	1	3	1	554	60.082	5.29	107.3	112.9	79.5	106	94.2	129.3	129.3	76.5	81.3	83.6	115.9	119.3	67.9	107.8	89.2	1.13907	1.54665	1.29933	1.19851	1.54665	1.33744	0.843949	0.915072	0.761211	1.12527	0.972488	1.20852
A0A1B0GUU9	IGHM	Ig mu chain C region (Fragment) OS=Homo sapiens GN=IGHM PE=1 SV=1	39.2405	18	212	5	474	51.891	6.15	119.3	116.5	74.7	94.1	95.4	102.9	112.3	99.1	95.1	90.6	102.3	103.2	76.5	118.8	99.2	1.25052	1.13576	1.03125	1.22117	1.23951	1.04032	0.783019	1.09382	0.771169	0.986373	1.04967	1.19758
P27169	PON1	Serum paraoxonase/arylesterase 1 OS=Homo sapiens GN=PON1 PE=1 SV=3	32.9577	9	59	9	355	39.706	5.22	103.1	102.8	90	115.4	88.7	77	99.1	91.2	137.7	95	121.1	108.1	93.9	89.2	87.7	1.16234	0.810526	1.38084	1.15896	1.04316	1.23261	1.01466	0.96	1.0707	1.30101	1.44947	1.0171
A0A024R8G3	PTGDS	Prostaglandin D2 synthase 21kDa (Brain), isoform CRA_a OS=Homo sapiens GN=PTGDS PE=2 SV=1	21.0526	3	25	3	190	21.015	7.8	106.6	113	96.4	85	99	105.6	92.7	96.3	101	104.3	98.9	112.1	97.2	92.5	99.3	1.07677	1.01246	0.995972	1.14141	0.888782	1.1289	0.973737	0.923298	0.978852	0.858586	0.96836	0.931521
B2R8I2		cDNA, FLJ93914, highly similar to Homo sapiens histidine-rich glycoprotein (HRG), mRNA OS=Homo sapiens PE=2 SV=1	56.9524	25	632	25	525	59.475	7.44	94.6	96	126.3	85.5	97.6	102.1	97.1	121.1	84.5	95.3	84.7	95.4	130.2	89.9	99.8	0.969262	1.07135	0.848697	0.983607	1.01889	0.955912	1.29406	1.27072	1.30461	0.876025	0.886674	0.900802
B4DYE5		cDNA FLJ51398, moderately similar to Homo sapiens LEM domain containing 1 (LEMD1), mRNA OS=Homo sapiens PE=2 SV=1	10.4972	1	3	1	181	20.184	8.5	101.9	96.6	98	109.9	93.6						97.3	109.5	67.7	103.3	122.2	1.08868		0.796236	1.03205		0.896072	1.04701		0.55401	1.17415		0.845336
D3YTG3	ABI3BP	Target of Nesh-SH3 OS=Homo sapiens GN=ABI3BP PE=1 SV=1	3.93922	5	17	5	1777	195.204	9.73	111.2	110.3	90.7	97.2	90.6	99.1	112	97.2	95.7	96	105.7	101.3	95.9	103.6	93.5	1.22737	1.03229	1.13048	1.21744	1.16667	1.08342	1.0011	1.0125	1.02567	1.07285	0.996875	1.10802
Q9UGM5	FETUB	Fetuin-B OS=Homo sapiens GN=FETUB PE=1 SV=2	34.2932	10	148	10	382	42.028	6.83	108.2	107.8	103.1	90	90.9	113	108.7	101.5	86.7	90.1	97.3	108.5	106.6	97.8	89.8	1.19032	1.25416	1.08352	1.18592	1.20644	1.20824	1.13421	1.12653	1.18708	0.990099	0.962264	1.08909
O60888	CUTA	Protein CutA OS=Homo sapiens GN=CUTA PE=1 SV=2	7.82123	1	3	1	179	19.104	5.5	49	48.5	114.6	133.7	154.2						93.9	96.9	97.6	99.7	111.9	0.317769		0.839142	0.314527		0.865952	0.743191		0.872207	0.867056		0.890974
A0A125U0V4		GCT-A2 heavy chain variable region (Fragment) OS=Homo sapiens PE=2 SV=1	15.0794	1	3	1	126	13.773	5.45	112.2	87.4	92.8	100.2	107.5	96.1	96.2	104.8	97.4	105.6	91.8	120.4	94.1	94.4	99.3	1.04372	0.910038	0.924471	0.813023	0.910985	1.21249	0.863256	0.992424	0.947633	0.932093	0.922348	0.950655
P05019	IGF1	Insulin-like growth factor I OS=Homo sapiens GN=IGF1 PE=1 SV=1	14.8718	3	6	3	195	21.827	9.72	115.6	118.8	86.9	93.1	85.6	99.1	110.3	102.3	89.9	98.4	123.7	117.6	99	77.3	82.4	1.35047	1.00711	1.50121	1.38785	1.12093	1.42718	1.01519	1.03963	1.20146	1.08762	0.913618	0.938107
Q8IXL6	FAM20C	Extracellular serine/threonine protein kinase FAM20C OS=Homo sapiens GN=FAM20C PE=1 SV=2	16.4384	7	18	7	584	66.193	7.74	102.7	108.8	93.1	101.7	93.7	103.9	101.9	96.5	97.2	100.5	104.7	106	96.5	98.6	94.3	1.09605	1.03383	1.11029	1.16115	1.01393	1.12407	0.993597	0.960199	1.02333	1.08538	0.967164	1.0456
A0A0K0K1L1	HEL-S-282	Epididymis secretory protein Li 282 OS=Homo sapiens GN=HEL-S-282 PE=2 SV=1	38.0769	7	46	7	260	29.158	7.74	71	74.8	106.5	149	98.7	89.4	70.3	89	157.4	94	66	85.5	132.8	121.8	93.8	0.719352	0.951064	0.703625	0.757852	0.747872	0.911514	1.07903	0.946809	1.41578	1.50963	1.67447	1.29851
Q59ED3		Intercellular adhesion molecule 2 variant (Fragment) OS=Homo sapiens PE=2 SV=1	11.3372	4	11	4	344	38.352	7.78	102.4	108.4	85.9	98.2	105	101.9	99.7	89.7	102.1	106.5	107.7	109.5	86.5	102.9	93.4	0.975238	0.956808	1.1531	1.03238	0.93615	1.17238	0.818095	0.842254	0.926124	0.935238	0.958685	1.10171
Q9UJC5	SH3BGRL2	SH3 domain-binding glutamic acid-rich-like protein 2 OS=Homo sapiens GN=SH3BGRL2 PE=1 SV=2	11.215	1	2	1	107	12.318	6.71	97.7	101	99.8	101.1	100.4						96.9	97	100.1	103.7	102.3	0.973108		0.947214	1.00598		0.948192	0.994024		0.978495	1.00697		1.01369
P12109	COL6A1	Collagen alpha-1(VI) chain OS=Homo sapiens GN=COL6A1 PE=1 SV=3	7.10117	5	15	5	1028	108.462	5.43	97.9	98.1	95.4	110.2	98.5	101.3	97.8	97.3	107.8	95.7	99.1	107.3	97.9	103.2	92.4	0.993909	1.05852	1.07251	0.995939	1.02194	1.16126	0.968528	1.01672	1.05952	1.11878	1.12644	1.11688
A8KAJ3		cDNA FLJ77823, highly similar to Homo sapiens EGF-containing fibulin-like extracellular matrix protein 1, transcript variant 3, mRNA OS=Homo sapiens PE=2 SV=1	34.6856	13	43	13	493	54.632	5.14	121.3	114.3	93.2	83.6	87.7	109.6	124.6	101.2	80.6	84	116.7	113.7	83.9	94	91.6	1.38312	1.30476	1.27402	1.30331	1.48333	1.24127	1.06271	1.20476	0.915939	0.95325	0.959524	1.0262
A4D2P0	RAC1	Ras-related C3 botulinum toxin substrate 1 (Rho family, small GTP binding protein Rac1) OS=Homo sapiens GN=RAC1 PE=2 SV=1	3.79147	1	2	1	211	23.452	8.63	104.7	98.7	94.3	98.6	103.6	97.6	108.4	75.4	95	123.5						1.01062	0.790283		0.952703	0.877733		0.910232	0.610526		0.951737	0.769231
P18065	IGFBP2	Insulin-like growth factor-binding protein 2 OS=Homo sapiens GN=IGFBP2 PE=1 SV=2	28.6154	7	15	7	325	34.791	7.5	115.3	110.7	97.2	85.9	90.8	97.4	110.3	101.3	93.7	97.3	113.4	110.9	91.1	90.3	94.3	1.26982	1.00103	1.20255	1.21916	1.13361	1.17603	1.07048	1.04111	0.966066	0.946035	0.963001	0.957582
A2NJV5	IGKV	Kappa light chain variable region (Fragment) OS=Homo sapiens GN=IGKV A18 PE=4 SV=1	19.8347	2	8	1	121	13.174	7.28	114.7	133.6	67.1	88.6	96	117.3	103.7	81.8	88.7	108.4	109	106.8	80.9	97.5	105.9	1.19479	1.0821	1.02927	1.39167	0.956642	1.0085	0.698958	0.754613	0.763928	0.922917	0.818266	0.92068
Q9BXR6	CFHR5	Complement factor H-related protein 5 OS=Homo sapiens GN=CFHR5 PE=1 SV=1	42.7065	19	93	18	569	64.377	7.06	106.9	106.7	100.4	86.5	99.5	105.9	103.8	97.8	87.9	104.6	103.3	110.1	102.1	87	97.5	1.07437	1.01243	1.05949	1.07236	0.992352	1.12923	1.00905	0.93499	1.04718	0.869347	0.840344	0.892308
D3DNN4	BCHE	Carboxylic ester hydrolase OS=Homo sapiens GN=BCHE PE=3 SV=1	29.7045	17	104	17	643	72.836	7.55	101	102.4	98	104.3	94.3	101.3	100.6	100.9	105.2	92.1	103.4	107.3	94.3	102.6	92.4	1.07105	1.09989	1.11905	1.0859	1.09229	1.16126	1.03924	1.09555	1.02056	1.10604	1.14224	1.11039
B2RBF5		cDNA, FLJ95483, highly similar to Homo sapiens chitobiase, di-N-acetyl- (CTBS), mRNA OS=Homo sapiens PE=2 SV=1	28.5714	10	29	10	385	43.766	6.64	99.4	97.7	97.2	95.4	110.4	109.5	104.5	90	87.2	108.8	87.3	98.8	103.4	97.1	113.4	0.900362	1.00643	0.769841	0.884964	0.960478	0.871252	0.880435	0.827206	0.911817	0.86413	0.801471	0.856261
B2R888		Monocyte differentiation antigen CD14 OS=Homo sapiens PE=2 SV=1	43.4667	13	86	13	375	40.023	6.23	105.3	105	98.2	98.8	92.8	101.9	109.5	97	97	94.6	107	104.6	97.3	101.3	89.7	1.1347	1.07717	1.19287	1.13147	1.15751	1.16611	1.05819	1.02537	1.08473	1.06466	1.02537	1.12932
Q07954	LRP1	Prolow-density lipoprotein receptor-related protein 1 OS=Homo sapiens GN=LRP1 PE=1 SV=2	5.23768	21	48	21	4544	504.276	5.39	109.8	100.3	93.6	99.1	97.1	99.1	115.1	93.5	96.6	95.7	106.5	104.5	93.5	101.5	94	1.13079	1.03553	1.13298	1.03296	1.20272	1.1117	0.963955	0.977011	0.994681	1.0206	1.0094	1.07979
P08833	IGFBP1	Insulin-like growth factor-binding protein 1 OS=Homo sapiens GN=IGFBP1 PE=1 SV=1	5.40541	1	3	1	259	27.885	5.19	104.4	97.4	88.1	100	110.1	93.9	109.4	113.2	83	100.5	114.2	109.4	81.5	97.3	97.6	0.948229	0.934328	1.17008	0.88465	1.08856	1.1209	0.800182	1.12637	0.835041	0.908265	0.825871	0.996926
Q4TZM4	HBB	Hemoglobin beta chain (Fragment) OS=Homo sapiens GN=HBB PE=3 SV=1	89.1089	9	327	2	101	11.016	6.52	28.7	35	43.4	305.3	87.5	21.6	16.3	25.7	380.5	55.9	64.4	71.6	108.4	58.7	196.9	0.328	0.386404	0.32707	0.4	0.291592	0.363636	0.496	0.45975	0.550533	3.48914	6.8068	0.298121
P05155	SERPING1	Plasma protease C1 inhibitor OS=Homo sapiens GN=SERPING1 PE=1 SV=2	32.6	18	749	18	500	55.119	6.55	102.4	103.9	106.2	83.6	103.9	104.6	103.6	96.5	84.2	111.1	97	100.3	113.5	87.8	101.4	0.985563	0.941494	0.956607	1	0.932493	0.989152	1.02214	0.868587	1.11933	0.80462	0.757876	0.865878
B0YJC6	PROZ	Vitamin K-dependent protein Z variant 1 OS=Homo sapiens GN=PROZ PE=3 SV=1	31.1164	12	70	12	421	46.91	6.04	103.5	106.4	98.1	103.4	88.6	112.7	98.6	93.5	102.4	92.8	93.4	107.6	101.1	110.3	87.7	1.16817	1.21444	1.06499	1.2009	1.0625	1.22691	1.10722	1.00754	1.15279	1.16704	1.10345	1.2577
Q14314	FGL2	Fibroleukin OS=Homo sapiens GN=FGL2 PE=1 SV=1	3.64465	2	5	2	439	50.197	7.39	105.6	112	93.7	100.2	88.5	105.5	98.1	93.1	97.1	106.2	95.8	99.5	88.1	111.2	105.3	1.19322	0.993409	0.909782	1.26554	0.923729	0.944919	1.05876	0.876648	0.836657	1.1322	0.914313	1.05603
A8MU27	SUMO3	Small ubiquitin-related modifier 3 OS=Homo sapiens GN=SUMO3 PE=1 SV=1	8.16327	1	2	1	147	16.946	9.67	103.2	100.6	101.2	107.6	87.5						96.2	101.1	102.4	112.9	87.4	1.17943		1.10069	1.14971		1.15675	1.15657		1.17162	1.22971		1.29176
P26038	MSN	Moesin OS=Homo sapiens GN=MSN PE=1 SV=3	23.5702	14	23	14	577	67.778	6.4	113	114.4	83.4	97.4	91.8	108.8	118.3	77.3	102.7	92.9	106.6	99.3	100.2	99.5	94.4	1.23094	1.17115	1.12924	1.24619	1.27341	1.05191	0.908497	0.832078	1.06144	1.061	1.10549	1.05403
P27930	IL1R2	Interleukin-1 receptor type 2 OS=Homo sapiens GN=IL1R2 PE=1 SV=1	7.03518	2	2	2	398	45.392	7.9	93.7	95.8	98.9	111.8	99.8						102.9	103	101.8	94.1	98.3	0.938878		1.0468	0.95992		1.04781	0.990982		1.03561	1.12024		0.957274
Q59EP2		Angiotensinogen variant (Fragment) OS=Homo sapiens PE=2 SV=1	23.8289	10	263	7	491	53.744	6.42	94.9	95.3	100.8	99.9	109.2	88.9	88	103.7	106.3	113.1	98.3	101.7	101.4	95.1	103.5	0.869048	0.78603	0.949758	0.872711	0.778073	0.982609	0.923077	0.916888	0.97971	0.914835	0.939876	0.918841
A0A024R462	FN1	Fibronectin 1, isoform CRA_n OS=Homo sapiens GN=FN1 PE=4 SV=1	51.9321	90	2642	18	2355	259.049	5.73	100	100	103.5	101.2	95.4	95.2	107.8	102.9	102.2	91.9	107.2	97.3	95.3	103.6	96.6	1.04822	1.03591	1.10973	1.04822	1.17301	1.00725	1.08491	1.1197	0.986542	1.0608	1.11208	1.07246
Q9NY97	B3GNT2	N-acetyllactosaminide beta-1,3-N-acetylglucosaminyltransferase 2 OS=Homo sapiens GN=B3GNT2 PE=1 SV=2	16.1209	5	14	5	397	45.993	8.54	102.7	110.8	97.2	99.7	89.6	96.8	101	102.4	99.6	100.2	107	98	90.2	112.7	92	1.14621	0.966068	1.16304	1.23661	1.00798	1.06522	1.08482	1.02196	0.980435	1.11272	0.994012	1.225
P07358	C8B	Complement component C8 beta chain OS=Homo sapiens GN=C8B PE=1 SV=3	51.4382	29	509	29	591	67.003	8.13	100.9	100.9	101.8	100.1	96.3	102.5	104.4	101.6	97.4	94.1	97.7	98.8	99	106.6	98	1.04777	1.08927	0.996939	1.04777	1.10946	1.00816	1.05711	1.0797	1.0102	1.03946	1.03507	1.08776
P07360	C8G	Complement component C8 gamma chain OS=Homo sapiens GN=C8G PE=1 SV=3	58.4158	11	233	11	202	22.264	8.31	97.7	98.4	102.4	101.4	100	101.1	98.4	105.9	96.6	98	94.6	99.3	100.3	104.7	101.1	0.977	1.03163	0.935707	0.984	1.00408	0.982196	1.024	1.08061	0.992087	1.014	0.985714	1.03561
Q9BYJ0	FGFBP2	Fibroblast growth factor-binding protein 2 OS=Homo sapiens GN=FGFBP2 PE=1 SV=1	6.72646	1	2	1	223	24.565	8.87	99.5	94.8	100	100.5	105.1						93.3	99.6	101.4	100.2	105.5	0.946717		0.88436	0.901998		0.944076	0.951475		0.961137	0.956232		0.949763
J3KNP4	SEMA4B	Semaphorin-4B OS=Homo sapiens GN=SEMA4B PE=1 SV=1	9.08005	5	10	5	837	92.707	7.05	101.6	99.8	105.2	97	96.4	98.2	104.5	107.7	97.9	91.7	105.7	103.4	100.9	98.9	91.2	1.05394	1.07088	1.15899	1.03527	1.13959	1.13377	1.09129	1.17448	1.10636	1.00622	1.06761	1.08443
A8K2Q6		Peptidyl-prolyl cis-trans isomerase OS=Homo sapiens PE=2 SV=1	6.13208	1	2	1	212	22.703	8.4						90.2	96.6	114	115.2	84	104	98.7	102.4	106.7	88.2		1.07381	1.17914		1.15	1.11905		1.35714	1.161		1.37143	1.20975
F2RM37	F9	Coagulation factor IX OS=Homo sapiens GN=F9 p22 PE=2 SV=1	36.2256	14	88	14	461	51.711	5.47	113.6	115.2	83	87.7	100.5	126.5	96.8	89.2	86.9	100.5	98.5	127.9	86.8	89.6	97.3	1.13035	1.25871	1.01233	1.14627	0.963184	1.31449	0.825871	0.887562	0.892086	0.872637	0.864677	0.920863
Q8N355	IGL@	IGL@ protein OS=Homo sapiens GN=IGL@ PE=1 SV=1	38.4615	7	119	1	234	24.777	6.37	119.7	118.6	63.8	116	82						125.1	127.9	54.5	106.5	86	1.45976		1.45465	1.44634		1.48721	0.778049		0.633721	1.41463		1.23837
B2RAS2		cDNA, FLJ95079, highly similar to Homo sapiens cat eye syndrome chromosome region, candidate 1 (CECR1), mRNA OS=Homo sapiens PE=2 SV=1	6.45793	3	4	3	511	58.98	8.43	103	109.5	92.4	100.3	94.8	104.6	85.6	105.2	101.9	102.7	106.3	118.2	86.9	101.2	87.3	1.0865	1.0185	1.21764	1.15506	0.833496	1.35395	0.974684	1.02434	0.995418	1.05802	0.99221	1.15922
P35443	THBS4	Thrombospondin-4 OS=Homo sapiens GN=THBS4 PE=1 SV=2	16.5453	11	56	8	961	105.802	4.68	94.5	112	98.6	99.1	95.7	105.9	84.1	120.5	98.4	91.1	102.8	109.1	89.2	105.2	93.7	0.987461	1.16246	1.09712	1.17032	0.923161	1.16435	1.0303	1.32272	0.951974	1.03553	1.08013	1.12273
H9ZYJ2	TXN	Thioredoxin OS=Homo sapiens GN=TXN PE=2 SV=1	29.5238	3	15	3	105	11.73	4.92	88.5	92.3	104.1	120.5	94.5	92.8	91.5	82.4	130.4	102.8	76.2	74.5	91.6	171.3	86.5	0.936508	0.902724	0.880925	0.97672	0.890078	0.861272	1.10159	0.801556	1.05896	1.27513	1.26848	1.98035
Q5JVX6	C1orf141	Uncharacterized protein C1orf141 (Fragment) OS=Homo sapiens GN=C1orf141 PE=4 SV=2	6.62021	1	5	1	287	33.193	9.47	92.4	115.8	88.2	118.4	85.1						136.9	114.9	66.9	99.3	82	1.08578		1.66951	1.36075		1.40122	1.03643		0.815854	1.3913		1.21098
Q96S96	PEBP4	Phosphatidylethanolamine-binding protein 4 OS=Homo sapiens GN=PEBP4 PE=1 SV=3	21.5859	4	11	4	227	25.717	6.54	97.2	110.3	91.3	101.2	99.9	88.7	79.8	98.8	128.7	104	102.5	98.5	85.2	112.6	101.2	0.972973	0.852885	1.01285	1.1041	0.767308	0.97332	0.913914	0.95	0.841897	1.01301	1.2375	1.11265
O94919	ENDOD1	Endonuclease domain-containing 1 protein OS=Homo sapiens GN=ENDOD1 PE=1 SV=2	6.8	3	6	3	500	54.981	5.71	98.5	104	97.1	106.1	94.4						107.2	101.9	88.1	106	96.8	1.04343		1.10744	1.10169		1.05269	1.0286		0.910124	1.12394		1.09504
B0BCY7	ENPEP	Glutamyl aminopeptidase (Aminopeptidase A) OS=Homo sapiens GN=ENPEP PE=2 SV=1	1.98537	2	4	2	957	109.162	5.47	97.9	121.1	88.2	99.4	93.4	116.2	102.2	93.7	103.7	84.1	107	100.4	97	110.7	84.9	1.04818	1.38169	1.26031	1.29657	1.21522	1.18257	0.944325	1.11415	1.14252	1.06424	1.23306	1.30389
Q13103	SPP2	Secreted phosphoprotein 24 OS=Homo sapiens GN=SPP2 PE=1 SV=1	22.7488	4	6	4	211	24.322	8.32	106.7	98.9	90.8	101.5	102	100.7	116.2	87.6	93.2	102.1	108.4	101.7	101	96.1	92.8	1.04608	0.986288	1.1681	0.969608	1.1381	1.09591	0.890196	0.857982	1.08836	0.995098	0.912831	1.03556
B7Z539		cDNA FLJ56954, highly similar to Inter-alpha-trypsin inhibitor heavy chain H1 OS=Homo sapiens PE=2 SV=1	47.4419	27	1343	17	645	72.074	7.68	100	100	103.5	98.3	98.2	98.2	101.5	106.9	94.2	99.1	98.5	95.2	102.7	104.2	99.5	1.01833	0.990918	0.98995	1.01833	1.02422	0.956784	1.05397	1.07871	1.03216	1.00102	0.950555	1.04724
A0A024R9B8	PGCP	Plasma glutamate carboxypeptidase, isoform CRA_a OS=Homo sapiens GN=PGCP PE=4 SV=1	5.29661	2	5	2	472	51.855	6.18	103.5	89.2	100.3	103.4	103.6	97.1	106.5	106.3	82.2	107.9	98.5	103.5	89.5	109.2	99.3	0.999035	0.899907	0.991944	0.861004	0.987025	1.0423	0.968147	0.985171	0.901309	0.998069	0.761816	1.0997
Q5U000		Cathepsin Z OS=Homo sapiens PE=2 SV=1	7.26073	2	6	2	303	33.846	7.11	107.7	99.8	99.7	98.8	93.9	101.1	106.5	97	101.1	94.3	103.1	105.4	89.1	110.9	91.5	1.14696	1.07211	1.12678	1.06283	1.12937	1.15191	1.06177	1.02863	0.97377	1.05218	1.07211	1.21202
P48740	MASP1	Mannan-binding lectin serine protease 1 OS=Homo sapiens GN=MASP1 PE=1 SV=3	34.7639	20	151	20	699	79.195	5.49	99.5	101.1	99.5	106.6	93.4	92.2	98.6	102	109	98.2	105.7	97.6	97.1	103.3	96.3	1.06531	0.9389	1.09761	1.08244	1.00407	1.0135	1.06531	1.0387	1.00831	1.14133	1.10998	1.07269
Q13740	ALCAM	CD166 antigen OS=Homo sapiens GN=ALCAM PE=1 SV=2	11.6638	5	16	5	583	65.061	6.25	103.9	104.7	99.1	98.3	94	102.9	104.1	100.3	100.5	92.1	108.5	106.3	95.7	97	92.4	1.10532	1.11726	1.17424	1.11383	1.13029	1.15043	1.05426	1.08903	1.03571	1.04574	1.09121	1.04978
Q4ZG40	MARCO	Macrophage receptor with collagenous structure OS=Homo sapiens GN=MARCO PE=2 SV=1	10.7692	4	11	4	520	52.625	8.78	104.4	103	102.8	95.9	93.8	104.4	119.7	94.7	90.8	90.6	126.4	113.9	91.3	88.9	79.6	1.11301	1.15232	1.58794	1.09808	1.32119	1.4309	1.09595	1.04525	1.14698	1.02239	1.00221	1.11683
P14625	HSP90B1	Endoplasmin OS=Homo sapiens GN=HSP90B1 PE=1 SV=1	21.5442	14	45	13	803	92.411	4.84	112.3	108.8	93.6	89.1	96.3	110	114.6	99	87.4	89	116.8	115	88.8	89.9	89.5	1.16615	1.23596	1.30503	1.1298	1.28764	1.28492	0.971963	1.11236	0.992179	0.925234	0.982022	1.00447
P06702	S100A9	Protein S100-A9 OS=Homo sapiens GN=S100A9 PE=1 SV=1	70.1754	7	92	7	114	13.234	6.13	113.7	113.1	80.5	95.3	97.4	102	118.4	74.5	85.7	119.5	114	102	85	111.8	87.2	1.16735	0.853556	1.30734	1.16119	0.990795	1.16972	0.826489	0.623431	0.974771	0.978439	0.717155	1.28211
P16070	CD44	CD44 antigen OS=Homo sapiens GN=CD44 PE=1 SV=3	5.25606	4	23	4	742	81.487	5.33	116.8	101.9	104	90.8	86.5	106	108.8	105.6	90.7	88.9	111.9	122.5	95.5	88.6	81.4	1.35029	1.19235	1.37469	1.17803	1.22385	1.50491	1.20231	1.18785	1.17322	1.04971	1.02025	1.08845
X5D7A8	CADM1	Cell adhesion molecule 1 isoform A (Fragment) OS=Homo sapiens GN=CADM1 PE=2 SV=1	2.76008	1	3	1	471	51.501	4.87	105.8	106.1	86.4	105	96.7	110.4	117.5	80.5	92.4	99.2	110.5	101.7	84.8	100.2	102.8	1.09411	1.1129	1.0749	1.09721	1.18448	0.9893	0.893485	0.811492	0.824903	1.08583	0.931452	0.974708
Q9HCN6	GP6	Platelet glycoprotein VI OS=Homo sapiens GN=GP6 PE=1 SV=4	11.5044	3	5	3	339	36.843	9.2	93.6	106.3	107.4	102.4	90.3	97.2	91.9	95.1	108.3	107.5	101.5	93.1	101.7	121.9	81.7	1.03654	0.904186	1.24235	1.17719	0.854884	1.13953	1.18937	0.884651	1.2448	1.134	1.00744	1.49204
K4DIA0	ICOSLG	ICOS ligand OS=Homo sapiens GN=ICOSLG PE=1 SV=1	5.91966	2	10	2	473	51.892	8.05	103.9	101.3	95.9	115.2	83.7	94.6	101.2	111.3	109.5	83.3	109.5	104.6	93	114.2	78.7	1.24134	1.13565	1.39136	1.21027	1.21489	1.3291	1.14576	1.33613	1.1817	1.37634	1.31453	1.45108
P07357	C8A	Complement component C8 alpha chain OS=Homo sapiens GN=C8A PE=1 SV=2	42.8082	22	336	22	584	65.121	6.47	101.7	101.8	97.8	98.7	100	108.2	108.8	88	95.7	99.3	99.6	97.7	100.3	105.7	96.7	1.017	1.08963	1.02999	1.018	1.09567	1.01034	0.978	0.886203	1.03723	0.987	0.963746	1.09307
Q92859	NEO1	Neogenin OS=Homo sapiens GN=NEO1 PE=1 SV=2	4.5859	6	10	6	1461	159.917	6.54	109.1	111.5	94.2	99.1	86.1	95.2	101.6	91.5	108	103.8	105.4	95.2	93.2	110.3	96	1.26713	0.917148	1.09792	1.29501	0.978805	0.991667	1.09408	0.881503	0.970833	1.15099	1.04046	1.14896
P02747	C1QC	Complement C1q subcomponent subunit C OS=Homo sapiens GN=C1QC PE=1 SV=3	36.3265	6	251	6	245	25.757	8.41	102.1	103.3	99.5	98.1	97	106.1	105	95.2	96.4	97.4	99.8	98.1	99	103.9	99.2	1.05258	1.08932	1.00605	1.06495	1.07803	0.988911	1.02577	0.977413	0.997984	1.01134	0.989733	1.04738
J3KPA1	CRISP3	Cysteine-rich secretory protein 3 OS=Homo sapiens GN=CRISP3 PE=1 SV=1	28.6232	6	27	6	276	30.955	7.61	112.5	114	88.7	94.3	90.5	125.6	95	94.7	91.1	93.6	97.3	124.4	83.8	101.4	93.2	1.24309	1.34188	1.04399	1.25967	1.01496	1.33476	0.98011	1.01175	0.899142	1.04199	0.973291	1.08798
P24298	GPT	Alanine aminotransferase 1 OS=Homo sapiens GN=GPT PE=1 SV=3	13.1048	5	8	5	496	54.602	7.18	88.9	83.5	90.8	126.8	110	86.8	86.3	110.5	131.8	84.6	93.5	97.4	93.9	116.5	98.7	0.808182	1.026	0.947315	0.759091	1.02009	0.986829	0.825455	1.30615	0.951368	1.15273	1.55792	1.18034
P19320	VCAM1	Vascular cell adhesion protein 1 OS=Homo sapiens GN=VCAM1 PE=1 SV=1	33.2882	22	65	22	739	81.224	5.22	99.6	99.3	101.7	106.7	92.7	96.7	93.5	108.8	109.9	91.1	102.9	104.8	96.1	100.6	95.7	1.07443	1.06147	1.07524	1.0712	1.02634	1.09509	1.09709	1.19429	1.00418	1.15102	1.20637	1.0512
E7DVW4	FABP4	Epididymis secretory protein Li 104 OS=Homo sapiens GN=FABP4 PE=2 SV=1	15.9091	2	4	2	132	14.709	7.14	100.1	101.3	102.9	107.8	87.9	100.2	97.6	118.8	90.7	92.7						1.13879	1.08091		1.15245	1.05286		1.17065	1.28155		1.22639	0.978425
Q86SQ4	ADGRG6	Adhesion G-protein coupled receptor G6 OS=Homo sapiens GN=ADGRG6 PE=1 SV=3	4.095	4	8	4	1221	136.607	7.87	95.7	104.4	91.9	94.1	113.9	99.7	102.3	103.9	110.5	83.6	102.6	89.4	102.5	102.7	102.8	0.840211	1.19258	0.998054	0.916594	1.22368	0.86965	0.806848	1.24282	0.997082	0.826163	1.32177	0.999027
B7ZMD7	AMY1A	Alpha-amylase OS=Homo sapiens GN=AMY1A PE=2 SV=1	19.9609	6	12	6	511	57.717	6.93	105.7	103.2	91.1	105.6	94.4	99.1	100.8	101.8	103.8	94.4	106.7	104.8	91.3	101.1	96	1.1197	1.04979	1.11146	1.09322	1.0678	1.09167	0.965042	1.07839	0.951042	1.11864	1.09958	1.05312
P19652	ORM2	Alpha-1-acid glycoprotein 2 OS=Homo sapiens GN=ORM2 PE=1 SV=2	19.403	4	6	3	201	23.588	5.11	136.2	125.7	75.5	62.4	100.3						123.3	131.4	76.3	69.7	99.3	1.35793		1.24169	1.25324		1.32326	0.752742		0.768379	0.622134		0.701913
D3DQH8	SPARC	Secreted protein, acidic, cysteine-rich (Osteonectin), isoform CRA_a OS=Homo sapiens GN=SPARC PE=4 SV=1	41.2698	12	72	12	315	36.027	4.88	111.5	108.3	89.7	97.1	93.3	110.2	113.9	82.2	98.9	94.8	129.7	126.5	81.9	85.4	76.5	1.19507	1.16245	1.69542	1.16077	1.20148	1.65359	0.961415	0.867089	1.07059	1.04073	1.04325	1.11634
P26447	S100A4	Protein S100-A4 OS=Homo sapiens GN=S100A4 PE=1 SV=1	15.8416	2	7	2	101	11.721	6.11	98.2	97.8	100.2	120.7	83.1	85.6	79	70.9	154.1	110.5	91	94.3	116.1	107.6	91	1.18171	0.774661	1	1.1769	0.714932	1.03626	1.20578	0.641629	1.27582	1.45247	1.39457	1.18242
P06727	APOA4	Apolipoprotein A-IV OS=Homo sapiens GN=APOA4 PE=1 SV=3	77.0202	35	1405	35	396	45.371	5.38	99.1	98.1	109.5	87.2	106.1	104.2	96.9	109.7	83.1	106.2	93.3	98.6	110.1	93.5	104.5	0.934025	0.981168	0.892823	0.924599	0.912429	0.943541	1.03205	1.03296	1.05359	0.821866	0.782486	0.894737
A0A024R6Y5	DPEP2	Dipeptidase OS=Homo sapiens GN=DPEP2 PE=3 SV=1	17.6955	6	19	6	486	53.331	6.54	93.4	108.6	98.4	101	98.5	98.6	92.5	112	101.4	95.4	109.9	98.2	88.7	106.3	96.8	0.948223	1.03354	1.13533	1.10254	0.969602	1.01446	0.998985	1.174	0.916322	1.02538	1.06289	1.09814
B3KX75		cDNA FLJ44930 fis, clone BRAMY3015549, highly similar to Neural cell adhesion molecule L1-like protein (Fragment) OS=Homo sapiens PE=2 SV=1	29.0207	24	75	2	1113	124.679	6.16	105.7	103.7	99.7	101.8	89.1	95.7	113.9	87.3	104.1	99	115.9	97.5	89.5	102.7	94.4	1.18631	0.966667	1.22775	1.16386	1.15051	1.03284	1.11897	0.881818	0.948093	1.14254	1.05152	1.08792
P02775	PPBP	Platelet basic protein OS=Homo sapiens GN=PPBP PE=1 SV=3	46.875	8	189	8	128	13.885	8.79	107	107.3	93.6	93.8	98.3	104.6	100.1	87.7	94.4	113.3	108.1	108.4	95.7	96	91.7	1.0885	0.923213	1.17884	1.09156	0.883495	1.18212	0.952187	0.774051	1.04362	0.954222	0.833186	1.04689
D9ZGG2	VTN	Vitronectin OS=Homo sapiens GN=VTN PE=4 SV=1	36.4017	15	490	15	478	54.271	5.8	95.3	94.7	101.7	111.9	96.3	97.3	94.6	110	100.9	97.2	95.4	95.7	85.1	124.7	99	0.989616	1.00103	0.963636	0.983385	0.973251	0.966667	1.05607	1.13169	0.859596	1.16199	1.03807	1.2596
B0AZL7		cDNA, FLJ79457, highly similar to Insulin-like growth factor-binding proteincomplex acid labile chain OS=Homo sapiens PE=2 SV=1	41.8182	20	300	20	605	65.96	6.79	108.7	108.5	96	87.4	99.4	106.2	118.7	83.4	88.7	102.9	114.4	100.1	106.5	88.4	90.6	1.09356	1.03207	1.26269	1.09155	1.15355	1.10486	0.965795	0.810496	1.1755	0.879276	0.862002	0.975717
A8K2X4		cDNA FLJ75401, highly similar to Homo sapiens endoglin (Osler-Rendu-Weber syndrome 1), mRNA OS=Homo sapiens PE=2 SV=1	13.9818	7	19	7	658	70.503	6.61	115.7	111.7	87.3	96.3	88.9	102	104.8	92.3	104.2	96.8	109.3	107	91.1	100.3	92.4	1.30146	1.05372	1.1829	1.25647	1.08264	1.15801	0.982002	0.953512	0.985931	1.08324	1.07645	1.0855
B4DLV7		cDNA FLJ60299, highly similar to Rab GDP dissociation inhibitor beta OS=Homo sapiens PE=2 SV=1	14.2539	5	10	5	449	51.121	8.18	80.3	86.9	100.5	116.4	115.9	77.1	59.4	74.8	149.5	139.3	98.6	102.9	104.9	95.5	98.1	0.692839	0.553482	1.0051	0.749784	0.426418	1.04893	0.867127	0.536971	1.06932	1.00431	1.07322	0.973496
O75882	ATRN	Attractin OS=Homo sapiens GN=ATRN PE=1 SV=2	32.2603	35	366	35	1429	158.432	7.31	104.9	103.8	96.3	103.6	91.4	107.2	101.3	98.7	100.7	92.1	99.8	103	96.9	109.1	91.2	1.1477	1.16395	1.0943	1.13567	1.09989	1.12939	1.05361	1.07166	1.0625	1.13348	1.09338	1.19627
Q9NZP8	C1RL	Complement C1r subcomponent-like protein OS=Homo sapiens GN=C1RL PE=1 SV=2	28.5421	11	92	2	487	53.464	7.2	106.3	100.3	99.8	97.6	96.1	106	99.4	106	91.4	97.2	106.1	114.8	83.1	99.9	96.2	1.10614	1.09053	1.10291	1.0437	1.02263	1.19335	1.0385	1.09053	0.863825	1.01561	0.940329	1.03846
I3L504	EIF5A	Eukaryotic translation initiation factor 5A-1 OS=Homo sapiens GN=EIF5A PE=1 SV=1	4.30108	1	2	1	186	20.49	5.25						88.6	80.9	84	128.5	118	88.3	92	129.6	104.7	85.3		0.750847	1.03517		0.685593	1.07855		0.711864	1.51934		1.08898	1.22743
P06733	ENO1	Alpha-enolase OS=Homo sapiens GN=ENO1 PE=1 SV=2	28.1106	10	37	10	434	47.139	7.39	104.5	102.6	89.8	108.7	94.4	97.9	110.7	83.7	108.9	98.9	106.3	92.6	94.4	115.2	91.5	1.10699	0.989889	1.16175	1.08686	1.11931	1.01202	0.951271	0.846309	1.03169	1.15148	1.10111	1.25902
V9HWE9	HEL-S-22	Epididymis secretory protein Li 22 OS=Homo sapiens GN=HEL-S-22 PE=2 SV=1	46.1905	8	28	8	210	23.341	5.64	107.9	104.5	87	99.5	101.1	91.3	107.9	86	101	113.7	115.1	101.5	89.7	105.1	88.7	1.06726	0.80299	1.29763	1.03363	0.948989	1.14431	0.860534	0.756376	1.01127	0.984174	0.888303	1.18489
B2R7D2		cDNA, FLJ93389, highly similar to Homo sapiens multiple inositol polyphosphate histidine phosphatase, 1 (MINPP1), mRNA OS=Homo sapiens PE=2 SV=1	18.4805	8	26	8	487	55.085	7.97	99.2	99.3	106.6	107.5	87.5	96.9	93.3	111.9	110.6	87.3	102.6	102.2	101.8	103.9	89.5	1.13371	1.10997	1.14637	1.13486	1.06873	1.1419	1.21829	1.28179	1.13743	1.22857	1.2669	1.16089
B3KWB5		cDNA FLJ42722 fis, clone BRAMY4000277, highly similar to Alpha-1B-glycoprotein OS=Homo sapiens PE=2 SV=1	41.4493	8	218	2	345	36.977	5.62						79.3	76.4	132.7	103.7	107.8	96.9	97.1	109.8	110.3	85.8		0.735622	1.12937		0.70872	1.1317		1.23098	1.27972		0.961967	1.28555
P40189	IL6ST	Interleukin-6 receptor subunit beta OS=Homo sapiens GN=IL6ST PE=1 SV=2	7.62527	5	7	5	918	103.471	5.95	99.1	109.1	93.2	105.2	93.5	97.9	90.1	113.3	110.1	88.4	111.2	105.4	94.1	99.2	90.1	1.05989	1.10747	1.23418	1.16684	1.01923	1.16981	0.996791	1.28167	1.0444	1.12513	1.24548	1.101
H0YF10	RBBP4	Histone-binding protein RBBP4 (Fragment) OS=Homo sapiens GN=RBBP4 PE=1 SV=1	4.34783	1	4	1	207	23.289	5.16	92.7	86.8	98.6	108.8	113	106.2	92.8	104.7	107	89.3	89.9	105.8	101.8	104.4	98.2	0.820354	1.18925	0.915479	0.768142	1.03919	1.07739	0.872566	1.17245	1.03666	0.962832	1.19821	1.06314
Q59G48		C1q and tumor necrosis factor related protein 3 variant (Fragment) OS=Homo sapiens PE=2 SV=1	7.37179	2	5	2	312	33.82	8.43	106.7	96.1	94.8	90.3	112	112.5	119.4	85.3	84.5	98.3	94.8	92.9	113.5	98	100.9	0.952679	1.14446	0.939544	0.858036	1.21465	0.920714	0.846429	0.867752	1.12488	0.80625	0.859613	0.971259
Q6LAM1		Heavy chain of factor I (Fragment) OS=Homo sapiens PE=2 SV=1	50.1558	18	426	3	321	35.859	7.59	98.9	92.6	98.3	102.7	107.5	104.4	102.2	99.9	92.9	100.6	94.4	98.2	96.8	109.9	100.6	0.92	1.03777	0.93837	0.861395	1.0159	0.976143	0.914419	0.993042	0.962227	0.955349	0.923459	1.09245
A0A0A0MTS2	GPI	Glucose-6-phosphate isomerase (Fragment) OS=Homo sapiens GN=GPI PE=1 SV=1	9.77312	4	12	4	573	64.784	9.04	107.9	106.3	82.2	104.9	98.7	100.1	102.5	82.5	119.7	95.1	110.8	105.2	84.8	105.8	93.4	1.09321	1.05258	1.1863	1.077	1.07781	1.12634	0.832827	0.867508	0.907923	1.06282	1.25868	1.13276
H7C5H1	CFB	Complement factor B (Fragment) OS=Homo sapiens GN=CFB PE=1 SV=1	64.2623	26	585	1	305	34.67	7.06	86.1	82.8	109.1	119.4	102.6						101.4	101.4	84.7	130.8	81.6	0.839181		1.24265	0.807018		1.24265	1.06335		1.03799	1.16374		1.60294
A0A024RDS2	POSTN	Periostin, osteoblast specific factor, isoform CRA_c OS=Homo sapiens GN=POSTN PE=4 SV=1	23.6842	13	42	13	836	93.255	7.53	107.7	110.3	95.9	92.9	93.1	113.1	102.2	104.1	89.1	91.6	99.7	102.9	102.6	101.6	93.1	1.15682	1.23472	1.07089	1.18475	1.11572	1.10526	1.03008	1.13646	1.10204	0.997852	0.972707	1.0913
P02746	C1QB	Complement C1q subcomponent subunit B OS=Homo sapiens GN=C1QB PE=1 SV=3	23.3202	5	577	5	253	26.704	8.63	104.6	103.5	96	99.1	96.8	101.3	99.8	101.3	100.9	96.8	102.5	99.9	95.9	102.4	99.3	1.08058	1.04649	1.03223	1.06921	1.03099	1.00604	0.991736	1.04649	0.96576	1.02376	1.04236	1.03122
Q9HCL0	PCDH18	Protocadherin-18 OS=Homo sapiens GN=PCDH18 PE=2 SV=3	1.85022	2	3	2	1135	126.071	5.15	115.7	99.6	100.6	96.2	87.9	108	116.4	90.2	89.3	96	106.7	110.1	90.4	97.2	95.6	1.31627	1.125	1.11611	1.13311	1.2125	1.15167	1.14448	0.939583	0.945607	1.09443	0.930208	1.01674
A0A0A7E7X3	ERAP1	Endoplasmic reticulum aminopeptidase 1 (Fragment) OS=Homo sapiens GN=ERAP1 PE=2 SV=1	5.10096	4	7	4	941	107.163	6.4	105.5	106.9	83.1	109.1	95.4	107.4	99.2	87.6	107.2	98.6	104.8	106	99.8	93.7	95.8	1.10587	1.08925	1.09395	1.12055	1.00609	1.10647	0.871069	0.888438	1.04175	1.14361	1.08722	0.978079
I3L0A0	TMEM189-UBE2V1	HCG2044781 OS=Homo sapiens GN=TMEM189-UBE2V1 PE=4 SV=1	6.48649	3	8	3	370	42.181	6.71	98.6	97.8	96.4	113.4	93.8	100.4	113.5	77.1	108.1	100.9	94.8	79.3	114.8	122.2	88.9	1.05117	0.995045	1.06637	1.04264	1.12488	0.892013	1.02772	0.764123	1.29134	1.20896	1.07136	1.37458
B3KS79		cDNA FLJ35730 fis, clone TESTI2003131, highly similar to ALPHA-1-ANTICHYMOTRYPSIN OS=Homo sapiens PE=2 SV=1	41.9643	19	1339	19	448	50.596	5.63	100.6	100.1	96.9	95.1	107.4	102.3	97.1	93	97.7	109.9	100.5	100.7	99.4	95.7	103.6	0.936685	0.930846	0.970077	0.93203	0.88353	0.972008	0.902235	0.846224	0.959459	0.885475	0.88899	0.923745
A0A140VJR2		Testicular tissue protein Li 138 OS=Homo sapiens PE=2 SV=1	29.6146	12	41	12	493	54.513	6	103.7	103.5	98.4	101.7	92.7	104.8	98.4	102.1	102.4	92.3	102.7	103.9	94.1	103	96.2	1.11866	1.13543	1.06757	1.1165	1.06609	1.08004	1.06149	1.10618	0.97817	1.09709	1.10943	1.07069
Q14766	LTBP1	Latent-transforming growth factor beta-binding protein 1 OS=Homo sapiens GN=LTBP1 PE=1 SV=4	9.23881	12	15	12	1721	186.673	5.96	104.5	99.6	94	108	93.9	112.2	106.4	81.3	96.9	103.2	98.1	101.6	100.8	109.6	90	1.11289	1.08721	1.09	1.0607	1.03101	1.12889	1.00106	0.787791	1.12	1.15016	0.938953	1.21778
A0A0S2Z4I5	CFP	Complement factor properdin isoform 1 (Fragment) OS=Homo sapiens GN=CFP PE=2 SV=1	31.9829	12	73	12	469	51.242	7.9	106.4	105.8	99.4	97.4	90.9	105	93.6	103.2	105	93.2	105.7	110.2	95.6	102	86.4	1.17052	1.12661	1.22338	1.16392	1.00429	1.27546	1.09351	1.1073	1.10648	1.07151	1.12661	1.18056
P23470	PTPRG	Receptor-type tyrosine-protein phosphatase gamma OS=Homo sapiens GN=PTPRG PE=1 SV=4	5.74394	7	27	7	1445	161.901	6.42	110.5	108.3	94.4	91.7	95.1	97	101.3	104.9	99.1	97.6	104.7	95.6	105.5	96	98.3	1.16193	0.993852	1.06511	1.1388	1.03791	0.972533	0.992639	1.0748	1.07325	0.964248	1.01537	0.976602
O00391	QSOX1	Sulfhydryl oxidase 1 OS=Homo sapiens GN=QSOX1 PE=1 SV=3	36.6801	23	115	23	747	82.526	8.92	105.2	106.3	97.2	98.2	93.2	106.4	100	94.6	103.2	95.8	104.8	102.8	100.2	100.5	91.7	1.12876	1.11065	1.14286	1.14056	1.04384	1.12105	1.04292	0.987474	1.09269	1.05365	1.07724	1.09597
Q13508	ART3	Ecto-ADP-ribosyltransferase 3 OS=Homo sapiens GN=ART3 PE=1 SV=2	6.16967	2	2	2	389	43.895	6.06	108.2	97.2	101.7	110.9	81.9						96.8	104.8	98.4	102	98.1	1.32112		0.986748	1.18681		1.0683	1.24176		1.00306	1.35409		1.03976
B9EJA8	MRC1L1	Mannose receptor, C type 1-like 1 OS=Homo sapiens GN=MRC1L1 PE=2 SV=1	10.5769	12	22	12	1456	165.918	6.51	108.4	104	96.6	101.5	89.5	100	101.8	102.3	98.4	97.5	99.2	94	90.9	109.8	106.1	1.21117	1.02564	0.934967	1.16201	1.0441	0.885957	1.07933	1.04923	0.856739	1.13408	1.00923	1.03487
Q68DN3	DKFZp781F1414	Neuropilin OS=Homo sapiens GN=DKFZp781F1414 PE=2 SV=1	11.5926	8	22	8	923	103.02	5.95	105.9	99.8	97	106.9	90.4	102.5	105.2	95.8	97.5	99	108.9	104.4	91.6	107.2	88	1.17146	1.03535	1.2375	1.10398	1.06263	1.18636	1.07301	0.967677	1.04091	1.18252	0.984848	1.21818
O60667	FCMR	Fas apoptotic inhibitory molecule 3 OS=Homo sapiens GN=FCMR PE=1 SV=1	4.87179	1	2	1	390	43.119	9.74	115.2	119.2	90.5	89.1	85.9	115.1	104.3	93.6	95.4	91.6						1.34109	1.25655		1.38766	1.13865		1.05355	1.02183		1.03725	1.04148
Q59E93		Membrane alanine aminopeptidase variant (Fragment) OS=Homo sapiens PE=2 SV=1	21.085	20	67	20	977	110.523	5.53	110.5	106.3	94.7	97.6	90.8	109.9	110.5	96.1	95.1	88.5	103.2	97.5	98.6	103.9	96.8	1.21696	1.24181	1.06612	1.1707	1.24859	1.00723	1.04295	1.08588	1.0186	1.07489	1.07458	1.07335
Q03591	CFHR1	Complement factor H-related protein 1 OS=Homo sapiens GN=CFHR1 PE=1 SV=2	36.9697	13	352	2	330	37.626	7.39	101.9	98.6	104	95.7	99.8	104.5	105.6	99.8	98.6	91.5	99.6	92.6	99.9	107.6	100.3	1.02104	1.14208	0.993021	0.987976	1.1541	0.92323	1.04208	1.09071	0.996012	0.958918	1.0776	1.07278
B7Z9B1		cDNA FLJ52398, highly similar to Cadherin-13 OS=Homo sapiens PE=2 SV=1	13.4211	8	18	8	760	83.356	5.12	107.2	115.3	93.5	95.6	88.4	115.6	102.4	98.5	91	92.5	103.7	98.6	82.7	122.3	92.6	1.21267	1.24973	1.11987	1.3043	1.10703	1.06479	1.05769	1.06486	0.893089	1.08145	0.983784	1.32073
P05546	SERPIND1	Heparin cofactor 2 OS=Homo sapiens GN=SERPIND1 PE=1 SV=3	56.513	25	760	25	499	57.034	6.9	102.1	99.5	107.1	86.4	104.9	101.3	104.3	100.4	86.1	108	105.6	96.5	111.5	87.4	99.1	0.973308	0.937963	1.06559	0.948522	0.965741	0.973764	1.02097	0.92963	1.12513	0.823642	0.797222	0.881937
Q53FE8		cDNA FLJ36526 fis, clone TRACH2003347, highly similar to NSFL1 cofactor p47 (Fragment) OS=Homo sapiens PE=2 SV=1	3.24324	1	2	1	370	40.547	5.14						106.3	97.7	106.4	102.5	87	103.6	105.6	89	116.5	85.2		1.22184	1.21596		1.12299	1.23944		1.22299	1.0446		1.17816	1.36737
D3DRR6	ITIH2	Inter-alpha (Globulin) inhibitor H2, isoform CRA_a OS=Homo sapiens GN=ITIH2 PE=4 SV=1	39.3875	36	1686	36	947	106.502	6.95	101	97.6	105.5	97.2	98.6	99.1	100.3	105.8	94.2	100.6	101.7	94.5	102.4	104.2	97.3	1.02434	0.985089	1.04522	0.989858	0.997018	0.971223	1.06998	1.05169	1.05242	0.985801	0.936382	1.07091
B2R815		cDNA, FLJ93695, highly similar to Homo sapiens serpin peptidase inhibitor, clade A (alpha-1 antiproteinase, antitrypsin), member 4 (SERPINA4), mRNA OS=Homo sapiens PE=2 SV=1	50.5855	20	408	20	427	48.495	7.75	99.2	97.9	105.4	93.8	103.7	96	89.4	110.6	103.8	100.2	107.6	105.9	106.5	82.9	97.1	0.956606	0.958084	1.10814	0.944069	0.892216	1.09063	1.01639	1.10379	1.09681	0.904532	1.03593	0.853759
B7Z1F8		cDNA FLJ53025, highly similar to Complement C4-B OS=Homo sapiens PE=2 SV=1	76.6667	18	1085	2	270	30.425	7.99	100.6	107.9	92.6	102.4	96.5	91.8	73.2	122.2	105.5	107.3	101.4	101.4	99.4	103.3	94.5	1.04249	0.855545	1.07302	1.11813	0.682199	1.07302	0.959585	1.13886	1.05185	1.06114	0.983225	1.09312
A0A0R7FJH5	F12	Coagulation factor XII OS=Homo sapiens GN=F12 PE=3 SV=1	47.4797	23	251	1	615	67.817	7.8	112.5	111.6	85	86.8	104.2	113.6	108.5	104.3	79.3	94.4	120.3	115	70.7	91.8	102.2	1.07965	1.20339	1.1771	1.07102	1.14936	1.12524	0.815739	1.10487	0.691781	0.833013	0.840042	0.898239
Q9UMV1	C4B	Complement C4B1a (Fragment) OS=Homo sapiens GN=C4B PE=4 SV=1	23.913	1	4	1	46	5.048	4.72	92.6	115.6	101.5	102.9	87.4	118.7	82.1	104.7	85	109.4						1.0595	1.08501		1.32265	0.750457		1.16133	0.957038		1.17735	0.776965
V9HWD8	HEL-S-163pA	Epididymis secretory sperm binding protein Li 163pA OS=Homo sapiens GN=HEL-S-163pA PE=2 SV=1	53.1313	15	918	9	495	54.22	5.86	101.1	95.9	99.1	100.7	103.2	105.3	99.4	97.6	94.2	103.6	94.9	95.5	100.3	108.5	100.9	0.979651	1.01641	0.940535	0.929264	0.959459	0.946482	0.960271	0.942085	0.994054	0.975775	0.909266	1.07532
A0A024RD26	GPR116	G protein-coupled receptor 116, isoform CRA_a OS=Homo sapiens GN=GPR116 PE=3 SV=1	5.05201	5	10	5	1346	149.331	6.65	99.4	117.4	86.7	112.8	83.8	116.5	90	97.5	93.5	102.6	101.9	94.5	93.8	104.8	105	1.18616	1.13548	0.970476	1.40095	0.877193	0.9	1.03461	0.950292	0.893333	1.34606	0.911306	0.998095
B3KUE5	PLTP	Phospholipid transfer protein, isoform CRA_c OS=Homo sapiens GN=PLTP PE=2 SV=1	20.8577	9	18	9	513	56.598	6.64	113	109.1	87.5	102.6	87.8	97.2	111.4	86	113.1	92.3	125.5	104.2	89.8	91.4	89	1.28702	1.05309	1.41011	1.2426	1.20693	1.17079	0.996583	0.931744	1.00899	1.16856	1.22535	1.02697
Q8TER0	SNED1	Sushi, nidogen and EGF-like domain-containing protein 1 OS=Homo sapiens GN=SNED1 PE=2 SV=2	3.11394	3	4	3	1413	152.104	6.98	113.5	105.3	99	94.1	88.1	106.2	106.8	101.2	95	90.8						1.28831	1.1696		1.19523	1.17621		1.12372	1.11454		1.0681	1.04626
P09172	DBH	Dopamine beta-hydroxylase OS=Homo sapiens GN=DBH PE=1 SV=3	35.4943	15	71	15	617	69.021	6.42	96.7	98.7	105.2	100.3	99.1	106.9	96.5	95.2	93.8	107.7	94.5	91.5	107.4	106.9	99.8	0.975782	0.992572	0.946894	0.995964	0.896007	0.916834	1.06155	0.883937	1.07615	1.01211	0.870938	1.07114
O15394	NCAM2	Neural cell adhesion molecule 2 OS=Homo sapiens GN=NCAM2 PE=1 SV=2	6.33214	4	8	4	837	92.988	5.6	105.9	104.3	88.1	100.2	101.5	105.3	104.2	91.2	92.1	107.2	80.7	68.4	74.8	82	194.2	1.04335	0.982276	0.415551	1.02759	0.972015	0.352214	0.86798	0.850746	0.38517	0.987192	0.859142	0.422245
A0A024R5Z9	PKM2	Pyruvate kinase OS=Homo sapiens GN=PKM2 PE=3 SV=1	28.0603	11	29	11	531	58.025	7.71	101.1	109.3	92.5	100.5	96.6	105	95.4	97.6	105.5	96.5	110.7	100.9	96.8	101.3	90.3	1.04658	1.08808	1.22591	1.13147	0.988601	1.11739	0.957557	1.0114	1.07198	1.04037	1.09326	1.12182
A0A140VKF3		Testis tissue sperm-binding protein Li 70n OS=Homo sapiens PE=2 SV=1	36.8421	15	330	15	418	46.283	6.38	98.5	98	104.7	96.6	102.3	97.6	92.2	105.8	98.8	105.7	104.9	99.5	101.2	96.6	97.8	0.962854	0.923368	1.0726	0.957967	0.87228	1.01738	1.02346	1.00095	1.03476	0.944282	0.934721	0.98773
A6NC48	BST1	ADP-ribosyl cyclase/cyclic ADP-ribose hydrolase 2 OS=Homo sapiens GN=BST1 PE=1 SV=1	25.5255	7	19	7	333	37.458	7.97	110.2	108	93.1	89.5	99.3	112	111.8	87.2	95.7	93.3	118.7	108.8	94.3	92	86.2	1.10977	1.20043	1.37703	1.08761	1.19829	1.26218	0.937563	0.93462	1.09397	0.901309	1.02572	1.06729
P25815	S100P	Protein S100-P OS=Homo sapiens GN=S100P PE=1 SV=2	24.2105	2	5	2	95	10.393	4.88	123	119.6	76.8	88.5	92	108	108.3	84.6	80.2	118.8	124.3	115.1	87.7	87.1	85.9	1.33696	0.909091	1.44703	1.3	0.911616	1.33993	0.834783	0.712121	1.02095	0.961957	0.675084	1.01397
Q7Z738	PCDH12	PCDH12 protein OS=Homo sapiens GN=PCDH12 PE=2 SV=1	4.29655	3	6	3	1187	129.153	5.26	102.7	91.5	104.2	104.5	97.1	102.2	90.5	102.5	107.1	97.8	97.3	108.1	99.2	100.1	95.3	1.05767	1.04499	1.02099	0.942327	0.925358	1.13431	1.07312	1.04806	1.04092	1.07621	1.09509	1.05037
Q6N030	DKFZp686I15212	Uncharacterized protein OS=Homo sapiens GN=DKFZp686I15212 PE=1 SV=1	28.1853	11	106	5	518	56.983	8.05	134	117.5	51.2	117.6	79.7	122.8	121.2	49.1	120.5	86.4	126	129.7	51.9	109.2	83.2	1.6813	1.4213	1.51442	1.47428	1.40278	1.55889	0.642409	0.568287	0.623798	1.47553	1.39468	1.3125
V9HWH1	HEL57	Epididymis luminal protein 57 OS=Homo sapiens GN=HEL57 PE=2 SV=1	20.8443	6	9	6	379	42.715	6.28	112.2	113.2	91.5	81.4	101.7	112.5	104.3	75.9	93.2	114.1	112.5	106.2	94.9	97.4	89	1.10324	0.985977	1.26404	1.11308	0.91411	1.19326	0.899705	0.665206	1.06629	0.800393	0.816827	1.09438
Q92823	NRCAM	Neuronal cell adhesion molecule OS=Homo sapiens GN=NRCAM PE=1 SV=3	0.996933	1	2	1	1304	143.8	5.66	98.3	89.8	92.7	111	108.2	94	94.3	95	119.9	96.8						0.908503	0.971074		0.829945	0.974174		0.856747	0.981405		1.02588	1.23864
B3KXB6		cDNA FLJ45101 fis, clone BRAWH3032298, highly similar to Tenascin-N OS=Homo sapiens PE=2 SV=1	1.84758	1	6	1	1299	143.814	5.63	85.4	74.9	162.2	99.5	78	81.8	87.1	157.3	78.5	95.5						1.09487	0.856545		0.960256	0.912042		2.07949	1.64712		1.27564	0.82199
B3KTS4		cDNA FLJ38665 fis, clone HLUNG2003378, highly similar to Rho guanine nucleotide exchange factor 16 OS=Homo sapiens PE=2 SV=1	1.97461	1	3	1	709	80.134	7.52	98.9	87	105.1	117.2	91.8	106.6	108.1	113	79.2	93	91.9	90.3	81.1	141.9	94.8	1.07734	1.14624	0.969409	0.947712	1.16237	0.952532	1.14488	1.21505	0.855485	1.27669	0.851613	1.49684
Q59EB6		Complement component 1, q subcomponent, receptor 1 variant (Fragment) OS=Homo sapiens PE=2 SV=1	3.12966	1	6	1	671	70.414	5.44	105.9	91.2	96.2	107.6	99.2	90.5	96.6	99.5	119.7	93.7						1.06754	0.965848		0.919355	1.03095		0.969758	1.0619		1.08468	1.27748
Q06033	ITIH3	Inter-alpha-trypsin inhibitor heavy chain H3 OS=Homo sapiens GN=ITIH3 PE=1 SV=2	33.8202	26	355	26	890	99.787	5.74	111	107.6	94.9	93.3	93.2	116.6	111.1	102.7	77.7	91.9	106	101.1	89.9	106.5	96.6	1.19099	1.26877	1.09731	1.15451	1.20892	1.04658	1.01824	1.11752	0.930642	1.00107	0.845484	1.10248
P02743	APCS	Serum amyloid P-component OS=Homo sapiens GN=APCS PE=1 SV=2	34.0807	9	265	9	223	25.371	6.54	92.9	90.6	109.3	97.7	109.4	103	93.7	112.3	89.1	101.9	94.5	94.4	100.2	100.6	110.3	0.849177	1.01079	0.856754	0.828154	0.919529	0.855848	0.999086	1.10206	0.908432	0.893053	0.874387	0.912058
P03951	F11	Coagulation factor XI OS=Homo sapiens GN=F11 PE=1 SV=1	56.8	30	155	30	625	70.064	8.1	107.9	102.6	100.7	95.8	93	102	104.9	101.5	97.4	94.2	107.8	97.2	104	101.3	89.7	1.16022	1.0828	1.20178	1.10323	1.11359	1.08361	1.0828	1.07749	1.15942	1.03011	1.03397	1.12932
Q0ZGT2	NEXN	Nexilin OS=Homo sapiens GN=NEXN PE=1 SV=1	1.62963	1	2	1	675	80.609	5.33	104.2	104.1	108.1	90	93.7						115.2	106.8	113.7	89.1	75.3	1.11206		1.52988	1.11099		1.41833	1.15368		1.50996	0.960512		1.18327
B4DMS4		cDNA FLJ59350 OS=Homo sapiens PE=2 SV=1	1.10837	1	5	1	812	88.39	4.4	98.2	87.4	105.2	94.5	114.7	84	88.2	115.1	98	114.7	109.4	103.6	95.6	102.9	88.5	0.856146	0.732345	1.23616	0.761988	0.768963	1.17062	0.917175	1.00349	1.08023	0.823888	0.854403	1.16271
Q12841	FSTL1	Follistatin-related protein 1 OS=Homo sapiens GN=FSTL1 PE=1 SV=1	3.24675	1	4	1	308	34.963	5.52	107	114.3	94.5	92.9	91.2						115.2	99.2	95.7	106.6	83.3	1.17325		1.38295	1.25329		1.19088	1.03618		1.14886	1.01864		1.27971
P04275	VWF	von Willebrand factor OS=Homo sapiens GN=VWF PE=1 SV=4	33.594	74	328	2	2813	309.058	5.48	113.1	89	105.4	97.7	94.7	77.3	94.9	120.8	110.1	96.9	108.1	101.2	99.5	81.4	109.8	1.1943	0.79773	0.984517	0.93981	0.97936	0.921676	1.11299	1.24665	0.906193	1.03168	1.13622	0.741348
Q32Q10	RSU1	RSU1 protein (Fragment) OS=Homo sapiens GN=RSU1 PE=2 SV=1	2.85714	1	2	1	280	31.34	9.09						116.3	115.9	99.7	87.4	80.7	114.7	104.6	88.2	113.4	79.2		1.44114	1.44823		1.43618	1.32071		1.23544	1.11364		1.08302	1.43182
Q96IY4	CPB2	Carboxypeptidase B2 OS=Homo sapiens GN=CPB2 PE=1 SV=2	36.643	14	131	14	423	48.393	7.71	110.1	104.7	97.2	94.1	93.9	100	102.7	98.3	99.2	99.9	113.1	101.4	105	88.1	92.4	1.17252	1.001	1.22403	1.11502	1.02803	1.0974	1.03514	0.983984	1.13636	1.00213	0.992993	0.953463
P30530	AXL	Tyrosine-protein kinase receptor UFO OS=Homo sapiens GN=AXL PE=1 SV=3	2.68456	2	5	2	894	98.273	5.43	102.3	98.6	93.4	103.1	102.5	96.7	99	92.8	106	105.5	104.6	93	92.3	123.7	86.5	0.998049	0.916588	1.20925	0.961951	0.938389	1.07514	0.91122	0.879621	1.06705	1.00585	1.00474	1.43006
A0A087WTQ6	SDK1	Protein sidekick-1 OS=Homo sapiens GN=SDK1 PE=1 SV=1	0.497063	1	2	1	2213	241.949	6.49	104.8	103.5	85.8	103.7	102.3	103.6	95.4	114	96.3	90.8						1.02444	1.14097		1.01173	1.05066		0.83871	1.25551		1.01369	1.06057
Q9ULI3	HEG1	Protein HEG homolog 1 OS=Homo sapiens GN=HEG1 PE=1 SV=3	2.31716	2	5	2	1381	147.369	6.18	83.1	103.2	102.9	98.7	112.1	114.5	95	111.5	89.4	89.7	107.7	97.3	97.1	106.8	91.1	0.741302	1.27648	1.18222	0.920607	1.05909	1.06806	0.91793	1.24303	1.06586	0.880464	0.996656	1.17234
A0A087WW55	PRSS1	Trypsin-1 OS=Homo sapiens GN=PRSS1 PE=1 SV=1	15.3846	3	27	3	247	26.605	5.86	85.2	77.9	141.6	106.6	88.7	80.5	70.6	169.9	91.9	87.1	95.1	100.4	91.6	118.6	94.4	0.960541	0.924225	1.00742	0.878241	0.810563	1.06356	1.59639	1.95063	0.970339	1.2018	1.05511	1.25636
Q96K68		cDNA FLJ14473 fis, clone MAMMA1001080, highly similar to Homo sapiens SNC73 protein (SNC73) mRNA OS=Homo sapiens PE=2 SV=1	34.6154	13	103	1	494	53.054	6.86	131.4	107.8	76.6	97.3	86.9	91.7	123.3	79	109.1	97	130.7	108.5	74.1	96.5	90.2	1.51208	0.945361	1.449	1.24051	1.27113	1.20288	0.881473	0.814433	0.821508	1.11968	1.12474	1.06984
P08253	MMP2	72 kDa type IV collagenase OS=Homo sapiens GN=MMP2 PE=1 SV=2	21.0606	9	32	9	660	73.835	5.47	121.7	108.6	87.7	95.2	86.7	95.6	97.8	85.4	138.3	82.8	115.8	109.9	88.5	95.2	90.6	1.40369	1.15459	1.27815	1.2526	1.18116	1.21302	1.01153	1.0314	0.976821	1.09804	1.67029	1.05077
Q1KLZ0	PS1TP5BP1	HCG15971, isoform CRA_a OS=Homo sapiens GN=PS1TP5BP1 PE=2 SV=1	61.0667	17	252	1	375	41.71	5.48	105.3	110.7	89.8	99.2	95	105	93.2	71	119.7	111.1	107.6	97.3	95.7	105.2	94.2	1.10842	0.945095	1.14225	1.16526	0.838884	1.03291	0.945263	0.639064	1.01592	1.04421	1.07741	1.11677
A0A024R035	C9	Complement component 9, isoform CRA_a OS=Homo sapiens GN=C9 PE=4 SV=1	39.5349	25	497	25	559	63.163	5.52	107.1	101.5	95.6	90.6	105.1	111.2	105.6	94.4	83.9	105	103.3	98.5	97.2	97.5	103.6	1.01903	1.05905	0.997104	0.965747	1.00571	0.950772	0.90961	0.899048	0.938224	0.862036	0.799048	0.94112
A0A024R6N9	SERPINA5	Serpin peptidase inhibitor, clade A (Alpha-1 antiproteinase, antitrypsin), member 5, isoform CRA_a OS=Homo sapiens GN=SERPINA5 PE=3 SV=1	35.2217	14	209	14	406	45.646	9.26	112.4	104.7	94.8	97.3	90.8	107.1	104.1	97.3	95.8	95.7	115.1	109.2	92.2	95.1	88.3	1.23789	1.11912	1.30351	1.15308	1.08777	1.23669	1.04405	1.01672	1.04417	1.07159	1.00104	1.07701
P60174	TPI1	Triosephosphate isomerase OS=Homo sapiens GN=TPI1 PE=1 SV=3	46.8531	10	23	10	286	30.772	5.92	95.8	99	92.5	112	100.8	108.3	95.2	80.8	108.5	107.2	101.5	95.7	96.4	118.9	87.6	0.950397	1.01026	1.15868	0.982143	0.88806	1.09247	0.917659	0.753731	1.10046	1.11111	1.01213	1.35731
Q59EJ3		Heat shock 70kDa protein 1A variant (Fragment) OS=Homo sapiens PE=2 SV=1	13.6812	7	16	2	709	77.448	6.3	99.4	114.9	84.2	102.6	98.9	168.4	153.4	54.9	68.5	54.8	138.5	125.3	82.3	83.8	70.2	1.00506	3.07299	1.97293	1.16178	2.79927	1.7849	0.851365	1.00182	1.17236	1.03741	1.25	1.19373
P22792	CPN2	Carboxypeptidase N subunit 2 OS=Homo sapiens GN=CPN2 PE=1 SV=3	30.4587	14	294	14	545	60.518	5.99	98.9	92.5	106.1	105.6	96.9	89.4	102.8	111.7	98.1	98	108.6	87.5	99.6	112.4	91.9	1.02064	0.912245	1.18172	0.954592	1.04898	0.952122	1.09494	1.1398	1.08379	1.08978	1.00102	1.22307
B4DPQ3		cDNA FLJ51034, highly similar to Vitamin K-dependent protein C (EC 3.4.21.69) OS=Homo sapiens PE=2 SV=1	23.7911	10	66	10	517	57.35	7.53	102.8	97.9	107.2	99.1	92.9	105.6	94	107	92.8	100.7	100	100.3	101	104.2	94.5	1.10657	1.04866	1.0582	1.05382	0.933466	1.06138	1.15393	1.06256	1.06878	1.06674	0.921549	1.10265
A0A024R104	CNTN1	Contactin 1, isoform CRA_a OS=Homo sapiens GN=CNTN1 PE=4 SV=1	12.9666	10	20	10	1018	113.249	5.9	108.7	107.6	90.3	101	92.4	106	104.7	106.4	94.4	88.6	109.3	94.4	91.2	108.9	96.3	1.17641	1.19639	1.13499	1.1645	1.18172	0.98027	0.977273	1.2009	0.94704	1.09307	1.06546	1.13084
A0A140TA29	C4B	Complement C4-B OS=Homo sapiens GN=C4B PE=1 SV=1	60.3651	89	4427	2	1698	187.549	7.33	107.1	100.2	125.3	62	105.3	128.8	107.8	138.2	41.9	83.3	85.7	104.3	104.5	78	127.4	1.01709	1.54622	0.672684	0.951567	1.29412	0.818681	1.18993	1.65906	0.820251	0.588794	0.503001	0.612245
J3KPS3	ALDOA	Fructose-bisphosphate aldolase OS=Homo sapiens GN=ALDOA PE=1 SV=1	38.0435	14	63	13	368	39.793	8.09	105.2	101.5	94.5	107	91.9	104.2	105.5	86.1	107.7	96.4	110.4	96.3	99.6	105.9	87.7	1.14472	1.08091	1.25884	1.10446	1.0944	1.09806	1.02829	0.893154	1.13569	1.16431	1.11722	1.20753
V9HWB4	HEL-S-89n	Epididymis secretory sperm binding protein Li 89n OS=Homo sapiens GN=HEL-S-89n PE=2 SV=1	26.9113	16	56	14	654	72.288	5.16	116.1	103.9	91.7	96.4	92	102.8	107.2	95.2	92.3	102.5	109.3	100.2	88.8	104	97.7	1.26196	1.00293	1.11873	1.12935	1.04585	1.02559	0.996739	0.92878	0.908905	1.04783	0.900488	1.06448
A0A140GPP7		Prolyl endopeptidase FAP OS=Homo sapiens PE=3 SV=1	4.86842	3	26	2	760	87.701	6.55	90.7	101.4	99.5	109.5	98.9	137.7	117	72.4	89.6	83.3						0.917088	1.65306		1.02528	1.40456		1.00607	0.869148		1.10718	1.07563
A8K3I0		cDNA FLJ78437, highly similar to Homo sapiens cartilage oligomeric matrix protein (COMP), mRNA OS=Homo sapiens PE=2 SV=1	42.5363	19	81	17	757	82.834	4.59	113.7	106.8	101	86.6	91.8	95.7	85.1	117.5	94.7	106.9	108.9	108.1	85.3	100.1	97.6	1.23856	0.895229	1.11578	1.1634	0.796071	1.10758	1.10022	1.09916	0.873975	0.943355	0.885875	1.02561
P15169	CPN1	Carboxypeptidase N catalytic chain OS=Homo sapiens GN=CPN1 PE=1 SV=1	36.8996	13	152	13	458	52.253	7.34	110.2	103.7	94.4	98.2	93.5	104.8	107.9	95	94.8	97.5	110.5	95.5	94.6	103.7	95.7	1.17861	1.07487	1.15465	1.10909	1.10667	0.99791	1.00963	0.974359	0.988506	1.05027	0.972308	1.08359
P02533	KRT14	Keratin, type I cytoskeletal 14 OS=Homo sapiens GN=KRT14 PE=1 SV=4	12.5	6	14	1	472	51.529	5.16	95.6	89.4	116.4	109	89.6	90.7	96.5	140.8	86.7	85.4	90.4	74	103	139.9	92.7	1.06696	1.06206	0.975189	0.997768	1.12998	0.798274	1.29911	1.64871	1.11111	1.21652	1.01522	1.50917
P80511	S100A12	Protein S100-A12 OS=Homo sapiens GN=S100A12 PE=1 SV=2	7.6087	1	4	1	92	10.569	6.25	98.1	92.5	91.6	106.2	111.7	96.2	100	82.9	86.8	134.2	96.9	83.5	96	113	110.6	0.878245	0.716841	0.87613	0.828111	0.745156	0.754973	0.820054	0.617735	0.867993	0.950761	0.646796	1.0217
A0A024R374	CTSB	Cathepsin B, isoform CRA_a OS=Homo sapiens GN=CTSB PE=3 SV=1	14.1593	3	3	3	339	37.797	6.3	109.5	98.7	91.3	105.7	94.8						98.5	97.3	101.9	106.6	95.7	1.15506		1.02926	1.04114		1.01672	0.96308		1.06479	1.11498		1.1139
P13647	KRT5	Keratin, type II cytoskeletal 5 OS=Homo sapiens GN=KRT5 PE=1 SV=3	17.4576	9	18	7	590	62.34	7.74	100.7	92.3	104.4	111.9	90.6						86.2	83.7	78.6	163.5	88	1.11148		0.979545	1.01876		0.951136	1.15232		0.893182	1.2351		1.85795
Q9HCU0	CD248	Endosialin OS=Homo sapiens GN=CD248 PE=1 SV=1	5.15192	2	5	2	757	80.807	5.35						100.8	90.4	124.2	87.8	96.8	105.3	103.4	89	107.2	95.1		1.04132	1.10726		0.933884	1.08728		1.28306	0.935857		0.907025	1.12723
M0R2W8	PGLYRP2	N-acetylmuramoyl-L-alanine amidase (Fragment) OS=Homo sapiens GN=PGLYRP2 PE=1 SV=2	14.9171	2	55	1	181	19.532	6.67	135.9	124.2	66.4	86	87.5	99.7	122.6	78.9	98.8	99.9	149.6	123.6	74.9	83	68.9	1.55314	0.997998	2.17126	1.41943	1.22723	1.7939	0.758857	0.78979	1.08708	0.982857	0.988989	1.20464
A0A024R611	CORO1A	Coronin OS=Homo sapiens GN=CORO1A PE=3 SV=1	15.4013	7	11	7	461	50.994	6.68	108.7	106.2	90.7	91.5	102.9	104.8	105.8	86.5	98	104.9	112.6	95.6	88.8	107.7	95.2	1.05637	0.999047	1.18277	1.03207	1.00858	1.0042	0.881438	0.824595	0.932773	0.889213	0.934223	1.1313
A0A024R8Z0	SELL	L-selectin OS=Homo sapiens GN=SELL PE=3 SV=1	18.4416	7	57	7	385	43.589	7.15	106.9	99.5	101.1	99.6	92.9	123	105.9	96.4	91.9	82.7	101.3	107.2	94.7	103.9	92.8	1.1507	1.4873	1.09159	1.07104	1.28053	1.15517	1.08827	1.16566	1.02047	1.07212	1.11125	1.11961
H6VRG1	KRT1	Keratin 1 OS=Homo sapiens GN=KRT1 PE=3 SV=1	38.9147	22	114	19	645	66.086	8.12	91.5	82	121.7	119.3	85.5	99.5	90.3	156.2	70	83.9	80.3	82.7	81.4	168.4	87.2	1.07018	1.18594	0.920872	0.959064	1.07628	0.948394	1.42339	1.86174	0.933486	1.39532	0.834327	1.93119
Q9H8L6	MMRN2	Multimerin-2 OS=Homo sapiens GN=MMRN2 PE=1 SV=2	2.21286	2	3	2	949	104.344	5.86	111	96.6	103.5	101.3	87.6	101.5	100.6	98.7	109	90.1	104.7	101	109.1	89.5	95.7	1.26712	1.12653	1.09404	1.10274	1.11654	1.05538	1.18151	1.09545	1.14002	1.15639	1.20977	0.935214
Q13332	PTPRS	Receptor-type tyrosine-protein phosphatase S OS=Homo sapiens GN=PTPRS PE=1 SV=3	4.97947	6	11	6	1948	216.905	6.46	108.4	114.2	96.3	95.4	85.7	133.5	108.8	89	89.1	79.6	101.2	101.3	90.8	105.7	101.1	1.26488	1.67714	1.00099	1.33256	1.36683	1.00198	1.12369	1.11809	0.898121	1.11319	1.11935	1.0455
J3KPF3	SLC3A2	4F2 cell-surface antigen heavy chain OS=Homo sapiens GN=SLC3A2 PE=1 SV=1	17.7496	8	22	8	631	68.059	5.05	101.3	101.3	95.9	92.8	108.7	97.6	86	98.2	106.5	111.8	105.9	98.7	99	101.3	95.1	0.931923	0.872987	1.11356	0.931923	0.769231	1.03785	0.882245	0.878354	1.04101	0.853726	0.952594	1.06519
A0A1B0RPQ4	FGFR1	Fibroblast growth factor receptor OS=Homo sapiens GN=FGFR1 PE=2 SV=1	4.74453	3	4	3	822	91.756	6.15						94.9	81.8	117.7	117.6	88	96.1	97.6	94.9	120.6	90.8		1.07841	1.05837		0.929545	1.07489		1.3375	1.04515		1.33636	1.32819
A0A140TA33	TNXB	Tenascin-X OS=Homo sapiens GN=TNXB PE=1 SV=1	11.2211	25	87	25	4242	457.989	5.17	108.9	99	95	99.5	97.6	104.5	105	97.7	98.9	93.9	110.6	99.8	95	102.6	91.9	1.11578	1.11289	1.20348	1.01434	1.11821	1.08596	0.973361	1.04047	1.03373	1.01947	1.05325	1.11643
H0YAC1	KLKB1	Plasma kallikrein (Fragment) OS=Homo sapiens GN=KLKB1 PE=1 SV=1	50.4373	32	504	32	686	76.833	8.06	101.7	96.2	107	99.4	95.7	105.1	94.7	102.8	97.7	99.7	100.5	96.9	109.1	101.3	92.1	1.0627	1.05416	1.09121	1.00522	0.94985	1.05212	1.11808	1.03109	1.18458	1.03866	0.97994	1.09989
B7Z9A0		cDNA FLJ56212, highly similar to Gelsolin OS=Homo sapiens PE=2 SV=1	44.106	31	767	1	755	83.052	5.85						119.1	95.5	108.9	85.5	91	107.8	116.5	92.8	94.6	88.2		1.30879	1.22222		1.04945	1.32086		1.1967	1.05215		0.93956	1.07256
B3KUY2	PTGES3	Prostaglandin E synthase 3 (Cytosolic), isoform CRA_c OS=Homo sapiens GN=PTGES3 PE=2 SV=1	7.87879	1	2	1	165	19.436	4.97						99.3	93.9	94.3	123.9	88.7	99.7	92.2	119.3	104.8	84		1.1195	1.1869		1.05862	1.09762		1.06313	1.42024		1.39684	1.24762
A6XGL1		Transthyretin OS=Homo sapiens PE=2 SV=1	39.1304	5	23	5	184	20.186	5.24	116.8	103.3	82.4	98.1	99.4	116.5	107.4	80	108.1	88	104.1	104.5	100.6	95.9	94.9	1.17505	1.32386	1.09694	1.03924	1.22045	1.10116	0.828974	0.909091	1.06006	0.986922	1.22841	1.01054
Q14126	DSG2	Desmoglein-2 OS=Homo sapiens GN=DSG2 PE=1 SV=2	6.97674	6	18	6	1118	122.218	5.24	108.4	102.9	95.3	93.5	99.8	102.5	103.2	101	91.8	101.5	120.2	104.4	92.3	94.3	88.8	1.08617	1.00985	1.3536	1.03106	1.01675	1.17568	0.95491	0.995074	1.03941	0.936874	0.904433	1.06194
P02749	APOH	Beta-2-glycoprotein 1 OS=Homo sapiens GN=APOH PE=1 SV=3	59.4203	17	762	12	345	38.273	7.97	99.2	93.5	108	94.4	104.9	97.2	94.6	103.4	93	111.7	100.4	89.4	105.3	101.4	103.6	0.945663	0.870188	0.969112	0.891325	0.846911	0.862934	1.02955	0.925694	1.01641	0.899905	0.832587	0.978764
Q6U2E7	C4B	C4B1 (Fragment) OS=Homo sapiens GN=C4B PE=4 SV=1	80.3279	3	162	1	61	6.347	9.7	87.1	95.1	122	93.7	102.1	110.3	87.4	110.5	90.2	101.6	91.8	88.8	85.4	66	168	0.853085	1.08563	0.546429	0.93144	0.860236	0.528571	1.19491	1.0876	0.508333	0.917728	0.887795	0.392857
Q7Z7M8	B3GNT8	UDP-GlcNAc:betaGal beta-1,3-N-acetylglucosaminyltransferase 8 OS=Homo sapiens GN=B3GNT8 PE=1 SV=1	9.3199	2	3	2	397	43.368	8.32	102	83	94.2	120.9	99.8						95.4	99.2	86.9	135	83.4	1.02204		1.14388	0.831663		1.18945	0.943888		1.04197	1.21142		1.61871
Q13707	ACTA2	ACTA2 protein (Fragment) OS=Homo sapiens GN=ACTA2 PE=3 SV=1	31.5152	8	122	1	330	36.783	5.35	124	83.9	83.5	112	96.6	99.5	125.3	83.1	93.4	98.7						1.28364	1.00811		0.86853	1.2695		0.864389	0.841945		1.15942	0.946302
A0A0A0MRJ7	F5	Coagulation factor V OS=Homo sapiens GN=F5 PE=1 SV=1	31.0453	63	328	60	2229	252.078	6.05	112.9	105.4	94.4	94.1	93.1	113.4	106.3	99.1	88.8	92.5	112.9	104.6	91.9	95.2	95.4	1.21267	1.22595	1.18344	1.13212	1.14919	1.09644	1.01396	1.07135	0.963312	1.01074	0.96	0.997904
A8K335		cDNA FLJ76254, highly similar to Homo sapiens gamma-glutamyl hydrolase (GGH), mRNA OS=Homo sapiens PE=2 SV=1	25.1572	7	35	7	318	36.024	7.42	114.6	109.1	96.5	90.9	88.8	122.8	105.4	96.3	85.6	90	106.8	106.2	104	96.2	86.9	1.29054	1.36444	1.229	1.2286	1.17111	1.22209	1.08671	1.07	1.19678	1.02365	0.951111	1.10702
P13671	C6	Complement component C6 OS=Homo sapiens GN=C6 PE=1 SV=3	49.3576	40	665	5	934	104.718	6.76	119.8	106.8	91.9	90.4	91.1	115.2	125.2	86.8	83.6	89.2	116.5	95.1	99.5	97.6	91.2	1.31504	1.29148	1.27741	1.17234	1.40359	1.04276	1.00878	0.973094	1.09101	0.992316	0.93722	1.07018
Q6YHK3	CD109	CD109 antigen OS=Homo sapiens GN=CD109 PE=1 SV=2	9.48097	10	21	10	1445	161.587	5.85	131.7	112.7	84.3	86	85.2	114.1	104.2	94.5	95.9	91.4	96.8	104.4	94.8	102.5	101.5	1.54577	1.24836	0.953695	1.32277	1.14004	1.02857	0.989437	1.03392	0.93399	1.00939	1.04923	1.00985
P20023	CR2	Complement receptor type 2 OS=Homo sapiens GN=CR2 PE=1 SV=2	2.42014	2	2	2	1033	112.842	7.52	109.3	90.1	98	109.7	93						103.9	106.3	88.7	123.9	77.1	1.17527		1.3476	0.968817		1.37873	1.05376		1.15045	1.17957		1.607
J3QRN2	APOH	Beta-2-glycoprotein 1 (Fragment) OS=Homo sapiens GN=APOH PE=1 SV=1	58.011	6	277	1	181	19.894	7.75	120.9	108.1	101.1	89.6	80.4	103.8	105.4	93	92.3	105.5	114.6	103.8	88	105	88.6	1.50373	0.983886	1.29345	1.34453	0.999052	1.17156	1.25746	0.881517	0.993228	1.11443	0.874882	1.1851
A0A146E5L3	Meflin	Mesenchymal stromal cell-and fibroblast-expressing Linx paralogue OS=Homo sapiens GN=Meflin PE=2 SV=1	11.215	4	5	4	428	45.968	5.15	123	111.9	89.4	96.3	79.5						117.2	111.6	97.2	86.4	87.6	1.54717		1.3379	1.40755		1.27397	1.12453		1.10959	1.21132		0.986301
A0A024R9J3	COLEC10	Collectin sub-family member 10 (C-type lectin), isoform CRA_a OS=Homo sapiens GN=COLEC10 PE=4 SV=1	11.9134	3	10	3	277	30.685	7.33	101.4	101.7	99	100.8	97.1	93.1	90.2	134.1	91.8	90.8	101.5	84.1	116.5	111.3	86.7	1.04428	1.02533	1.1707	1.04737	0.993392	0.970012	1.01957	1.47687	1.34371	1.03811	1.01101	1.28374
A0A024RDT4	LCP1	Lymphocyte cytosolic protein 1 (L-plastin), isoform CRA_a OS=Homo sapiens GN=LCP1 PE=4 SV=1	51.0367	25	131	25	627	70.244	5.43	114.6	108.1	89.3	100.1	87.9	115	105.9	93.1	93.2	92.7	111.4	102.5	87.3	108.6	90.2	1.30375	1.24056	1.23503	1.22981	1.14239	1.13636	1.01593	1.00431	0.967849	1.13879	1.00539	1.20399
P08697	SERPINF2	Alpha-2-antiplasmin OS=Homo sapiens GN=SERPINF2 PE=1 SV=3	37.6782	14	318	9	491	54.531	6.29	109.2	102.2	95	96.8	96.8	101.9	94.4	103.7	96.2	103.7	102.5	93.8	100.2	101.5	101.9	1.1281	0.982642	1.00589	1.05579	0.910318	0.92051	0.981405	1	0.983317	1	0.927676	0.996075
B4DZM1		cDNA FLJ58310, highly similar to Homo sapiens trinucleotide repeat containing 15 (TNRC15), mRNA OS=Homo sapiens PE=2 SV=1	1.72018	1	3	1	872	100.549	5.02	102.2	97.8	105.8	110.1	84.1	104.9	87.8	111.4	104	91.9	88.6	86.7	104.6	139	81.1	1.21522	1.14146	1.09248	1.1629	0.955386	1.06905	1.25803	1.21219	1.28977	1.30916	1.13166	1.71393
P10909	CLU	Clusterin OS=Homo sapiens GN=CLU PE=1 SV=1	41.4254	20	635	14	449	52.461	6.27	104.5	97	100.3	96.8	101.4	101.5	95.6	97.7	100.5	104.7	110	99.1	101.2	91.3	98.5	1.03057	0.969436	1.11675	0.956607	0.913085	1.00609	0.989152	0.933142	1.02741	0.954635	0.959885	0.926904
Q9UIU0	CACNA2D1	Dihydropyridine receptor alpha 2 subunit OS=Homo sapiens GN=CACNA2D1 PE=4 SV=1	6.66667	7	13	7	1110	125.229	5.36	101.6	96.5	99.9	94.8	107.2	92.1	87.5	105.7	96.3	118.4	106	92.8	99	97.2	105.1	0.947761	0.777872	1.00856	0.900187	0.73902	0.882969	0.931903	0.892736	0.94196	0.884328	0.813345	0.924833
A8K2T4		cDNA FLJ78207, highly similar to Human complement protein component C7 mRNA OS=Homo sapiens PE=2 SV=1	54.0925	38	720	4	843	93.346	6.51	106.4	94	93.1	108.5	98	100.3	101.3	91.4	107	100	115.1	102	73.5	120.3	89.2	1.08571	1.003	1.29036	0.959184	1.013	1.1435	0.95	0.914	0.823991	1.10714	1.07	1.34865
V9HW48	HEL-S-115	SH3 domain-binding glutamic acid-rich-like protein OS=Homo sapiens GN=HEL-S-115 PE=2 SV=1	39.4737	4	6	4	114	12.766	5.25	99.1	99.1	105.9	104.2	91.7	127.8	102.8	78.7	101.4	89.2	109.5	107.3	98.3	105.9	79	1.0807	1.43274	1.38608	1.0807	1.15247	1.35823	1.15485	0.882287	1.2443	1.13631	1.13677	1.34051
Q15582	TGFBI	Transforming growth factor-beta-induced protein ig-h3 OS=Homo sapiens GN=TGFBI PE=1 SV=1	30.6003	16	82	16	683	74.634	7.71	100.2	98.5	93.6	104.6	103.1	102.6	90.5	95.1	114.1	97.7	111	100.1	91	104.4	93.5	0.971872	1.05015	1.18717	0.955383	0.926305	1.07059	0.907856	0.973388	0.973262	1.01455	1.16786	1.11658
P25311	AZGP1	Zinc-alpha-2-glycoprotein OS=Homo sapiens GN=AZGP1 PE=1 SV=2	64.094	21	514	18	298	34.237	6.05	102.8	96.1	100.8	92.3	108	107.2	90	96.8	92.6	113.4	107.4	104.8	101.2	87.9	98.7	0.951852	0.945326	1.08815	0.889815	0.793651	1.0618	0.933333	0.853616	1.02533	0.85463	0.816578	0.890578
A0A140VK27		Leukotriene A(4) hydrolase OS=Homo sapiens PE=2 SV=1	20.1309	10	24	10	611	69.241	6.18	106.3	98.7	91.9	101.8	101.3	107.6	87.6	90.9	102.9	111	103	103.5	91.7	103.7	98.2	1.04936	0.969369	1.04888	0.974334	0.789189	1.05397	0.907206	0.818919	0.933809	1.00494	0.927027	1.05601
P12821	ACE	Angiotensin-converting enzyme OS=Homo sapiens GN=ACE PE=1 SV=1	4.13476	4	8	4	1306	149.62	6.39	104.8	97.2	102.9	95.7	99.3	101	102.6	108.3	86.8	101.3	103.7	84.9	109.3	107.9	94.2	1.05539	0.997038	1.10085	0.978852	1.01283	0.901274	1.03625	1.0691	1.1603	0.963746	0.856861	1.14544
A8K2N0		cDNA FLJ77835, highly similar to Homo sapiens complement component 1, s subcomponent (C1S), transcript variant 2, mRNA OS=Homo sapiens PE=2 SV=1	40.407	23	453	23	688	76.563	4.98	107.2	98	97.3	100.1	97.3	107	99.3	95.7	99.3	98.7	106.5	96.8	98.3	102.2	96.3	1.10175	1.08409	1.10592	1.00719	1.00608	1.00519	1	0.969605	1.02077	1.02878	1.00608	1.06127
Q6EMK4	VASN	Vasorin OS=Homo sapiens GN=VASN PE=1 SV=1	10.5498	6	22	6	673	71.668	7.39	102.6	99.4	103	98.7	96.3	113.7	96.5	104.6	92.1	93.1	110.6	104	94.3	98.5	92.6	1.06542	1.22127	1.19438	1.03219	1.03652	1.12311	1.06957	1.12352	1.01836	1.02492	0.989259	1.06371
D6RFN0	COPS4	COP9 signalosome complex subunit 4 OS=Homo sapiens GN=COPS4 PE=1 SV=1	3.65297	1	5	1	438	49.653	5.81						105.9	104.7	105.2	85.1	99	111.3	94	91.3	104.1	99.2		1.0697	1.12198		1.05758	0.947581		1.06263	0.920363		0.859596	1.0494
A0A0F7G8J1	PLG	Plasminogen OS=Homo sapiens GN=PLG PE=2 SV=1	8.65266	8	143	2	809	90.569	7.36	148.1	116	84.7	84.5	66.8	92.5	97	105.9	118	86.6	99.9	104.6	95.3	110.3	89.9	2.21707	1.06813	1.11123	1.73653	1.12009	1.16352	1.26796	1.22286	1.06007	1.26497	1.36259	1.22692
P05543	SERPINA7	Thyroxine-binding globulin OS=Homo sapiens GN=SERPINA7 PE=1 SV=2	44.5783	17	353	17	415	46.295	6.3	106.8	98.2	96.7	107.3	91.1	110.1	100.2	103.2	93.2	93.2	105.3	96.1	88.8	122.3	87.5	1.17234	1.18133	1.20343	1.07794	1.07511	1.09829	1.06147	1.1073	1.01486	1.17783	1	1.39771
B2R5H0		Protein S100 OS=Homo sapiens PE=2 SV=1	8.57143	1	2	1	105	11.717	7.18	114.5	110.6	79.4	93.3	102.2						100.9	85.5	93	105.1	115.5	1.12035		0.873593	1.08219		0.74026	0.776908		0.805195	0.912916		0.909957
B2R9F2		cDNA, FLJ94361, highly similar to Homo sapiens serine (or cysteine) proteinase inhibitor, clade A(alpha-1 antiproteinase, antitrypsin), member 6 (SERPINA6), mRNA OS=Homo sapiens PE=2 SV=1	27.9012	9	155	9	405	45.066	6.04	106.2	101.2	98.6	93.3	100.7	110.9	99.6	97	93.2	99.2	108.3	96.3	101.8	92.8	100.8	1.05462	1.11794	1.0744	1.00497	1.00403	0.955357	0.979146	0.977823	1.00992	0.926514	0.939516	0.920635
P02776	PF4	Platelet factor 4 OS=Homo sapiens GN=PF4 PE=1 SV=2	43.5644	5	53	2	101	10.838	8.62	80.3	56.2	101.2	111.7	150.6	122	118.2	85.8	86	88.1	126.3	118.1	94.9	80.3	80.5	0.533201	1.38479	1.56894	0.373174	1.34166	1.46708	0.671979	0.973893	1.17888	0.7417	0.976163	0.997516
B7ZLM6	XPNPEP2	X-prolyl aminopeptidase (Aminopeptidase P) 2, membrane-bound OS=Homo sapiens GN=XPNPEP2 PE=2 SV=1	1.48368	1	3	1	674	75.567	6.04	84.3	84.7	109.2	126.8	95.1	74.6	49.4	139.1	151.1	85.8	99	103.4	107.9	92.4	97.3	0.886435	0.869464	1.01747	0.890641	0.575758	1.06269	1.14826	1.62121	1.10894	1.33333	1.76107	0.94964
A0A024R1G3	MB	Myoglobin OS=Homo sapiens GN=MB PE=3 SV=1	22.8916	3	9	3	166	18.501	7.55	110.3	101.5	99.5	93.6	95.1	110.3	95.4	103.1	97.8	93.4	107.9	102.6	90.9	100.5	98.1	1.15983	1.18094	1.0999	1.0673	1.02141	1.04587	1.04627	1.10385	0.926606	0.984227	1.04711	1.02446
P02790	HPX	Hemopexin OS=Homo sapiens GN=HPX PE=1 SV=2	71.4286	26	2787	26	462	51.643	7.02	104.5	94.9	103	94.7	102.9	106.6	95.8	105.6	87.4	104.6	102	94.4	98.1	104.5	101	1.01555	1.01912	1.0099	0.922255	0.91587	0.934653	1.00097	1.00956	0.971287	0.920311	0.835564	1.03465
P29401	TKT	Transketolase OS=Homo sapiens GN=TKT PE=1 SV=3	21.6693	9	30	9	623	67.835	7.66	115	106.2	78.3	106.4	94.1	116.3	99.3	74.1	110.9	99.4	107.9	102.8	91.3	108.8	89.2	1.2221	1.17002	1.20964	1.12859	0.998994	1.15247	0.832094	0.745473	1.02354	1.13071	1.11569	1.21973
O43639	NCK2	Cytoplasmic protein NCK2 OS=Homo sapiens GN=NCK2 PE=1 SV=2	2.63158	1	2	1	380	42.889	6.95	45.6	47	180.8	166.5	60.2						110.5	92.2	75.5	129.5	92.4	0.757475		1.19589	0.780731		0.997835	3.00332		0.8171	2.76578		1.40152
Q13790	APOF	Apolipoprotein F OS=Homo sapiens GN=APOF PE=1 SV=2	8.28221	2	39	2	326	35.377	5.64	100.6	96.4	127.3	82.6	93.1	97	89.1	130.5	88.3	95	114.2	98.2	103.8	89.1	94.7	1.08056	1.02105	1.20591	1.03545	0.937895	1.03696	1.36735	1.37368	1.09609	0.887218	0.929474	0.940866
P12111	COL6A3	Collagen alpha-3(VI) chain OS=Homo sapiens GN=COL6A3 PE=1 SV=5	7.61725	20	46	20	3177	343.457	6.68	107	101.6	99.1	96.5	95.9	102.8	88.6	106.2	105	97.3	116.4	105.8	91.1	96.7	90.1	1.11575	1.05653	1.2919	1.05944	0.910586	1.17425	1.03337	1.09147	1.0111	1.00626	1.07914	1.07325
P10721	KIT	Mast/stem cell growth factor receptor Kit OS=Homo sapiens GN=KIT PE=1 SV=1	6.86475	6	13	6	976	109.794	6.98	93.7	96.7	96.5	88.4	124.7	119.8	105	94	82.5	98.8	100	83.6	106.9	90.4	119.1	0.751403	1.21255	0.839631	0.775461	1.06275	0.701931	0.773857	0.951417	0.897565	0.708901	0.83502	0.759026
Q15762	CD226	CD226 antigen OS=Homo sapiens GN=CD226 PE=1 SV=2	4.16667	1	2	1	336	38.589	7.94	95.5	92	105.7	110	96.7	120.7	103.9	88	98.8	88.7						0.98759	1.36077		0.951396	1.17136		1.09307	0.992108		1.13754	1.11387
B4E1Z4		Uncharacterized protein OS=Homo sapiens PE=1 SV=1	52.1327	66	1738	16	1266	140.853	7.18	101.3	91	99.7	100.9	107	109.9	93.6	101.7	90.4	104.4	96.1	92.6	94.8	112.4	104.2	0.946729	1.05268	0.922265	0.850467	0.896552	0.888676	0.931776	0.974138	0.909789	0.942991	0.8659	1.07869
A2KUC4	IGLV	UGa8L (Fragment) OS=Homo sapiens GN=IGLV PE=4 SV=1	14.2857	2	3	1	112	12.198	5.1	125.1	109.5	62.4	143.2	59.8	45	44.1	109.3	238.2	63.5						2.09197	0.708661		1.8311	0.694488		1.04348	1.72126		2.39465	3.75118
B2R642		cDNA, FLJ92775, highly similar to Homo sapiens melanoma cell adhesion molecule (MCAM), mRNA OS=Homo sapiens PE=2 SV=1	21.8266	11	32	11	646	71.591	5.76	114.3	98.4	93.8	102.8	90.8	107.6	109.1	90.7	96.8	95.8	114	95.5	98.5	98.5	93.5	1.25881	1.12317	1.21925	1.0837	1.13883	1.02139	1.03304	0.946764	1.05348	1.13216	1.01044	1.05348
B7Z5Q2		cDNA FLJ58075, highly similar to Ceruloplasmin (EC 1.16.3.1) OS=Homo sapiens PE=2 SV=1	56.2368	47	2253	1	946	108.753	5.77	136.6	111.5	91.1	83.6	77.3	95	104	79	126.6	95.4	100.1	86.3	108.4	117.1	88.1	1.76714	0.995807	1.13621	1.44243	1.09015	0.979569	1.17853	0.828092	1.23042	1.0815	1.32704	1.32917
B8ZWD9	DBI	Diazepam binding inhibitor, splice form 1D(2) OS=Homo sapiens GN=DBI PE=2 SV=1	13.8889	1	2	1	144	16.1	5.05	106.2	100.4	93.4	109.3	90.7						124.1	107.1	103.9	92.8	72.1	1.17089		1.72122	1.10695		1.48544	1.02977		1.44105	1.20507		1.2871
P43652	AFM	Afamin OS=Homo sapiens GN=AFM PE=1 SV=1	53.9232	35	824	35	599	69.024	5.9	102.8	92.3	100.6	105.9	98.5	103.7	90.9	99.2	105.4	100.8	101.2	92.2	100.2	108.1	98.2	1.04365	1.02877	1.03055	0.937056	0.901786	0.9389	1.02132	0.984127	1.02037	1.07513	1.04563	1.10081
P49908	SEPP1	Selenoprotein P OS=Homo sapiens GN=SEPP1 PE=1 SV=3	19.685	8	53	8	381	43.156	7.87	110.8	96.6	97.5	105.3	89.9	109	101.1	104.1	92.7	93	110.2	97.7	98.2	95.6	98.3	1.23248	1.17204	1.12106	1.07453	1.0871	0.993896	1.08454	1.11935	0.998983	1.1713	0.996774	0.972533
P01023	A2M	Alpha-2-macroglobulin OS=Homo sapiens GN=A2M PE=1 SV=3	52.3745	57	820	52	1474	163.188	6.46	105.9	95.8	97.5	111.7	89.1	101.7	91.5	120.8	93.3	92.6	105.5	92	81.5	132.9	88.1	1.18855	1.09827	1.1975	1.0752	0.988121	1.04427	1.09428	1.30454	0.925085	1.25365	1.00756	1.50851
Q13867	BLMH	Bleomycin hydrolase OS=Homo sapiens GN=BLMH PE=1 SV=1	7.91209	3	4	3	455	52.528	6.27	94.2	73	98.7	118.1	115.9	101.9	80.5	107.7	113.5	96.4	84	96.3	95.2	119	105.5	0.81277	1.05705	0.796209	0.629853	0.835062	0.912796	0.851596	1.11722	0.90237	1.01898	1.17739	1.12796
B3KQF5		cDNA FLJ90381 fis, clone NT2RP2005035, highly similar to Calumenin OS=Homo sapiens PE=2 SV=1	13.9683	5	9	5	315	36.996	4.67	108.3	106.1	94.1	97.1	94.5	108.3	95.6	99.1	94.9	102.1	120.7	99.2	86.7	100.9	92.5	1.14603	1.06072	1.30486	1.12275	0.936337	1.07243	0.995767	0.970617	0.937297	1.02751	0.929481	1.09081
P27487	DPP4	Dipeptidyl peptidase 4 OS=Homo sapiens GN=DPP4 PE=1 SV=2	16.188	13	32	13	766	88.222	6.04	110.5	101.6	93	103.8	91.2	109.5	96.3	99.7	101.7	92.7	112	97.7	89.5	101.5	99.4	1.21162	1.18123	1.12676	1.11404	1.03883	0.982897	1.01974	1.07551	0.900402	1.13816	1.09709	1.02113
P80108	GPLD1	Phosphatidylinositol-glycan-specific phospholipase D OS=Homo sapiens GN=GPLD1 PE=1 SV=3	23.5714	18	95	18	840	92.278	6.37	114.2	103.9	91.8	93.5	96.5	111.7	97.8	90.3	99.6	100.6	114.1	101	96.9	93	95	1.18342	1.11034	1.20105	1.07668	0.972167	1.06316	0.951295	0.897614	1.02	0.968912	0.99006	0.978947
P13645	KRT10	Keratin, type I cytoskeletal 10 OS=Homo sapiens GN=KRT10 PE=1 SV=6	36.4726	21	110	19	584	58.792	5.21	107.9	91.4	100.6	114.8	85.3	130.4	101.3	115.2	69.1	84	77.6	88.7	86.1	159.9	87.7	1.26495	1.55238	0.884835	1.07151	1.20595	1.0114	1.17937	1.37143	0.981756	1.34584	0.822619	1.82326
Q99784	OLFM1	Noelin OS=Homo sapiens GN=OLFM1 PE=1 SV=4	7.01031	3	15	3	485	55.307	6.95	115.2	100.6	95.9	100.6	87.7	115.5	93.8	111	95	84.6	99	97.6	98.6	108.3	96.5	1.31357	1.36525	1.02591	1.14709	1.10875	1.0114	1.0935	1.31206	1.02176	1.14709	1.12293	1.12228
Q6N092	DKFZp686K18196	Putative uncharacterized protein DKFZp686K18196 (Fragment) OS=Homo sapiens GN=DKFZp686K18196 PE=2 SV=1	30.8285	12	99	1	519	56.388	6.93	117.4	122	61.8	104.4	94.5						155.8	121.1	48.4	96.5	78.2	1.24233		1.99233	1.29101		1.54859	0.653968		0.618926	1.10476		1.23402
Q9Y5Y7	LYVE1	Lymphatic vessel endothelial hyaluronic acid receptor 1 OS=Homo sapiens GN=LYVE1 PE=1 SV=2	14.2857	5	31	5	322	35.191	8.28	118.9	95.2	101.1	103	81.8	109.6	102.9	104.6	90.5	92.4	121.4	109.4	97.1	91.2	80.9	1.45355	1.18615	1.50062	1.16381	1.11364	1.35229	1.23594	1.13203	1.20025	1.25917	0.979437	1.12732
A0A024R5F9	B3GNT6	UDP-GlcNAc:betaGal beta-1,3-N-acetylglucosaminyltransferase 6, isoform CRA_a OS=Homo sapiens GN=B3GNT6 PE=4 SV=1	6.0241	2	2	2	415	47.089	7.2	105.3	90.5	99.6	103.3	101.3	106.7	95.1	96.9	96.5	104.8						1.03949	1.01813		0.893386	0.907443		0.983218	0.924618		1.01974	0.920802
Q96PD5	PGLYRP2	N-acetylmuramoyl-L-alanine amidase OS=Homo sapiens GN=PGLYRP2 PE=1 SV=1	26.9097	11	241	10	576	62.178	7.55	105	88.5	96.6	104.3	105.7	105.1	94.6	96.6	99.6	104	106.3	93.6	92	110.4	97.8	0.993377	1.01058	1.08691	0.837275	0.909615	0.957055	0.913907	0.928846	0.940695	0.986755	0.957692	1.12883
P02745	C1QA	Complement C1q subcomponent subunit A OS=Homo sapiens GN=C1QA PE=1 SV=2	30.2041	5	58	5	245	26	9.11	101.9	88.5	102.8	101.8	104.9	101.8	86.5	101.5	103	107.3	98.3	89	104.3	101.6	106.8	0.971401	0.948742	0.920412	0.843661	0.806151	0.833333	0.979981	0.945946	0.976592	0.970448	0.959925	0.951311
V9HWI6	HEL-S-51	Epididymis secretory protein Li 51 OS=Homo sapiens GN=HEL-S-51 PE=2 SV=1	66.6667	36	1827	26	474	52.929	5.54	101.9	89.1	102.1	95.4	111.5	105.1	84.1	105.5	95.3	110	103.5	97	99.4	96.3	103.8	0.913901	0.955455	0.99711	0.799103	0.764545	0.934489	0.915695	0.959091	0.957611	0.855605	0.866364	0.927746
V6A6E5	HLA-C	MHC class I antigen OS=Homo sapiens GN=HLA-C PE=3 SV=1	10.1093	3	8	2	366	40.889	6.3	99.5	92.8	97.7	110.9	99.1	93.7	77.2	100	125	104.1	110.7	94.1	107.5	93.8	93.9	1.00404	0.900096	1.17891	0.936428	0.741595	1.00213	0.985873	0.960615	1.14483	1.11907	1.20077	0.998935
A8K690		cDNA FLJ76863, highly similar to Homo sapiens stress-induced-phosphoprotein 1 (Hsp70/Hsp90-organizing protein) (STIP1), mRNA OS=Homo sapiens PE=2 SV=1	2.39411	1	2	1	543	62.615	6.8	124.5	101.4	98.9	91.3	83.9						90.9	87	107	116.8	98.3	1.48391		0.92472	1.20858		0.885046	1.17878		1.0885	1.0882		1.1882
A0A024R9Q1	THBS1	Thrombospondin 1, isoform CRA_a OS=Homo sapiens GN=THBS1 PE=4 SV=1	57.265	54	528	1	1170	129.27	4.94	125.7	106.9	85.7	100.2	81.5	126.8	127.6	65.4	81.5	98.7	130.2	101.4	85.2	105.1	78.2	1.54233	1.2847	1.66496	1.31166	1.29281	1.29668	1.05153	0.662614	1.08951	1.22945	0.825735	1.34399
A8K6K4		cDNA FLJ77565, highly similar to Homo sapiens interleukin 1 receptor accessory protein (IL1RAP), transcript variant 1, mRNA OS=Homo sapiens PE=2 SV=1	9.29825	5	14	5	570	65.391	8.22	108	97.8	97.1	101	96	111.6	97.9	106.2	94.4	90	114.9	94.3	97.5	95.4	97.9	1.125	1.24	1.17365	1.01875	1.08778	0.963228	1.01146	1.18	0.995914	1.05208	1.04889	0.974464
A0A0S2Z4L3	PROS1	Protein S isoform 2 (Fragment) OS=Homo sapiens GN=PROS1 PE=2 SV=1	33.7571	21	222	1	708	78.803	5.74	115.3	97.7	93.5	96.2	97.3	104.6	89.6	89.7	102.7	113.4	107.9	97.2	95.1	92	107.8	1.18499	0.922399	1.00093	1.00411	0.790123	0.90167	0.960946	0.791005	0.882189	0.988695	0.905644	0.853432
A0A024QZL1	PRG1	Proteoglycan 1, secretory granule, isoform CRA_a OS=Homo sapiens GN=PRG1 PE=4 SV=1	17.0886	2	12	2	158	17.613	4.86	119.5	93.7	93.3	98.3	95.1	110.6	99.1	99	98.3	93.1	109.2	101.4	95	97.4	97	1.25657	1.18797	1.12577	0.985279	1.06445	1.04536	0.981073	1.06337	0.979381	1.03365	1.05585	1.00412
D6RF20	GC	Vitamin D-binding protein (Fragment) OS=Homo sapiens GN=GC PE=1 SV=1	75.8621	11	497	1	145	16.073	5.83	112.1	87.5	85.9	109.5	105	109.9	97.6	104.5	101.1	86.8	104.6	96.8	90.9	113.1	94.6	1.06762	1.26613	1.10571	0.833333	1.12442	1.02326	0.818095	1.20392	0.960888	1.04286	1.16475	1.19556
Q6UXB8	PI16	Peptidase inhibitor 16 OS=Homo sapiens GN=PI16 PE=1 SV=1	17.2786	7	41	2	463	49.44	5.39	122	98.3	82	92.5	105.2	102.3	83.3	99.6	113.5	101.3	116.2	112.1	76	100.3	95.5	1.1597	1.00987	1.21675	0.934411	0.82231	1.17382	0.779468	0.983218	0.795812	0.879278	1.12043	1.05026
P16035	TIMP2	Metalloproteinase inhibitor 2 OS=Homo sapiens GN=TIMP2 PE=1 SV=2	10.9091	2	6	2	220	24.383	7.49	112.5	98.8	94.2	96.8	97.7	122.2	95.2	92.6	101.2	88.8	111.1	104.3	98.7	99.6	86.4	1.15148	1.37613	1.28588	1.01126	1.07207	1.20718	0.964176	1.04279	1.14236	0.990788	1.13964	1.15278
A6H8L5	LIPC	LIPC protein OS=Homo sapiens GN=LIPC PE=2 SV=1	3.80762	1	3	1	499	55.52	8.65	72.2	82.4	118.3	117.4	109.8	102.6	75.7	122.3	101.5	97.9	109.6	89	107.6	93.3	100.5	0.657559	1.04801	1.09055	0.750455	0.773238	0.885572	1.07741	1.24923	1.07065	1.06922	1.03677	0.928358
Q549J4	ERAF	Erythroid associated factor OS=Homo sapiens GN=ERAF PE=2 SV=1	24.5098	2	2	2	102	11.833	5	86.7	79	83.4	146.6	104.3	91.6	75.3	107.2	139.7	86.3						0.831256	1.06141		0.75743	0.872538		0.799616	1.24218		1.40556	1.61877
P06396	GSN	Gelsolin OS=Homo sapiens GN=GSN PE=1 SV=1	43.734	32	784	2	782	85.644	6.28	112.3	96.4	115.5	86.9	88.9	116.1	89.9	116.8	77.7	99.6	101.5	97.7	100.2	100.2	100.4	1.26322	1.16566	1.01096	1.08436	0.90261	0.973108	1.29921	1.17269	0.998008	0.977503	0.78012	0.998008
B4DPQ0	C1R	Complement C1r subcomponent OS=Homo sapiens GN=C1R PE=1 SV=1	55.7719	33	550	1	719	81.837	6.37	110.2	79.2	98.1	95.1	117.5						106.8	104.7	86.5	96.7	105.3	0.937872		1.01425	0.674043		0.994302	0.834894		0.821462	0.809362		0.918329
B4DUV1		Fibulin-1 OS=Homo sapiens PE=2 SV=1	44.4618	20	142	4	641	70.108	5.26	115.2	106.8	97	88.4	92.7	132	95.4	100.3	81.6	90.8	126.5	116.1	89	84.3	84.1	1.24272	1.45374	1.50416	1.1521	1.05066	1.3805	1.04639	1.10463	1.05826	0.953614	0.898678	1.00238
Q9HCC1		Single chain Fv (Fragment) OS=Homo sapiens PE=1 SV=1	26.7857	2	6	1	112	12.235	8.47	133.5	105.7	79.7	96.4	84.7						117.9	108.1	73.4	114.4	86.3	1.57615		1.36616	1.24793		1.25261	0.940968		0.850521	1.13813		1.32561
C9JF17	APOD	Apolipoprotein D (Fragment) OS=Homo sapiens GN=APOD PE=1 SV=1	27.4419	6	51	6	215	24.142	5.6	113.9	100.8	90.2	104	91	103.5	94	89.8	117.6	95.2	133.7	102.7	84.5	85.4	93.7	1.25165	1.08718	1.42689	1.10769	0.987395	1.09605	0.991209	0.943277	0.901814	1.14286	1.23529	0.911419
Q6ZMU0		Delta-aminolevulinic acid dehydratase OS=Homo sapiens PE=2 SV=1	11.1421	3	3	3	359	39.025	7.65	105.2	102.3	89	111.3	92.2	70.6	66.1	71.2	192.5	99.6	174.2	137.7	88.2	54.7	45.2	1.141	0.708835	3.85398	1.10954	0.663655	3.04646	0.965293	0.714859	1.95133	1.20716	1.93273	1.21018
Q5SVJ8	KCNMA1	Calcium-activated potassium channel subunit alpha-1 OS=Homo sapiens GN=KCNMA1 PE=1 SV=2	0.776398	1	5	1	1288	143.458	7.08	107.6	98.6	115.8	88.9	89	108	91.5	128.4	79.6	92.4	107.7	82.5	106.7	113.8	89.2	1.20899	1.16883	1.2074	1.10787	0.99026	0.924888	1.30112	1.38961	1.19619	0.998876	0.861472	1.27578
A8K2T7		Receptor protein-tyrosine kinase OS=Homo sapiens PE=2 SV=1	3.47107	3	4	3	1210	134.104	6.7						124.2	73.3	96.2	99	107.2	93.5	105	102.3	106.7	92.5		1.15858	1.01081		0.683769	1.13514		0.897388	1.10595		0.923507	1.15351
Q9H7M9	C10orf54	V-type immunoglobulin domain-containing suppressor of T-cell activation OS=Homo sapiens GN=C10orf54 PE=1 SV=3	2.57235	1	2	1	311	33.887	6.95	127	100.9	96.4	97.7	77.9						117.9	104.8	87.2	106.3	83.9	1.6303		1.40524	1.29525		1.24911	1.23748		1.03933	1.25417		1.26698
Q8NF20	FLJ00382	FLJ00382 protein (Fragment) OS=Homo sapiens GN=FLJ00382 PE=2 SV=1	26.7635	9	38	9	482	52.892	8.66	128.1	107.4	80.5	93.2	90.9	160.7	111.5	54.1	84	89.8	88.9	97.4	110.8	106.3	96.5	1.40924	1.78953	0.921244	1.18152	1.24165	1.00933	0.885589	0.60245	1.14819	1.0253	0.935412	1.10155
X6RBG4	UMOD	Uromodulin OS=Homo sapiens GN=UMOD PE=1 SV=1	1.30624	1	2	1	689	75.613	5.87	113.3	99.4	99.2	103.6	84.5						113.9	89.3	96.5	111.7	88.6	1.34083		1.28555	1.17633		1.0079	1.17396		1.08916	1.22604		1.26072
P04259	KRT6B	Keratin, type II cytoskeletal 6B OS=Homo sapiens GN=KRT6B PE=1 SV=5	9.04255	5	20	1	564	60.03	8	96.1	88.1	109.9	117	88.9						88.4	63.2	80	166.9	101.5	1.08099		0.870936	0.991001		0.62266	1.23622		0.788177	1.31609		1.64433
B7Z992		cDNA FLJ53698, highly similar to Gelsolin OS=Homo sapiens PE=2 SV=1	45.035	31	768	1	715	78.783	6.11	111.4	96	93.5	117.8	81.2	118	88.1	86.3	100.1	107.4	108.6	92.5	94.6	112.8	91.5	1.37192	1.0987	1.18689	1.18227	0.820298	1.01093	1.15148	0.803538	1.03388	1.45074	0.93203	1.23279
P19256	CD58	Lymphocyte function-associated antigen 3 OS=Homo sapiens GN=CD58 PE=1 SV=1	4	1	2	1	250	28.129	6.76						109.5	91.5	101.4	102.1	95.5	118.9	94.9	90.4	108.2	87.6		1.1466	1.35731		0.958115	1.08333		1.06178	1.03196		1.06911	1.23516
Q7Z3B1	NEGR1	Neuronal growth regulator 1 OS=Homo sapiens GN=NEGR1 PE=1 SV=3	3.67232	1	2	1	354	38.694	6.21						93.7	62.3	166.3	92.2	85.5	110.4	104.1	92.5	104.9	88.1		1.09591	1.25312		0.728655	1.18161		1.94503	1.04994		1.07836	1.19069
P63261	ACTG1	Actin, cytoplasmic 2 OS=Homo sapiens GN=ACTG1 PE=1 SV=1	61.0667	17	240	1	375	41.766	5.48	116	102.6	87.1	91.9	102.5	102.2	86.2	86.9	118	106.7	122.6	85.8	89.8	100.4	101.5	1.13171	0.957826	1.20788	1.00098	0.807873	0.84532	0.849756	0.814433	0.884729	0.896585	1.1059	0.989163
Q99650	OSMR	Oncostatin-M-specific receptor subunit beta OS=Homo sapiens GN=OSMR PE=1 SV=1	3.47293	2	2	2	979	110.438	5.82	110.1	97.5	85.2	101.9	105.3	113.9	82.4	103.6	116.7	83.4						1.04558	1.36571		0.925926	0.98801		0.809117	1.24221		0.967711	1.39928
Q1HP67	LPA	Lipoprotein, Lp(A) OS=Homo sapiens GN=LPA PE=3 SV=1	43.0882	33	140	1	2040	226.369	6.07	79.2	67.3	57.8	242.1	53.6	107.9	59.3	71.4	184.9	76.5	83.5	87.7	76.1	168.2	84.4	1.47761	1.41046	0.989336	1.2556	0.775163	1.0391	1.07836	0.933333	0.901659	4.51679	2.41699	1.99289
Q8TCZ8	APOE	Apolipoprotein E (Fragment) OS=Homo sapiens GN=APOE PE=4 SV=1	59.6491	4	51	1	57	6.66	9.98	111.7	88.5	148.1	41.3	110.4	74.9	113.1	163	51.7	97.2	197.4	27.2	24.7	23.2	227.4	1.01178	0.770576	0.868074	0.80163	1.16358	0.119613	1.34149	1.67695	0.108619	0.374094	0.531893	0.102023
P02452	COL1A1	Collagen alpha-1(I) chain OS=Homo sapiens GN=COL1A1 PE=1 SV=5	2.66393	3	4	3	1464	138.857	5.8	117.1	91.9	92.1	100.5	98.4	125	96.3	91.8	96.8	90						1.19004	1.38889		0.933943	1.07		0.935976	1.02		1.02134	1.07556
P35908	KRT2	Keratin, type II cytoskeletal 2 epidermal OS=Homo sapiens GN=KRT2 PE=1 SV=2	36.1502	19	68	14	639	65.393	8	121.2	87.8	105.9	102.4	82.6	154.5	93.8	110.4	63.7	77.6	78.4	88.6	93.3	154	85.6	1.46731	1.99098	0.915888	1.06295	1.20876	1.03505	1.28208	1.42268	1.08995	1.23971	0.820876	1.79907
A0A0J9YXC7	LIMS4	LIM and senescent cell antigen-like-containing domain protein 3 OS=Homo sapiens GN=LIMS4 PE=1 SV=1	3.01508	1	2	1	398	45.694	7.88	96.9	79.5	99.1	108.9	115.6						105.2	71	107.7	113.9	102.1	0.838235		1.03036	0.687716		0.695397	0.857266		1.05485	0.942042		1.11557
A8K5T0		cDNA FLJ75416, highly similar to Homo sapiens complement factor H (CFH), mRNA OS=Homo sapiens PE=2 SV=1	61.0073	70	3582	1	1231	138.859	6.71	126.2	84.2	94.1	96.2	99.3	99	109.5	101.5	76.7	113.3	128.5	72.4	90.9	112.7	95.5	1.2709	0.873786	1.34555	0.847936	0.966461	0.758115	0.947633	0.895852	0.951832	0.968781	0.676964	1.1801
P0DJI8	SAA1	Serum amyloid A-1 protein OS=Homo sapiens GN=SAA1 PE=1 SV=1	36.8852	3	18	1	122	13.524	6.79	93	77.7	102.6	103.8	122.9	127.4	81	107.3	71	113.3						0.756713	1.12445		0.632221	0.714916		0.834825	0.947043		0.844589	0.626655
A0A080YV01	LYZG	Lysozyme G OS=Homo sapiens GN=LYZG PE=3 SV=1	5.6338	1	2	1	142	16.214	5						116.2	96.8	100.6	91.1	95.3	162.8	101	82.2	84.9	69.1		1.21931	2.35601		1.01574	1.46165		1.05561	1.18958		0.955929	1.22865
B7Z7M2		cDNA FLJ51564, highly similar to Pregnancy zone protein OS=Homo sapiens PE=2 SV=1	38.9706	5	44	1	136	14.96	5.11	126.9	88.2	104	88.8	92	159.7	110.3	89.5	57.5	83	146	91.9	95.3	58.2	108.6	1.37935	1.9241	1.34438	0.958696	1.32892	0.846225	1.13043	1.07831	0.877532	0.965217	0.692771	0.535912
A0A0K0K1H8	HEL-S-71p	Epididymis secretory sperm binding protein Li 71p OS=Homo sapiens GN=HEL-S-71p PE=2 SV=1	50.5731	35	163	2	698	77.03	7.21	120.3	93.2	74.4	69	143.1	97.1	88.2	65.7	70.9	178	168.6	81	66.5	50.1	133.8	0.840671	0.545506	1.26009	0.651293	0.495506	0.605381	0.519916	0.369101	0.49701	0.48218	0.398315	0.374439
B2R950		cDNA, FLJ94213, highly similar to Homo sapiens pregnancy-zone protein (PZP), mRNA OS=Homo sapiens PE=2 SV=1	28.61	35	210	27	1482	163.768	6.38	166.3	92.8	83.6	70.4	86.9	173.6	112.2	77.6	60	76.5	124.6	91.6	92	88.3	103.5	1.91369	2.26928	1.20386	1.06789	1.46667	0.885024	0.962025	1.01438	0.888889	0.810127	0.784314	0.85314
H0YB09	C14orf159	UPF0317 protein C14orf159, mitochondrial (Fragment) OS=Homo sapiens GN=C14orf159 PE=1 SV=1	1.24113	1	2	1	564	60.595	6.84	166.3	101.2	68	81.4	83.1	171.7	99.1	53.8	72.6	102.8						2.0012	1.67023		1.21781	0.964008		0.818291	0.523346		0.979543	0.706226
B4E1B2		cDNA FLJ53691, highly similar to Serotransferrin OS=Homo sapiens PE=2 SV=1	54.2773	36	161	3	678	74.783	7.12	143.3	64.2	73.2	75.8	143.5	95.7	90.4	94.1	96.3	123.5	184.5	50.3	67	57.6	140.6	0.998606	0.774899	1.31223	0.447387	0.731984	0.357752	0.510105	0.761943	0.476529	0.528223	0.779757	0.409673
A8K8Z4		cDNA FLJ78071, highly similar to Human MHC class III complement component C6 mRNA OS=Homo sapiens PE=2 SV=1	43.6831	36	606	1	934	104.649	6.62						147.2	64.1	119.8	89.2	79.6	140	77.1	71.3	107	104.7		1.84925	1.33715		0.805276	0.73639		1.50503	0.680993		1.1206	1.02197
A0A024R2Q7	CLEC3B	C-type lectin domain family 3, member B, isoform CRA_a OS=Homo sapiens GN=CLEC3B PE=4 SV=1	57.4257	12	202	1	202	22.522	5.67	197.8	73.5	75.6	62.3	90.9	38.7	42.5	49.8	58.1	311	200.2	60.2	85.5	81.9	72.1	2.17602	0.124437	2.7767	0.808581	0.136656	0.834951	0.831683	0.160129	1.18585	0.685369	0.186817	1.13592
