# Supplementary material for: Quantitative proteomics by iTRAQ-PRM based reveals the new characterization for gout
Source: Proteome Sci. 2021 Oct 11;19:12. doi: 10.1186/s12953-021-00180-0 (PMC8507311; doi:10.1186/s12953-021-00180-0)
Supplement: Supplementary file 1 — Additional file 1: Table S1. Details of differentially proteins. Table S2. The mapped signaling pathways of the differentially expressed proteins between AG and control. Table S3. The mapped signaling pathways of the differentially expressed proteins between RG and control. Table S4. The mapped signaling pathways of the differentially expressed proteins between AHU and control. Table S5. The mapped signaling pathways of the differentially expressed proteins between AG and AHU. Table S6. Sheet 1. Information about all candidate peptides of the protein to be validated. Sheet 2. A list of peptides from DDA analysis. Table S7. OLPS-DA VIP score more than 1. Figure S1. Example chromatogram of peptide segments. Supplementary Figure S2. Serum profles of DEPs for the healthy controls (CTL), the patients with acute gout (AG), remission of gout (RG) and asymptomatic hyperuricemia (AHU). [file 12953_2021_180_MOESM1_ESM.zip › Table S2.xlsx]

## Sheet: Sheet1
ProteinID	KO	Name	Definition	MapID	MapName	URL
B4DR52	K11252	H2B	histone H2B	ko05034	Alcoholism	http://www.kegg.jp/kegg-bin/show_pathway?ko05034+K11252
B4DR52	K11252	H2B	histone H2B	ko05203	Viral carcinogenesis	http://www.kegg.jp/kegg-bin/show_pathway?ko05203+K11252
B4DR52	K11252	H2B	histone H2B	ko05322	Systemic lupus erythematosus	http://www.kegg.jp/kegg-bin/show_pathway?ko05322+K11252
A0A0U1RRH7	K11251	H2A	histone H2A	ko05034	Alcoholism	http://www.kegg.jp/kegg-bin/show_pathway?ko05034+K11251
A0A0U1RRH7	K11251	H2A	histone H2A	ko05322	Systemic lupus erythematosus	http://www.kegg.jp/kegg-bin/show_pathway?ko05322+K11251
K7ES00	K11253	H3	histone H3	ko05034	Alcoholism	http://www.kegg.jp/kegg-bin/show_pathway?ko05034+K11253
K7ES00	K11253	H3	histone H3	ko05202	Transcriptional misregulation in cancer	http://www.kegg.jp/kegg-bin/show_pathway?ko05202+K11253
K7ES00	K11253	H3	histone H3	ko05322	Systemic lupus erythematosus	http://www.kegg.jp/kegg-bin/show_pathway?ko05322+K11253
B2R4R0	K11254	H4	histone H4	ko05034	Alcoholism	http://www.kegg.jp/kegg-bin/show_pathway?ko05034+K11254
B2R4R0	K11254	H4	histone H4	ko05203	Viral carcinogenesis	http://www.kegg.jp/kegg-bin/show_pathway?ko05203+K11254
B2R4R0	K11254	H4	histone H4	ko05322	Systemic lupus erythematosus	http://www.kegg.jp/kegg-bin/show_pathway?ko05322+K11254
B0YIW2	K08759	APOC3	apolipoprotein C-III	ko03320	PPAR signaling pathway	http://www.kegg.jp/kegg-bin/show_pathway?ko03320+K08759
A5PLM9	K01365	CTSL	cathepsin L [EC:3.4.22.15;]	ko04140	Autophagy - animal	http://www.kegg.jp/kegg-bin/show_pathway?ko04140+K01365
A5PLM9	K01365	CTSL	cathepsin L [EC:3.4.22.15;]	ko04142	Lysosome	http://www.kegg.jp/kegg-bin/show_pathway?ko04142+K01365
A5PLM9	K01365	CTSL	cathepsin L [EC:3.4.22.15;]	ko04145	Phagosome	http://www.kegg.jp/kegg-bin/show_pathway?ko04145+K01365
A5PLM9	K01365	CTSL	cathepsin L [EC:3.4.22.15;]	ko04210	Apoptosis	http://www.kegg.jp/kegg-bin/show_pathway?ko04210+K01365
A5PLM9	K01365	CTSL	cathepsin L [EC:3.4.22.15;]	ko04612	Antigen processing and presentation	http://www.kegg.jp/kegg-bin/show_pathway?ko04612+K01365
A5PLM9	K01365	CTSL	cathepsin L [EC:3.4.22.15;]	ko05205	Proteoglycans in cancer	http://www.kegg.jp/kegg-bin/show_pathway?ko05205+K01365
A5PLM9	K01365	CTSL	cathepsin L [EC:3.4.22.15;]	ko05323	Rheumatoid arthritis	http://www.kegg.jp/kegg-bin/show_pathway?ko05323+K01365
A5PLM9	K01365	CTSL	cathepsin L [EC:3.4.22.15;]	ko05418	Fluid shear stress and atherosclerosis	http://www.kegg.jp/kegg-bin/show_pathway?ko05418+K01365
P55056
P05164	K10789	MPO	myeloperoxidase [EC:1.11.2.2;]	ko04145	Phagosome	http://www.kegg.jp/kegg-bin/show_pathway?ko04145+K10789
P05164	K10789	MPO	myeloperoxidase [EC:1.11.2.2;]	ko05202	Transcriptional misregulation in cancer	http://www.kegg.jp/kegg-bin/show_pathway?ko05202+K10789
K7ER74
P00748	K01328	F12	coagulation factor XII (Hageman factor) [EC:3.4.21.38;]	ko04610	Complement and coagulation cascades	http://www.kegg.jp/kegg-bin/show_pathway?ko04610+K01328
P30044	K11187	PRDX5	peroxiredoxin 5, atypical 2-Cys peroxiredoxin [EC:1.11.1.15;]	ko04146	Peroxisome	http://www.kegg.jp/kegg-bin/show_pathway?ko04146+K11187
J3KNB4	K13916	CAMP, LL37	cathelicidin antimicrobial peptide	ko04621	NOD-like receptor signaling pathway	http://www.kegg.jp/kegg-bin/show_pathway?ko04621+K13916
J3KNB4	K13916	CAMP, LL37	cathelicidin antimicrobial peptide	ko04970	Salivary secretion	http://www.kegg.jp/kegg-bin/show_pathway?ko04970+K13916
J3KNB4	K13916	CAMP, LL37	cathelicidin antimicrobial peptide	ko05152	Tuberculosis	http://www.kegg.jp/kegg-bin/show_pathway?ko05152+K13916
A0A096LPE2	K17310	SAA	serum amyloid A protein
X6R8F3	K21129	LCN2	lipocalin 2	ko04657	IL-17 signaling pathway	http://www.kegg.jp/kegg-bin/show_pathway?ko04657+K21129
O43866
B2RMS9
P08311	K01319	CTSG	cathepsin G [EC:3.4.21.20;]	ko04080	Neuroactive ligand-receptor interaction	http://www.kegg.jp/kegg-bin/show_pathway?ko04080+K01319
P08311	K01319	CTSG	cathepsin G [EC:3.4.21.20;]	ko04142	Lysosome	http://www.kegg.jp/kegg-bin/show_pathway?ko04142+K01319
P08311	K01319	CTSG	cathepsin G [EC:3.4.21.20;]	ko04614	Renin-angiotensin system	http://www.kegg.jp/kegg-bin/show_pathway?ko04614+K01319
P08311	K01319	CTSG	cathepsin G [EC:3.4.21.20;]	ko05146	Amoebiasis	http://www.kegg.jp/kegg-bin/show_pathway?ko05146+K01319
P08311	K01319	CTSG	cathepsin G [EC:3.4.21.20;]	ko05322	Systemic lupus erythematosus	http://www.kegg.jp/kegg-bin/show_pathway?ko05322+K01319
A0A024R0T8
P07996	K16857	THBS1	thrombospondin 1	ko04015	Rap1 signaling pathway	http://www.kegg.jp/kegg-bin/show_pathway?ko04015+K16857
P07996	K16857	THBS1	thrombospondin 1	ko04115	p53 signaling pathway	http://www.kegg.jp/kegg-bin/show_pathway?ko04115+K16857
P07996	K16857	THBS1	thrombospondin 1	ko04145	Phagosome	http://www.kegg.jp/kegg-bin/show_pathway?ko04145+K16857
P07996	K16857	THBS1	thrombospondin 1	ko04151	PI3K-Akt signaling pathway	http://www.kegg.jp/kegg-bin/show_pathway?ko04151+K16857
P07996	K16857	THBS1	thrombospondin 1	ko04350	TGF-beta signaling pathway	http://www.kegg.jp/kegg-bin/show_pathway?ko04350+K16857
P07996	K16857	THBS1	thrombospondin 1	ko04510	Focal adhesion	http://www.kegg.jp/kegg-bin/show_pathway?ko04510+K16857
P07996	K16857	THBS1	thrombospondin 1	ko04512	ECM-receptor interaction	http://www.kegg.jp/kegg-bin/show_pathway?ko04512+K16857
P07996	K16857	THBS1	thrombospondin 1	ko05144	Malaria	http://www.kegg.jp/kegg-bin/show_pathway?ko05144+K16857
P07996	K16857	THBS1	thrombospondin 1	ko05205	Proteoglycans in cancer	http://www.kegg.jp/kegg-bin/show_pathway?ko05205+K16857
P07996	K16857	THBS1	thrombospondin 1	ko05206	MicroRNAs in cancer	http://www.kegg.jp/kegg-bin/show_pathway?ko05206+K16857
P07996	K16857	THBS1	thrombospondin 1	ko05219	Bladder cancer	http://www.kegg.jp/kegg-bin/show_pathway?ko05219+K16857
A5PL32	K14480	APOL	apolipoprotein L
A0A068LL60	K06856	IGH	immunoglobulin heavy chain	ko04020	Calcium signaling pathway	http://www.kegg.jp/kegg-bin/show_pathway?ko04020+K06856
A0A068LL60	K06856	IGH	immunoglobulin heavy chain	ko04064	NF-kappa B signaling pathway	http://www.kegg.jp/kegg-bin/show_pathway?ko04064+K06856
A0A068LL60	K06856	IGH	immunoglobulin heavy chain	ko04072	Phospholipase D signaling pathway	http://www.kegg.jp/kegg-bin/show_pathway?ko04072+K06856
A0A068LL60	K06856	IGH	immunoglobulin heavy chain	ko04145	Phagosome	http://www.kegg.jp/kegg-bin/show_pathway?ko04145+K06856
A0A068LL60	K06856	IGH	immunoglobulin heavy chain	ko04151	PI3K-Akt signaling pathway	http://www.kegg.jp/kegg-bin/show_pathway?ko04151+K06856
A0A068LL60	K06856	IGH	immunoglobulin heavy chain	ko04640	Hematopoietic cell lineage	http://www.kegg.jp/kegg-bin/show_pathway?ko04640+K06856
A0A068LL60	K06856	IGH	immunoglobulin heavy chain	ko04650	Natural killer cell mediated cytotoxicity	http://www.kegg.jp/kegg-bin/show_pathway?ko04650+K06856
A0A068LL60	K06856	IGH	immunoglobulin heavy chain	ko04662	B cell receptor signaling pathway	http://www.kegg.jp/kegg-bin/show_pathway?ko04662+K06856
A0A068LL60	K06856	IGH	immunoglobulin heavy chain	ko04664	Fc epsilon RI signaling pathway	http://www.kegg.jp/kegg-bin/show_pathway?ko04664+K06856
A0A068LL60	K06856	IGH	immunoglobulin heavy chain	ko04666	Fc gamma R-mediated phagocytosis	http://www.kegg.jp/kegg-bin/show_pathway?ko04666+K06856
A0A068LL60	K06856	IGH	immunoglobulin heavy chain	ko04672	Intestinal immune network for IgA production	http://www.kegg.jp/kegg-bin/show_pathway?ko04672+K06856
A0A068LL60	K06856	IGH	immunoglobulin heavy chain	ko05140	Leishmaniasis	http://www.kegg.jp/kegg-bin/show_pathway?ko05140+K06856
A0A068LL60	K06856	IGH	immunoglobulin heavy chain	ko05143	African trypanosomiasis	http://www.kegg.jp/kegg-bin/show_pathway?ko05143+K06856
A0A068LL60	K06856	IGH	immunoglobulin heavy chain	ko05146	Amoebiasis	http://www.kegg.jp/kegg-bin/show_pathway?ko05146+K06856
A0A068LL60	K06856	IGH	immunoglobulin heavy chain	ko05150	Staphylococcus aureus infection	http://www.kegg.jp/kegg-bin/show_pathway?ko05150+K06856
A0A068LL60	K06856	IGH	immunoglobulin heavy chain	ko05152	Tuberculosis	http://www.kegg.jp/kegg-bin/show_pathway?ko05152+K06856
A0A068LL60	K06856	IGH	immunoglobulin heavy chain	ko05162	Measles	http://www.kegg.jp/kegg-bin/show_pathway?ko05162+K06856
A0A068LL60	K06856	IGH	immunoglobulin heavy chain	ko05169	Epstein-Barr virus infection	http://www.kegg.jp/kegg-bin/show_pathway?ko05169+K06856
A0A068LL60	K06856	IGH	immunoglobulin heavy chain	ko05202	Transcriptional misregulation in cancer	http://www.kegg.jp/kegg-bin/show_pathway?ko05202+K06856
A0A068LL60	K06856	IGH	immunoglobulin heavy chain	ko05310	Asthma	http://www.kegg.jp/kegg-bin/show_pathway?ko05310+K06856
A0A068LL60	K06856	IGH	immunoglobulin heavy chain	ko05320	Autoimmune thyroid disease	http://www.kegg.jp/kegg-bin/show_pathway?ko05320+K06856
A0A068LL60	K06856	IGH	immunoglobulin heavy chain	ko05322	Systemic lupus erythematosus	http://www.kegg.jp/kegg-bin/show_pathway?ko05322+K06856
A0A068LL60	K06856	IGH	immunoglobulin heavy chain	ko05323	Rheumatoid arthritis	http://www.kegg.jp/kegg-bin/show_pathway?ko05323+K06856
A0A068LL60	K06856	IGH	immunoglobulin heavy chain	ko05330	Allograft rejection	http://www.kegg.jp/kegg-bin/show_pathway?ko05330+K06856
A0A068LL60	K06856	IGH	immunoglobulin heavy chain	ko05340	Primary immunodeficiency	http://www.kegg.jp/kegg-bin/show_pathway?ko05340+K06856
A0A068LL60	K06856	IGH	immunoglobulin heavy chain	ko05414	Dilated cardiomyopathy	http://www.kegg.jp/kegg-bin/show_pathway?ko05414+K06856
A0A068LL60	K06856	IGH	immunoglobulin heavy chain	ko05416	Viral myocarditis	http://www.kegg.jp/kegg-bin/show_pathway?ko05416+K06856
X6R8A1	K13289	CTSA, CPY	cathepsin A (carboxypeptidase C) [EC:3.4.16.5;]	ko04142	Lysosome	http://www.kegg.jp/kegg-bin/show_pathway?ko04142+K13289
X6R8A1	K13289	CTSA, CPY	cathepsin A (carboxypeptidase C) [EC:3.4.16.5;]	ko04614	Renin-angiotensin system	http://www.kegg.jp/kegg-bin/show_pathway?ko04614+K13289
P07998	K01168	RNASE1_2	pancreatic ribonuclease [EC:3.1.27.5;]
P23528	K05765	CFL	cofilin	ko04360	Axon guidance	http://www.kegg.jp/kegg-bin/show_pathway?ko04360+K05765
P23528	K05765	CFL	cofilin	ko04666	Fc gamma R-mediated phagocytosis	http://www.kegg.jp/kegg-bin/show_pathway?ko04666+K05765
P23528	K05765	CFL	cofilin	ko04810	Regulation of actin cytoskeleton	http://www.kegg.jp/kegg-bin/show_pathway?ko04810+K05765
P23528	K05765	CFL	cofilin	ko05133	Pertussis	http://www.kegg.jp/kegg-bin/show_pathway?ko05133+K05765
D3DNU8	K03898	KNG	kininogen	ko04610	Complement and coagulation cascades	http://www.kegg.jp/kegg-bin/show_pathway?ko04610+K03898
P14780	K01403	MMP9	matrix metalloproteinase-9 (gelatinase B) [EC:3.4.24.35;]	ko01522	Endocrine resistance	http://www.kegg.jp/kegg-bin/show_pathway?ko01522+K01403
P14780	K01403	MMP9	matrix metalloproteinase-9 (gelatinase B) [EC:3.4.24.35;]	ko04657	IL-17 signaling pathway	http://www.kegg.jp/kegg-bin/show_pathway?ko04657+K01403
P14780	K01403	MMP9	matrix metalloproteinase-9 (gelatinase B) [EC:3.4.24.35;]	ko04668	TNF signaling pathway	http://www.kegg.jp/kegg-bin/show_pathway?ko04668+K01403
P14780	K01403	MMP9	matrix metalloproteinase-9 (gelatinase B) [EC:3.4.24.35;]	ko04670	Leukocyte transendothelial migration	http://www.kegg.jp/kegg-bin/show_pathway?ko04670+K01403
P14780	K01403	MMP9	matrix metalloproteinase-9 (gelatinase B) [EC:3.4.24.35;]	ko04915	Estrogen signaling pathway	http://www.kegg.jp/kegg-bin/show_pathway?ko04915+K01403
P14780	K01403	MMP9	matrix metalloproteinase-9 (gelatinase B) [EC:3.4.24.35;]	ko05161	Hepatitis B	http://www.kegg.jp/kegg-bin/show_pathway?ko05161+K01403
P14780	K01403	MMP9	matrix metalloproteinase-9 (gelatinase B) [EC:3.4.24.35;]	ko05200	Pathways in cancer	http://www.kegg.jp/kegg-bin/show_pathway?ko05200+K01403
P14780	K01403	MMP9	matrix metalloproteinase-9 (gelatinase B) [EC:3.4.24.35;]	ko05202	Transcriptional misregulation in cancer	http://www.kegg.jp/kegg-bin/show_pathway?ko05202+K01403
P14780	K01403	MMP9	matrix metalloproteinase-9 (gelatinase B) [EC:3.4.24.35;]	ko05205	Proteoglycans in cancer	http://www.kegg.jp/kegg-bin/show_pathway?ko05205+K01403
P14780	K01403	MMP9	matrix metalloproteinase-9 (gelatinase B) [EC:3.4.24.35;]	ko05206	MicroRNAs in cancer	http://www.kegg.jp/kegg-bin/show_pathway?ko05206+K01403
P14780	K01403	MMP9	matrix metalloproteinase-9 (gelatinase B) [EC:3.4.24.35;]	ko05219	Bladder cancer	http://www.kegg.jp/kegg-bin/show_pathway?ko05219+K01403
P14780	K01403	MMP9	matrix metalloproteinase-9 (gelatinase B) [EC:3.4.24.35;]	ko05418	Fluid shear stress and atherosclerosis	http://www.kegg.jp/kegg-bin/show_pathway?ko05418+K01403
A0A0S2Z3Y1	K17300	LGALS3BP	galectin-3-binding protein
P18428	K05399	LBP	lipopolysaccharide-binding protein	ko04064	NF-kappa B signaling pathway	http://www.kegg.jp/kegg-bin/show_pathway?ko04064+K05399
P18428	K05399	LBP	lipopolysaccharide-binding protein	ko04620	Toll-like receptor signaling pathway	http://www.kegg.jp/kegg-bin/show_pathway?ko04620+K05399
P18428	K05399	LBP	lipopolysaccharide-binding protein	ko05132	Salmonella infection	http://www.kegg.jp/kegg-bin/show_pathway?ko05132+K05399
P18428	K05399	LBP	lipopolysaccharide-binding protein	ko05152	Tuberculosis	http://www.kegg.jp/kegg-bin/show_pathway?ko05152+K05399
Q59G70	K00726	MGAT1	alpha-1,3-mannosyl-glycoprotein beta-1,2-N-acetylglucosaminyltransferase [EC:2.4.1.101;]	ko00510	N-Glycan biosynthesis	http://www.kegg.jp/kegg-bin/show_pathway?ko00510+K00726
Q59G70	K00726	MGAT1	alpha-1,3-mannosyl-glycoprotein beta-1,2-N-acetylglucosaminyltransferase [EC:2.4.1.101;]	ko00513	Various types of N-glycan biosynthesis	http://www.kegg.jp/kegg-bin/show_pathway?ko00513+K00726
V9GYM3	K08758	APOA2	apolipoprotein A-II	ko03320	PPAR signaling pathway	http://www.kegg.jp/kegg-bin/show_pathway?ko03320+K08758
Q6XMI6
B2R4P2	K13279	PRDX1	peroxiredoxin 1 [EC:1.11.1.15;]	ko04146	Peroxisome	http://www.kegg.jp/kegg-bin/show_pathway?ko04146+K13279
E1U340
P02649	K04524	APOE	apolipoprotein E	ko05010	Alzheimer's disease	http://www.kegg.jp/kegg-bin/show_pathway?ko05010+K04524
Q8WWZ8
P08514	K06476	ITGA2B, CD41	integrin alpha 2B	ko04015	Rap1 signaling pathway	http://www.kegg.jp/kegg-bin/show_pathway?ko04015+K06476
P08514	K06476	ITGA2B, CD41	integrin alpha 2B	ko04151	PI3K-Akt signaling pathway	http://www.kegg.jp/kegg-bin/show_pathway?ko04151+K06476
P08514	K06476	ITGA2B, CD41	integrin alpha 2B	ko04510	Focal adhesion	http://www.kegg.jp/kegg-bin/show_pathway?ko04510+K06476
P08514	K06476	ITGA2B, CD41	integrin alpha 2B	ko04512	ECM-receptor interaction	http://www.kegg.jp/kegg-bin/show_pathway?ko04512+K06476
P08514	K06476	ITGA2B, CD41	integrin alpha 2B	ko04611	Platelet activation	http://www.kegg.jp/kegg-bin/show_pathway?ko04611+K06476
P08514	K06476	ITGA2B, CD41	integrin alpha 2B	ko04640	Hematopoietic cell lineage	http://www.kegg.jp/kegg-bin/show_pathway?ko04640+K06476
P08514	K06476	ITGA2B, CD41	integrin alpha 2B	ko04810	Regulation of actin cytoskeleton	http://www.kegg.jp/kegg-bin/show_pathway?ko04810+K06476
P08514	K06476	ITGA2B, CD41	integrin alpha 2B	ko05200	Pathways in cancer	http://www.kegg.jp/kegg-bin/show_pathway?ko05200+K06476
P08514	K06476	ITGA2B, CD41	integrin alpha 2B	ko05222	Small cell lung cancer	http://www.kegg.jp/kegg-bin/show_pathway?ko05222+K06476
P08514	K06476	ITGA2B, CD41	integrin alpha 2B	ko05410	Hypertrophic cardiomyopathy (HCM)	http://www.kegg.jp/kegg-bin/show_pathway?ko05410+K06476
P08514	K06476	ITGA2B, CD41	integrin alpha 2B	ko05412	Arrhythmogenic right ventricular cardiomyopathy (ARVC)	http://www.kegg.jp/kegg-bin/show_pathway?ko05412+K06476
P08514	K06476	ITGA2B, CD41	integrin alpha 2B	ko05414	Dilated cardiomyopathy	http://www.kegg.jp/kegg-bin/show_pathway?ko05414+K06476
P08514	K06476	ITGA2B, CD41	integrin alpha 2B	ko05418	Fluid shear stress and atherosclerosis	http://www.kegg.jp/kegg-bin/show_pathway?ko05418+K06476
G3V3D1	K13443	NPC2	Niemann-Pick C2 protein	ko04142	Lysosome	http://www.kegg.jp/kegg-bin/show_pathway?ko04142+K13443
P81605
P02671	K03903	FGA	fibrinogen alpha chain	ko04610	Complement and coagulation cascades	http://www.kegg.jp/kegg-bin/show_pathway?ko04610+K03903
P02671	K03903	FGA	fibrinogen alpha chain	ko04611	Platelet activation	http://www.kegg.jp/kegg-bin/show_pathway?ko04611+K03903
H7BY58	K00573	E2.1.1.77, pcm	protein-L-isoaspartate(D-aspartate) O-methyltransferase [EC:2.1.1.77;]
B4DUT8
A1L4H1
A0A0U1RR20
E5RJD8	K17292	TBCA	tubulin-specific chaperone A
A6XNE2	K01334	CFD	component factor D [EC:3.4.21.46;]	ko04610	Complement and coagulation cascades	http://www.kegg.jp/kegg-bin/show_pathway?ko04610+K01334
A6XNE2	K01334	CFD	component factor D [EC:3.4.21.46;]	ko05150	Staphylococcus aureus infection	http://www.kegg.jp/kegg-bin/show_pathway?ko05150+K01334
P62979	K02977	RP-S27Ae, RPS27A	small subunit ribosomal protein S27Ae	ko03010	Ribosome	http://www.kegg.jp/kegg-bin/show_pathway?ko03010+K02977
P26885	K09569	FKBP2	FK506-binding protein 2 [EC:5.2.1.8;]
A2NB45
P61204	K07938	ARF3	ADP-ribosylation factor 3	ko04144	Endocytosis	http://www.kegg.jp/kegg-bin/show_pathway?ko04144+K07938
O95445
A0A0A1HAW1	K07877	RAB2A	Ras-related protein Rab-2A	ko04152	AMPK signaling pathway	http://www.kegg.jp/kegg-bin/show_pathway?ko04152+K07877
P24592
A0A024R0V4	K06274	VASP	vasodilator-stimulated phosphoprotein	ko04015	Rap1 signaling pathway	http://www.kegg.jp/kegg-bin/show_pathway?ko04015+K06274
A0A024R0V4	K06274	VASP	vasodilator-stimulated phosphoprotein	ko04022	cGMP-PKG signaling pathway	http://www.kegg.jp/kegg-bin/show_pathway?ko04022+K06274
A0A024R0V4	K06274	VASP	vasodilator-stimulated phosphoprotein	ko04510	Focal adhesion	http://www.kegg.jp/kegg-bin/show_pathway?ko04510+K06274
A0A024R0V4	K06274	VASP	vasodilator-stimulated phosphoprotein	ko04530	Tight junction	http://www.kegg.jp/kegg-bin/show_pathway?ko04530+K06274
A0A024R0V4	K06274	VASP	vasodilator-stimulated phosphoprotein	ko04611	Platelet activation	http://www.kegg.jp/kegg-bin/show_pathway?ko04611+K06274
A0A024R0V4	K06274	VASP	vasodilator-stimulated phosphoprotein	ko04666	Fc gamma R-mediated phagocytosis	http://www.kegg.jp/kegg-bin/show_pathway?ko04666+K06274
A0A024R0V4	K06274	VASP	vasodilator-stimulated phosphoprotein	ko04670	Leukocyte transendothelial migration	http://www.kegg.jp/kegg-bin/show_pathway?ko04670+K06274
P20618	K02732	PSMB1	20S proteasome subunit beta 6 [EC:3.4.25.1;]	ko03050	Proteasome	http://www.kegg.jp/kegg-bin/show_pathway?ko03050+K02732
Q59HB3	K14462	APOB	apolipoprotein B	ko04975	Fat digestion and absorption	http://www.kegg.jp/kegg-bin/show_pathway?ko04975+K14462
Q59HB3	K14462	APOB	apolipoprotein B	ko04977	Vitamin digestion and absorption	http://www.kegg.jp/kegg-bin/show_pathway?ko04977+K14462
P00352	K07249	E1.2.1.36	retinal dehydrogenase [EC:1.2.1.36;]	ko00830	Retinol metabolism	http://www.kegg.jp/kegg-bin/show_pathway?ko00830+K07249
P16930	K01555	FAH, fahA	fumarylacetoacetase [EC:3.7.1.2;]	ko00350	Tyrosine metabolism	http://www.kegg.jp/kegg-bin/show_pathway?ko00350+K01555
P16930	K01555	FAH, fahA	fumarylacetoacetase [EC:3.7.1.2;]	ko00643	Styrene degradation	http://www.kegg.jp/kegg-bin/show_pathway?ko00643+K01555
Q86UD1
A0A0K0K1K4	K02731	PSMA7	20S proteasome subunit alpha 4 [EC:3.4.25.1;]	ko03050	Proteasome	http://www.kegg.jp/kegg-bin/show_pathway?ko03050+K02731
Q76LA1	K13907	CSTA_B	cystatin-A/B
A0A0C4DG49	K06539	PVR, NECL5, CD155	poliovirus receptor	ko04514	Cell adhesion molecules (CAMs)	http://www.kegg.jp/kegg-bin/show_pathway?ko04514+K06539
Q08554	K07600	DSC1	desmocollin 1
P22692
P22352	K00432	gpx	glutathione peroxidase [EC:1.11.1.9;]	ko00480	Glutathione metabolism	http://www.kegg.jp/kegg-bin/show_pathway?ko00480+K00432
P22352	K00432	gpx	glutathione peroxidase [EC:1.11.1.9;]	ko00590	Arachidonic acid metabolism	http://www.kegg.jp/kegg-bin/show_pathway?ko00590+K00432
P22352	K00432	gpx	glutathione peroxidase [EC:1.11.1.9;]	ko04918	Thyroid hormone synthesis	http://www.kegg.jp/kegg-bin/show_pathway?ko04918+K00432
A0A024R944	K03911	SERPINC1, AT3	antithrombin III	ko04610	Complement and coagulation cascades	http://www.kegg.jp/kegg-bin/show_pathway?ko04610+K03911
H0Y858	K10161	TLR9, CD289	toll-like receptor 9	ko04620	Toll-like receptor signaling pathway	http://www.kegg.jp/kegg-bin/show_pathway?ko04620+K10161
H0Y858	K10161	TLR9, CD289	toll-like receptor 9	ko05142	Chagas disease (American trypanosomiasis)	http://www.kegg.jp/kegg-bin/show_pathway?ko05142+K10161
H0Y858	K10161	TLR9, CD289	toll-like receptor 9	ko05143	African trypanosomiasis	http://www.kegg.jp/kegg-bin/show_pathway?ko05143+K10161
H0Y858	K10161	TLR9, CD289	toll-like receptor 9	ko05144	Malaria	http://www.kegg.jp/kegg-bin/show_pathway?ko05144+K10161
H0Y858	K10161	TLR9, CD289	toll-like receptor 9	ko05152	Tuberculosis	http://www.kegg.jp/kegg-bin/show_pathway?ko05152+K10161
H0Y858	K10161	TLR9, CD289	toll-like receptor 9	ko05162	Measles	http://www.kegg.jp/kegg-bin/show_pathway?ko05162+K10161
H0Y858	K10161	TLR9, CD289	toll-like receptor 9	ko05168	Herpes simplex infection	http://www.kegg.jp/kegg-bin/show_pathway?ko05168+K10161
V9H1C1
A0A1B1CYC9
Q16610
P51884	K08122	LUM	lumican	ko05205	Proteoglycans in cancer	http://www.kegg.jp/kegg-bin/show_pathway?ko05205+K08122
B7Z8Q2
E9KL23	K03984	SERPINA1, AAT	alpha-1-antitrypsin	ko04610	Complement and coagulation cascades	http://www.kegg.jp/kegg-bin/show_pathway?ko04610+K03984
D3DRP5
A0A087X0M8	K06758	CHL1	L1 cell adhesion molecule like protein
A0A024R3E3	K08757	APOA1	apolipoprotein A-I	ko03320	PPAR signaling pathway	http://www.kegg.jp/kegg-bin/show_pathway?ko03320+K08757
A0A024R3E3	K08757	APOA1	apolipoprotein A-I	ko04975	Fat digestion and absorption	http://www.kegg.jp/kegg-bin/show_pathway?ko04975+K08757
A0A024R3E3	K08757	APOA1	apolipoprotein A-I	ko04977	Vitamin digestion and absorption	http://www.kegg.jp/kegg-bin/show_pathway?ko04977+K08757
A0A024R3E3	K08757	APOA1	apolipoprotein A-I	ko05143	African trypanosomiasis	http://www.kegg.jp/kegg-bin/show_pathway?ko05143+K08757
B4E1D8	K04002	C4BPA	complement component 4 binding protein, alpha	ko04610	Complement and coagulation cascades	http://www.kegg.jp/kegg-bin/show_pathway?ko04610+K04002
B4E1D8	K04002	C4BPA	complement component 4 binding protein, alpha	ko05133	Pertussis	http://www.kegg.jp/kegg-bin/show_pathway?ko05133+K04002
Q9UNN8	K06557	PROCR, CD201	protein C receptor, endothelial (EPCR)	ko04610	Complement and coagulation cascades	http://www.kegg.jp/kegg-bin/show_pathway?ko04610+K06557
P20851	K04003	C4BPB	complement component 4 binding protein, beta	ko04610	Complement and coagulation cascades	http://www.kegg.jp/kegg-bin/show_pathway?ko04610+K04003
P20851	K04003	C4BPB	complement component 4 binding protein, beta	ko05133	Pertussis	http://www.kegg.jp/kegg-bin/show_pathway?ko05133+K04003
B2R773	K07296	ACDC	adiponectin	ko03320	PPAR signaling pathway	http://www.kegg.jp/kegg-bin/show_pathway?ko03320+K07296
B2R773	K07296	ACDC	adiponectin	ko04152	AMPK signaling pathway	http://www.kegg.jp/kegg-bin/show_pathway?ko04152+K07296
B2R773	K07296	ACDC	adiponectin	ko04211	Longevity regulating pathway	http://www.kegg.jp/kegg-bin/show_pathway?ko04211+K07296
B2R773	K07296	ACDC	adiponectin	ko04920	Adipocytokine signaling pathway	http://www.kegg.jp/kegg-bin/show_pathway?ko04920+K07296
B2R773	K07296	ACDC	adiponectin	ko04930	Type II diabetes mellitus	http://www.kegg.jp/kegg-bin/show_pathway?ko04930+K07296
B2R773	K07296	ACDC	adiponectin	ko04932	Non-alcoholic fatty liver disease (NAFLD)	http://www.kegg.jp/kegg-bin/show_pathway?ko04932+K07296
V9HWA9	K03990	C3	complement component 3	ko04145	Phagosome	http://www.kegg.jp/kegg-bin/show_pathway?ko04145+K03990
V9HWA9	K03990	C3	complement component 3	ko04610	Complement and coagulation cascades	http://www.kegg.jp/kegg-bin/show_pathway?ko04610+K03990
V9HWA9	K03990	C3	complement component 3	ko05133	Pertussis	http://www.kegg.jp/kegg-bin/show_pathway?ko05133+K03990
V9HWA9	K03990	C3	complement component 3	ko05134	Legionellosis	http://www.kegg.jp/kegg-bin/show_pathway?ko05134+K03990
V9HWA9	K03990	C3	complement component 3	ko05140	Leishmaniasis	http://www.kegg.jp/kegg-bin/show_pathway?ko05140+K03990
V9HWA9	K03990	C3	complement component 3	ko05142	Chagas disease (American trypanosomiasis)	http://www.kegg.jp/kegg-bin/show_pathway?ko05142+K03990
V9HWA9	K03990	C3	complement component 3	ko05150	Staphylococcus aureus infection	http://www.kegg.jp/kegg-bin/show_pathway?ko05150+K03990
V9HWA9	K03990	C3	complement component 3	ko05152	Tuberculosis	http://www.kegg.jp/kegg-bin/show_pathway?ko05152+K03990
V9HWA9	K03990	C3	complement component 3	ko05168	Herpes simplex infection	http://www.kegg.jp/kegg-bin/show_pathway?ko05168+K03990
V9HWA9	K03990	C3	complement component 3	ko05203	Viral carcinogenesis	http://www.kegg.jp/kegg-bin/show_pathway?ko05203+K03990
V9HWA9	K03990	C3	complement component 3	ko05322	Systemic lupus erythematosus	http://www.kegg.jp/kegg-bin/show_pathway?ko05322+K03990
P04278
G3V2W1	K04525	SERPINA	serpin peptidase inhibitor, clade A
P02768	K16141	ALB	serum albumin	ko04918	Thyroid hormone synthesis	http://www.kegg.jp/kegg-bin/show_pathway?ko04918+K16141
Q15430
