# Supplementary material for: Quantitative proteomics by iTRAQ-PRM based reveals the new characterization for gout
Source: Proteome Sci. 2021 Oct 11;19:12. doi: 10.1186/s12953-021-00180-0 (PMC8507311; doi:10.1186/s12953-021-00180-0)
Supplement: Supplementary file 1 — Additional file 1: Table S1. Details of differentially proteins. Table S2. The mapped signaling pathways of the differentially expressed proteins between AG and control. Table S3. The mapped signaling pathways of the differentially expressed proteins between RG and control. Table S4. The mapped signaling pathways of the differentially expressed proteins between AHU and control. Table S5. The mapped signaling pathways of the differentially expressed proteins between AG and AHU. Table S6. Sheet 1. Information about all candidate peptides of the protein to be validated. Sheet 2. A list of peptides from DDA analysis. Table S7. OLPS-DA VIP score more than 1. Figure S1. Example chromatogram of peptide segments. Supplementary Figure S2. Serum profles of DEPs for the healthy controls (CTL), the patients with acute gout (AG), remission of gout (RG) and asymptomatic hyperuricemia (AHU). [file 12953_2021_180_MOESM1_ESM.zip › Table S3.xlsx]

## Sheet: Sheet1
ProteinID	KO	Name	Definition	MapID	MapName	URL
A0A024R0T8
B0YIW2	K08759	APOC3	apolipoprotein C-III	ko03320	PPAR signaling pathway	http://www.kegg.jp/kegg-bin/show_pathway?ko03320+K08759
Q9UNU2	K03989	C4	complement component 4	ko04610	Complement and coagulation cascades	http://www.kegg.jp/kegg-bin/show_pathway?ko04610+K03989
Q9UNU2	K03989	C4	complement component 4	ko05133	Pertussis	http://www.kegg.jp/kegg-bin/show_pathway?ko05133+K03989
Q9UNU2	K03989	C4	complement component 4	ko05150	Staphylococcus aureus infection	http://www.kegg.jp/kegg-bin/show_pathway?ko05150+K03989
Q9UNU2	K03989	C4	complement component 4	ko05322	Systemic lupus erythematosus	http://www.kegg.jp/kegg-bin/show_pathway?ko05322+K03989
K7ER74
B4DR52	K11252	H2B	histone H2B	ko05034	Alcoholism	http://www.kegg.jp/kegg-bin/show_pathway?ko05034+K11252
B4DR52	K11252	H2B	histone H2B	ko05203	Viral carcinogenesis	http://www.kegg.jp/kegg-bin/show_pathway?ko05203+K11252
B4DR52	K11252	H2B	histone H2B	ko05322	Systemic lupus erythematosus	http://www.kegg.jp/kegg-bin/show_pathway?ko05322+K11252
Q6NS36	K00522	FTH1	ferritin heavy chain [EC:1.16.3.2;]	ko04978	Mineral absorption	http://www.kegg.jp/kegg-bin/show_pathway?ko04978+K00522
P07996	K16857	THBS1	thrombospondin 1	ko04015	Rap1 signaling pathway	http://www.kegg.jp/kegg-bin/show_pathway?ko04015+K16857
P07996	K16857	THBS1	thrombospondin 1	ko04115	p53 signaling pathway	http://www.kegg.jp/kegg-bin/show_pathway?ko04115+K16857
P07996	K16857	THBS1	thrombospondin 1	ko04145	Phagosome	http://www.kegg.jp/kegg-bin/show_pathway?ko04145+K16857
P07996	K16857	THBS1	thrombospondin 1	ko04151	PI3K-Akt signaling pathway	http://www.kegg.jp/kegg-bin/show_pathway?ko04151+K16857
P07996	K16857	THBS1	thrombospondin 1	ko04350	TGF-beta signaling pathway	http://www.kegg.jp/kegg-bin/show_pathway?ko04350+K16857
P07996	K16857	THBS1	thrombospondin 1	ko04510	Focal adhesion	http://www.kegg.jp/kegg-bin/show_pathway?ko04510+K16857
P07996	K16857	THBS1	thrombospondin 1	ko04512	ECM-receptor interaction	http://www.kegg.jp/kegg-bin/show_pathway?ko04512+K16857
P07996	K16857	THBS1	thrombospondin 1	ko05144	Malaria	http://www.kegg.jp/kegg-bin/show_pathway?ko05144+K16857
P07996	K16857	THBS1	thrombospondin 1	ko05205	Proteoglycans in cancer	http://www.kegg.jp/kegg-bin/show_pathway?ko05205+K16857
P07996	K16857	THBS1	thrombospondin 1	ko05206	MicroRNAs in cancer	http://www.kegg.jp/kegg-bin/show_pathway?ko05206+K16857
P07996	K16857	THBS1	thrombospondin 1	ko05219	Bladder cancer	http://www.kegg.jp/kegg-bin/show_pathway?ko05219+K16857
P55056
P30044	K11187	PRDX5	peroxiredoxin 5, atypical 2-Cys peroxiredoxin [EC:1.11.1.15;]	ko04146	Peroxisome	http://www.kegg.jp/kegg-bin/show_pathway?ko04146+K11187
D3DNU8	K03898	KNG	kininogen	ko04610	Complement and coagulation cascades	http://www.kegg.jp/kegg-bin/show_pathway?ko04610+K03898
D9YZU5	K13823	HBB	hemoglobin subunit beta	ko05143	African trypanosomiasis	http://www.kegg.jp/kegg-bin/show_pathway?ko05143+K13823
D9YZU5	K13823	HBB	hemoglobin subunit beta	ko05144	Malaria	http://www.kegg.jp/kegg-bin/show_pathway?ko05144+K13823
A0A0U1RRH7	K11251	H2A	histone H2A	ko05034	Alcoholism	http://www.kegg.jp/kegg-bin/show_pathway?ko05034+K11251
A0A0U1RRH7	K11251	H2A	histone H2A	ko05322	Systemic lupus erythematosus	http://www.kegg.jp/kegg-bin/show_pathway?ko05322+K11251
P00352	K07249	E1.2.1.36	retinal dehydrogenase [EC:1.2.1.36;]	ko00830	Retinol metabolism	http://www.kegg.jp/kegg-bin/show_pathway?ko00830+K07249
Q6U2L6
A0A0K2BMD8	K13822	HBA	hemoglobin subunit alpha	ko05143	African trypanosomiasis	http://www.kegg.jp/kegg-bin/show_pathway?ko05143+K13822
A0A0K2BMD8	K13822	HBA	hemoglobin subunit alpha	ko05144	Malaria	http://www.kegg.jp/kegg-bin/show_pathway?ko05144+K13822
Q4TZM4	K13823	HBB	hemoglobin subunit beta	ko05143	African trypanosomiasis	http://www.kegg.jp/kegg-bin/show_pathway?ko05143+K13823
Q4TZM4	K13823	HBB	hemoglobin subunit beta	ko05144	Malaria	http://www.kegg.jp/kegg-bin/show_pathway?ko05144+K13823
A8K7G6
J3KNB4	K13916	CAMP, LL37	cathelicidin antimicrobial peptide	ko04621	NOD-like receptor signaling pathway	http://www.kegg.jp/kegg-bin/show_pathway?ko04621+K13916
J3KNB4	K13916	CAMP, LL37	cathelicidin antimicrobial peptide	ko04970	Salivary secretion	http://www.kegg.jp/kegg-bin/show_pathway?ko04970+K13916
J3KNB4	K13916	CAMP, LL37	cathelicidin antimicrobial peptide	ko05152	Tuberculosis	http://www.kegg.jp/kegg-bin/show_pathway?ko05152+K13916
B2R8I2
P11226	K03991	MBL	mannose-binding lectin	ko04145	Phagosome	http://www.kegg.jp/kegg-bin/show_pathway?ko04145+K03991
P11226	K03991	MBL	mannose-binding lectin	ko04610	Complement and coagulation cascades	http://www.kegg.jp/kegg-bin/show_pathway?ko04610+K03991
P11226	K03991	MBL	mannose-binding lectin	ko05150	Staphylococcus aureus infection	http://www.kegg.jp/kegg-bin/show_pathway?ko05150+K03991
P81605
B2RMS9
Q5FWF9
P02753	K18271	RBP4	retinol-binding protein 4
P05062	K01623	ALDO	fructose-bisphosphate aldolase, class I [EC:4.1.2.13;]	ko00010	Glycolysis / Gluconeogenesis	http://www.kegg.jp/kegg-bin/show_pathway?ko00010+K01623
P05062	K01623	ALDO	fructose-bisphosphate aldolase, class I [EC:4.1.2.13;]	ko00030	Pentose phosphate pathway	http://www.kegg.jp/kegg-bin/show_pathway?ko00030+K01623
P05062	K01623	ALDO	fructose-bisphosphate aldolase, class I [EC:4.1.2.13;]	ko00051	Fructose and mannose metabolism	http://www.kegg.jp/kegg-bin/show_pathway?ko00051+K01623
P05062	K01623	ALDO	fructose-bisphosphate aldolase, class I [EC:4.1.2.13;]	ko00680	Methane metabolism	http://www.kegg.jp/kegg-bin/show_pathway?ko00680+K01623
P05062	K01623	ALDO	fructose-bisphosphate aldolase, class I [EC:4.1.2.13;]	ko00710	Carbon fixation in photosynthetic organisms	http://www.kegg.jp/kegg-bin/show_pathway?ko00710+K01623
P05062	K01623	ALDO	fructose-bisphosphate aldolase, class I [EC:4.1.2.13;]	ko01200	Carbon metabolism	http://www.kegg.jp/kegg-bin/show_pathway?ko01200+K01623
P05062	K01623	ALDO	fructose-bisphosphate aldolase, class I [EC:4.1.2.13;]	ko01230	Biosynthesis of amino acids	http://www.kegg.jp/kegg-bin/show_pathway?ko01230+K01623
P37840	K04528	SNCA	alpha-synuclein	ko05010	Alzheimer's disease	http://www.kegg.jp/kegg-bin/show_pathway?ko05010+K04528
P37840	K04528	SNCA	alpha-synuclein	ko05012	Parkinson's disease	http://www.kegg.jp/kegg-bin/show_pathway?ko05012+K04528
Q86V85
C0JYY2	K14462	APOB	apolipoprotein B	ko04975	Fat digestion and absorption	http://www.kegg.jp/kegg-bin/show_pathway?ko04975+K14462
C0JYY2	K14462	APOB	apolipoprotein B	ko04977	Vitamin digestion and absorption	http://www.kegg.jp/kegg-bin/show_pathway?ko04977+K14462
A0A096LPE2	K17310	SAA	serum amyloid A protein
B3VL17	K13823	HBB	hemoglobin subunit beta	ko05143	African trypanosomiasis	http://www.kegg.jp/kegg-bin/show_pathway?ko05143+K13823
B3VL17	K13823	HBB	hemoglobin subunit beta	ko05144	Malaria	http://www.kegg.jp/kegg-bin/show_pathway?ko05144+K13823
C9JIF9	K01303	APEH	acylaminoacyl-peptidase [EC:3.4.19.1;]
A5PL32	K14480	APOL	apolipoprotein L
P14625	K09487	HSP90B, TRA1	heat shock protein 90kDa beta	ko04141	Protein processing in endoplasmic reticulum	http://www.kegg.jp/kegg-bin/show_pathway?ko04141+K09487
P14625	K09487	HSP90B, TRA1	heat shock protein 90kDa beta	ko04151	PI3K-Akt signaling pathway	http://www.kegg.jp/kegg-bin/show_pathway?ko04151+K09487
P14625	K09487	HSP90B, TRA1	heat shock protein 90kDa beta	ko04626	Plant-pathogen interaction	http://www.kegg.jp/kegg-bin/show_pathway?ko04626+K09487
P14625	K09487	HSP90B, TRA1	heat shock protein 90kDa beta	ko04657	IL-17 signaling pathway	http://www.kegg.jp/kegg-bin/show_pathway?ko04657+K09487
P14625	K09487	HSP90B, TRA1	heat shock protein 90kDa beta	ko04915	Estrogen signaling pathway	http://www.kegg.jp/kegg-bin/show_pathway?ko04915+K09487
P14625	K09487	HSP90B, TRA1	heat shock protein 90kDa beta	ko04918	Thyroid hormone synthesis	http://www.kegg.jp/kegg-bin/show_pathway?ko04918+K09487
P14625	K09487	HSP90B, TRA1	heat shock protein 90kDa beta	ko05200	Pathways in cancer	http://www.kegg.jp/kegg-bin/show_pathway?ko05200+K09487
P14625	K09487	HSP90B, TRA1	heat shock protein 90kDa beta	ko05215	Prostate cancer	http://www.kegg.jp/kegg-bin/show_pathway?ko05215+K09487
P14625	K09487	HSP90B, TRA1	heat shock protein 90kDa beta	ko05418	Fluid shear stress and atherosclerosis	http://www.kegg.jp/kegg-bin/show_pathway?ko05418+K09487
B3KQF4	K16451	TIMP1	metallopeptidase inhibitor 1	ko04066	HIF-1 signaling pathway	http://www.kegg.jp/kegg-bin/show_pathway?ko04066+K16451
A8K2X4	K06526	ENG, CD105	endoglin
P01591
P80108	K01127	E3.1.4.50	glycosylphosphatidylinositol phospholipase D [EC:3.1.4.50;]	ko00563	Glycosylphosphatidylinositol (GPI)-anchor biosynthesis	http://www.kegg.jp/kegg-bin/show_pathway?ko00563+K01127
A0A024R611	K13882	CORO1A	coronin-1A	ko04145	Phagosome	http://www.kegg.jp/kegg-bin/show_pathway?ko04145+K13882
A0A024R611	K13882	CORO1A	coronin-1A	ko05152	Tuberculosis	http://www.kegg.jp/kegg-bin/show_pathway?ko05152+K13882
Q32Q10
P02671	K03903	FGA	fibrinogen alpha chain	ko04610	Complement and coagulation cascades	http://www.kegg.jp/kegg-bin/show_pathway?ko04610+K03903
P02671	K03903	FGA	fibrinogen alpha chain	ko04611	Platelet activation	http://www.kegg.jp/kegg-bin/show_pathway?ko04611+K03903
B4E0X1	K08055	B2M	beta-2-microglobulin	ko04612	Antigen processing and presentation	http://www.kegg.jp/kegg-bin/show_pathway?ko04612+K08055
A8KAJ3	K18262	EFEMP1, FBLN3	EGF-containing fibulin-like extracellular matrix protein 1
A0A087X0M8	K06758	CHL1	L1 cell adhesion molecule like protein
O60667
P26038	K05763	MSN	moesin	ko04530	Tight junction	http://www.kegg.jp/kegg-bin/show_pathway?ko04530+K05763
P26038	K05763	MSN	moesin	ko04670	Leukocyte transendothelial migration	http://www.kegg.jp/kegg-bin/show_pathway?ko04670+K05763
P26038	K05763	MSN	moesin	ko04810	Regulation of actin cytoskeleton	http://www.kegg.jp/kegg-bin/show_pathway?ko04810+K05763
P26038	K05763	MSN	moesin	ko05162	Measles	http://www.kegg.jp/kegg-bin/show_pathway?ko05162+K05763
P26038	K05763	MSN	moesin	ko05205	Proteoglycans in cancer	http://www.kegg.jp/kegg-bin/show_pathway?ko05205+K05763
P13671	K03995	C6	complement component 6	ko04610	Complement and coagulation cascades	http://www.kegg.jp/kegg-bin/show_pathway?ko04610+K03995
P13671	K03995	C6	complement component 6	ko05020	Prion diseases	http://www.kegg.jp/kegg-bin/show_pathway?ko05020+K03995
P13671	K03995	C6	complement component 6	ko05322	Systemic lupus erythematosus	http://www.kegg.jp/kegg-bin/show_pathway?ko05322+K03995
A0A024RDT4	K17276	LCP1, PLS2	plastin-2
P08253	K01398	MMP2	matrix metalloproteinase-2 (gelatinase A) [EC:3.4.24.24;]	ko01522	Endocrine resistance	http://www.kegg.jp/kegg-bin/show_pathway?ko01522+K01398
P08253	K01398	MMP2	matrix metalloproteinase-2 (gelatinase A) [EC:3.4.24.24;]	ko04670	Leukocyte transendothelial migration	http://www.kegg.jp/kegg-bin/show_pathway?ko04670+K01398
P08253	K01398	MMP2	matrix metalloproteinase-2 (gelatinase A) [EC:3.4.24.24;]	ko04912	GnRH signaling pathway	http://www.kegg.jp/kegg-bin/show_pathway?ko04912+K01398
P08253	K01398	MMP2	matrix metalloproteinase-2 (gelatinase A) [EC:3.4.24.24;]	ko04915	Estrogen signaling pathway	http://www.kegg.jp/kegg-bin/show_pathway?ko04915+K01398
P08253	K01398	MMP2	matrix metalloproteinase-2 (gelatinase A) [EC:3.4.24.24;]	ko04933	AGE-RAGE signaling pathway in diabetic complications	http://www.kegg.jp/kegg-bin/show_pathway?ko04933+K01398
P08253	K01398	MMP2	matrix metalloproteinase-2 (gelatinase A) [EC:3.4.24.24;]	ko05200	Pathways in cancer	http://www.kegg.jp/kegg-bin/show_pathway?ko05200+K01398
P08253	K01398	MMP2	matrix metalloproteinase-2 (gelatinase A) [EC:3.4.24.24;]	ko05205	Proteoglycans in cancer	http://www.kegg.jp/kegg-bin/show_pathway?ko05205+K01398
P08253	K01398	MMP2	matrix metalloproteinase-2 (gelatinase A) [EC:3.4.24.24;]	ko05219	Bladder cancer	http://www.kegg.jp/kegg-bin/show_pathway?ko05219+K01398
P08253	K01398	MMP2	matrix metalloproteinase-2 (gelatinase A) [EC:3.4.24.24;]	ko05418	Fluid shear stress and atherosclerosis	http://www.kegg.jp/kegg-bin/show_pathway?ko05418+K01398
A0A125QYY9	K06856	IGH	immunoglobulin heavy chain	ko04020	Calcium signaling pathway	http://www.kegg.jp/kegg-bin/show_pathway?ko04020+K06856
A0A125QYY9	K06856	IGH	immunoglobulin heavy chain	ko04064	NF-kappa B signaling pathway	http://www.kegg.jp/kegg-bin/show_pathway?ko04064+K06856
A0A125QYY9	K06856	IGH	immunoglobulin heavy chain	ko04072	Phospholipase D signaling pathway	http://www.kegg.jp/kegg-bin/show_pathway?ko04072+K06856
A0A125QYY9	K06856	IGH	immunoglobulin heavy chain	ko04145	Phagosome	http://www.kegg.jp/kegg-bin/show_pathway?ko04145+K06856
A0A125QYY9	K06856	IGH	immunoglobulin heavy chain	ko04151	PI3K-Akt signaling pathway	http://www.kegg.jp/kegg-bin/show_pathway?ko04151+K06856
A0A125QYY9	K06856	IGH	immunoglobulin heavy chain	ko04640	Hematopoietic cell lineage	http://www.kegg.jp/kegg-bin/show_pathway?ko04640+K06856
A0A125QYY9	K06856	IGH	immunoglobulin heavy chain	ko04650	Natural killer cell mediated cytotoxicity	http://www.kegg.jp/kegg-bin/show_pathway?ko04650+K06856
A0A125QYY9	K06856	IGH	immunoglobulin heavy chain	ko04662	B cell receptor signaling pathway	http://www.kegg.jp/kegg-bin/show_pathway?ko04662+K06856
A0A125QYY9	K06856	IGH	immunoglobulin heavy chain	ko04664	Fc epsilon RI signaling pathway	http://www.kegg.jp/kegg-bin/show_pathway?ko04664+K06856
A0A125QYY9	K06856	IGH	immunoglobulin heavy chain	ko04666	Fc gamma R-mediated phagocytosis	http://www.kegg.jp/kegg-bin/show_pathway?ko04666+K06856
A0A125QYY9	K06856	IGH	immunoglobulin heavy chain	ko04672	Intestinal immune network for IgA production	http://www.kegg.jp/kegg-bin/show_pathway?ko04672+K06856
A0A125QYY9	K06856	IGH	immunoglobulin heavy chain	ko05140	Leishmaniasis	http://www.kegg.jp/kegg-bin/show_pathway?ko05140+K06856
A0A125QYY9	K06856	IGH	immunoglobulin heavy chain	ko05143	African trypanosomiasis	http://www.kegg.jp/kegg-bin/show_pathway?ko05143+K06856
A0A125QYY9	K06856	IGH	immunoglobulin heavy chain	ko05146	Amoebiasis	http://www.kegg.jp/kegg-bin/show_pathway?ko05146+K06856
A0A125QYY9	K06856	IGH	immunoglobulin heavy chain	ko05150	Staphylococcus aureus infection	http://www.kegg.jp/kegg-bin/show_pathway?ko05150+K06856
A0A125QYY9	K06856	IGH	immunoglobulin heavy chain	ko05152	Tuberculosis	http://www.kegg.jp/kegg-bin/show_pathway?ko05152+K06856
A0A125QYY9	K06856	IGH	immunoglobulin heavy chain	ko05162	Measles	http://www.kegg.jp/kegg-bin/show_pathway?ko05162+K06856
A0A125QYY9	K06856	IGH	immunoglobulin heavy chain	ko05169	Epstein-Barr virus infection	http://www.kegg.jp/kegg-bin/show_pathway?ko05169+K06856
A0A125QYY9	K06856	IGH	immunoglobulin heavy chain	ko05202	Transcriptional misregulation in cancer	http://www.kegg.jp/kegg-bin/show_pathway?ko05202+K06856
A0A125QYY9	K06856	IGH	immunoglobulin heavy chain	ko05310	Asthma	http://www.kegg.jp/kegg-bin/show_pathway?ko05310+K06856
A0A125QYY9	K06856	IGH	immunoglobulin heavy chain	ko05320	Autoimmune thyroid disease	http://www.kegg.jp/kegg-bin/show_pathway?ko05320+K06856
A0A125QYY9	K06856	IGH	immunoglobulin heavy chain	ko05322	Systemic lupus erythematosus	http://www.kegg.jp/kegg-bin/show_pathway?ko05322+K06856
A0A125QYY9	K06856	IGH	immunoglobulin heavy chain	ko05323	Rheumatoid arthritis	http://www.kegg.jp/kegg-bin/show_pathway?ko05323+K06856
A0A125QYY9	K06856	IGH	immunoglobulin heavy chain	ko05330	Allograft rejection	http://www.kegg.jp/kegg-bin/show_pathway?ko05330+K06856
A0A125QYY9	K06856	IGH	immunoglobulin heavy chain	ko05340	Primary immunodeficiency	http://www.kegg.jp/kegg-bin/show_pathway?ko05340+K06856
A0A125QYY9	K06856	IGH	immunoglobulin heavy chain	ko05414	Dilated cardiomyopathy	http://www.kegg.jp/kegg-bin/show_pathway?ko05414+K06856
A0A125QYY9	K06856	IGH	immunoglobulin heavy chain	ko05416	Viral myocarditis	http://www.kegg.jp/kegg-bin/show_pathway?ko05416+K06856
A0A0A0MTS2	K01810	GPI, pgi	glucose-6-phosphate isomerase [EC:5.3.1.9;]	ko00010	Glycolysis / Gluconeogenesis	http://www.kegg.jp/kegg-bin/show_pathway?ko00010+K01810
A0A0A0MTS2	K01810	GPI, pgi	glucose-6-phosphate isomerase [EC:5.3.1.9;]	ko00030	Pentose phosphate pathway	http://www.kegg.jp/kegg-bin/show_pathway?ko00030+K01810
A0A0A0MTS2	K01810	GPI, pgi	glucose-6-phosphate isomerase [EC:5.3.1.9;]	ko00500	Starch and sucrose metabolism	http://www.kegg.jp/kegg-bin/show_pathway?ko00500+K01810
A0A0A0MTS2	K01810	GPI, pgi	glucose-6-phosphate isomerase [EC:5.3.1.9;]	ko00520	Amino sugar and nucleotide sugar metabolism	http://www.kegg.jp/kegg-bin/show_pathway?ko00520+K01810
A0A0A0MTS2	K01810	GPI, pgi	glucose-6-phosphate isomerase [EC:5.3.1.9;]	ko01200	Carbon metabolism	http://www.kegg.jp/kegg-bin/show_pathway?ko01200+K01810
A6XGL1	K20731	TTR	transthyretin	ko04918	Thyroid hormone synthesis	http://www.kegg.jp/kegg-bin/show_pathway?ko04918+K20731
P63261	K05692	ACTB_G1	actin beta/gamma 1	ko04015	Rap1 signaling pathway	http://www.kegg.jp/kegg-bin/show_pathway?ko04015+K05692
P63261	K05692	ACTB_G1	actin beta/gamma 1	ko04145	Phagosome	http://www.kegg.jp/kegg-bin/show_pathway?ko04145+K05692
P63261	K05692	ACTB_G1	actin beta/gamma 1	ko04210	Apoptosis	http://www.kegg.jp/kegg-bin/show_pathway?ko04210+K05692
P63261	K05692	ACTB_G1	actin beta/gamma 1	ko04390	Hippo signaling pathway	http://www.kegg.jp/kegg-bin/show_pathway?ko04390+K05692
P63261	K05692	ACTB_G1	actin beta/gamma 1	ko04391	Hippo signaling pathway - fly	http://www.kegg.jp/kegg-bin/show_pathway?ko04391+K05692
P63261	K05692	ACTB_G1	actin beta/gamma 1	ko04510	Focal adhesion	http://www.kegg.jp/kegg-bin/show_pathway?ko04510+K05692
P63261	K05692	ACTB_G1	actin beta/gamma 1	ko04520	Adherens junction	http://www.kegg.jp/kegg-bin/show_pathway?ko04520+K05692
P63261	K05692	ACTB_G1	actin beta/gamma 1	ko04530	Tight junction	http://www.kegg.jp/kegg-bin/show_pathway?ko04530+K05692
P63261	K05692	ACTB_G1	actin beta/gamma 1	ko04611	Platelet activation	http://www.kegg.jp/kegg-bin/show_pathway?ko04611+K05692
P63261	K05692	ACTB_G1	actin beta/gamma 1	ko04670	Leukocyte transendothelial migration	http://www.kegg.jp/kegg-bin/show_pathway?ko04670+K05692
P63261	K05692	ACTB_G1	actin beta/gamma 1	ko04745	Phototransduction - fly	http://www.kegg.jp/kegg-bin/show_pathway?ko04745+K05692
P63261	K05692	ACTB_G1	actin beta/gamma 1	ko04810	Regulation of actin cytoskeleton	http://www.kegg.jp/kegg-bin/show_pathway?ko04810+K05692
P63261	K05692	ACTB_G1	actin beta/gamma 1	ko04919	Thyroid hormone signaling pathway	http://www.kegg.jp/kegg-bin/show_pathway?ko04919+K05692
P63261	K05692	ACTB_G1	actin beta/gamma 1	ko04921	Oxytocin signaling pathway	http://www.kegg.jp/kegg-bin/show_pathway?ko04921+K05692
P63261	K05692	ACTB_G1	actin beta/gamma 1	ko05100	Bacterial invasion of epithelial cells	http://www.kegg.jp/kegg-bin/show_pathway?ko05100+K05692
P63261	K05692	ACTB_G1	actin beta/gamma 1	ko05110	Vibrio cholerae infection	http://www.kegg.jp/kegg-bin/show_pathway?ko05110+K05692
P63261	K05692	ACTB_G1	actin beta/gamma 1	ko05130	Pathogenic Escherichia coli infection	http://www.kegg.jp/kegg-bin/show_pathway?ko05130+K05692
P63261	K05692	ACTB_G1	actin beta/gamma 1	ko05131	Shigellosis	http://www.kegg.jp/kegg-bin/show_pathway?ko05131+K05692
P63261	K05692	ACTB_G1	actin beta/gamma 1	ko05132	Salmonella infection	http://www.kegg.jp/kegg-bin/show_pathway?ko05132+K05692
P63261	K05692	ACTB_G1	actin beta/gamma 1	ko05164	Influenza A	http://www.kegg.jp/kegg-bin/show_pathway?ko05164+K05692
P63261	K05692	ACTB_G1	actin beta/gamma 1	ko05205	Proteoglycans in cancer	http://www.kegg.jp/kegg-bin/show_pathway?ko05205+K05692
P63261	K05692	ACTB_G1	actin beta/gamma 1	ko05410	Hypertrophic cardiomyopathy (HCM)	http://www.kegg.jp/kegg-bin/show_pathway?ko05410+K05692
P63261	K05692	ACTB_G1	actin beta/gamma 1	ko05412	Arrhythmogenic right ventricular cardiomyopathy (ARVC)	http://www.kegg.jp/kegg-bin/show_pathway?ko05412+K05692
P63261	K05692	ACTB_G1	actin beta/gamma 1	ko05414	Dilated cardiomyopathy	http://www.kegg.jp/kegg-bin/show_pathway?ko05414+K05692
P63261	K05692	ACTB_G1	actin beta/gamma 1	ko05416	Viral myocarditis	http://www.kegg.jp/kegg-bin/show_pathway?ko05416+K05692
P63261	K05692	ACTB_G1	actin beta/gamma 1	ko05418	Fluid shear stress and atherosclerosis	http://www.kegg.jp/kegg-bin/show_pathway?ko05418+K05692
P10720	K05407	PF4, CXCL4	platelet factor 4	ko04060	Cytokine-cytokine receptor interaction	http://www.kegg.jp/kegg-bin/show_pathway?ko04060+K05407
P10720	K05407	PF4, CXCL4	platelet factor 4	ko04062	Chemokine signaling pathway	http://www.kegg.jp/kegg-bin/show_pathway?ko04062+K05407
X5D7A8	K06781	CADM1, IGSF4, NECL2, TSLC1	cell adhesion molecule 1	ko04514	Cell adhesion molecules (CAMs)	http://www.kegg.jp/kegg-bin/show_pathway?ko04514+K06781
F2RM37	K01321	F9	coagulation factor IX (Christmas factor) [EC:3.4.21.22;]	ko04610	Complement and coagulation cascades	http://www.kegg.jp/kegg-bin/show_pathway?ko04610+K01321
B4DUV1	K17307	FBLN1_2	fibulin 1/2
Q6UXB8	K20412	PI16, CRISP9, CD364	peptidase inhibitor 16
C9JF17	K03098	APOD	apolipoprotein D and lipocalin family protein
Q16610
P29401	K00615	E2.2.1.1, tktA, tktB	transketolase [EC:2.2.1.1;]	ko00030	Pentose phosphate pathway	http://www.kegg.jp/kegg-bin/show_pathway?ko00030+K00615
P29401	K00615	E2.2.1.1, tktA, tktB	transketolase [EC:2.2.1.1;]	ko00710	Carbon fixation in photosynthetic organisms	http://www.kegg.jp/kegg-bin/show_pathway?ko00710+K00615
P29401	K00615	E2.2.1.1, tktA, tktB	transketolase [EC:2.2.1.1;]	ko01051	Biosynthesis of ansamycins	http://www.kegg.jp/kegg-bin/show_pathway?ko01051+K00615
P29401	K00615	E2.2.1.1, tktA, tktB	transketolase [EC:2.2.1.1;]	ko01200	Carbon metabolism	http://www.kegg.jp/kegg-bin/show_pathway?ko01200+K00615
P29401	K00615	E2.2.1.1, tktA, tktB	transketolase [EC:2.2.1.1;]	ko01230	Biosynthesis of amino acids	http://www.kegg.jp/kegg-bin/show_pathway?ko01230+K00615
E9KL23	K03984	SERPINA1, AAT	alpha-1-antitrypsin	ko04610	Complement and coagulation cascades	http://www.kegg.jp/kegg-bin/show_pathway?ko04610+K03984
P20851	K04003	C4BPB	complement component 4 binding protein, beta	ko04610	Complement and coagulation cascades	http://www.kegg.jp/kegg-bin/show_pathway?ko04610+K04003
P20851	K04003	C4BPB	complement component 4 binding protein, beta	ko05133	Pertussis	http://www.kegg.jp/kegg-bin/show_pathway?ko05133+K04003
B2R773	K07296	ACDC	adiponectin	ko03320	PPAR signaling pathway	http://www.kegg.jp/kegg-bin/show_pathway?ko03320+K07296
B2R773	K07296	ACDC	adiponectin	ko04152	AMPK signaling pathway	http://www.kegg.jp/kegg-bin/show_pathway?ko04152+K07296
B2R773	K07296	ACDC	adiponectin	ko04211	Longevity regulating pathway	http://www.kegg.jp/kegg-bin/show_pathway?ko04211+K07296
B2R773	K07296	ACDC	adiponectin	ko04920	Adipocytokine signaling pathway	http://www.kegg.jp/kegg-bin/show_pathway?ko04920+K07296
B2R773	K07296	ACDC	adiponectin	ko04930	Type II diabetes mellitus	http://www.kegg.jp/kegg-bin/show_pathway?ko04930+K07296
B2R773	K07296	ACDC	adiponectin	ko04932	Non-alcoholic fatty liver disease (NAFLD)	http://www.kegg.jp/kegg-bin/show_pathway?ko04932+K07296
Q9UL78
B4DM05	K06826	NID	nidogen (entactin)
P04278
B4E1D8	K04002	C4BPA	complement component 4 binding protein, alpha	ko04610	Complement and coagulation cascades	http://www.kegg.jp/kegg-bin/show_pathway?ko04610+K04002
B4E1D8	K04002	C4BPA	complement component 4 binding protein, alpha	ko05133	Pertussis	http://www.kegg.jp/kegg-bin/show_pathway?ko05133+K04002
A8K6C1	K16835	CETP	cholesteryl ester transfer protein
A0A024R3E3	K08757	APOA1	apolipoprotein A-I	ko03320	PPAR signaling pathway	http://www.kegg.jp/kegg-bin/show_pathway?ko03320+K08757
A0A024R3E3	K08757	APOA1	apolipoprotein A-I	ko04975	Fat digestion and absorption	http://www.kegg.jp/kegg-bin/show_pathway?ko04975+K08757
A0A024R3E3	K08757	APOA1	apolipoprotein A-I	ko04977	Vitamin digestion and absorption	http://www.kegg.jp/kegg-bin/show_pathway?ko04977+K08757
A0A024R3E3	K08757	APOA1	apolipoprotein A-I	ko05143	African trypanosomiasis	http://www.kegg.jp/kegg-bin/show_pathway?ko05143+K08757
A2NJV5
D3DRP5
Q16853	K00276	AOC3, AOC2, tynA	primary-amine oxidase [EC:1.4.3.21;]	ko00260	Glycine, serine and threonine metabolism	http://www.kegg.jp/kegg-bin/show_pathway?ko00260+K00276
Q16853	K00276	AOC3, AOC2, tynA	primary-amine oxidase [EC:1.4.3.21;]	ko00350	Tyrosine metabolism	http://www.kegg.jp/kegg-bin/show_pathway?ko00350+K00276
Q16853	K00276	AOC3, AOC2, tynA	primary-amine oxidase [EC:1.4.3.21;]	ko00360	Phenylalanine metabolism	http://www.kegg.jp/kegg-bin/show_pathway?ko00360+K00276
Q16853	K00276	AOC3, AOC2, tynA	primary-amine oxidase [EC:1.4.3.21;]	ko00410	beta-Alanine metabolism	http://www.kegg.jp/kegg-bin/show_pathway?ko00410+K00276
Q16853	K00276	AOC3, AOC2, tynA	primary-amine oxidase [EC:1.4.3.21;]	ko00950	Isoquinoline alkaloid biosynthesis	http://www.kegg.jp/kegg-bin/show_pathway?ko00950+K00276
Q16853	K00276	AOC3, AOC2, tynA	primary-amine oxidase [EC:1.4.3.21;]	ko00960	Tropane, piperidine and pyridine alkaloid biosynthesis	http://www.kegg.jp/kegg-bin/show_pathway?ko00960+K00276
A0A024R0A1	K05453	CSF1, MCSF	macrophage colony-stimulating factor 1	ko04014	Ras signaling pathway	http://www.kegg.jp/kegg-bin/show_pathway?ko04014+K05453
A0A024R0A1	K05453	CSF1, MCSF	macrophage colony-stimulating factor 1	ko04015	Rap1 signaling pathway	http://www.kegg.jp/kegg-bin/show_pathway?ko04015+K05453
A0A024R0A1	K05453	CSF1, MCSF	macrophage colony-stimulating factor 1	ko04060	Cytokine-cytokine receptor interaction	http://www.kegg.jp/kegg-bin/show_pathway?ko04060+K05453
A0A024R0A1	K05453	CSF1, MCSF	macrophage colony-stimulating factor 1	ko04151	PI3K-Akt signaling pathway	http://www.kegg.jp/kegg-bin/show_pathway?ko04151+K05453
A0A024R0A1	K05453	CSF1, MCSF	macrophage colony-stimulating factor 1	ko04380	Osteoclast differentiation	http://www.kegg.jp/kegg-bin/show_pathway?ko04380+K05453
A0A024R0A1	K05453	CSF1, MCSF	macrophage colony-stimulating factor 1	ko04640	Hematopoietic cell lineage	http://www.kegg.jp/kegg-bin/show_pathway?ko04640+K05453
A0A024R0A1	K05453	CSF1, MCSF	macrophage colony-stimulating factor 1	ko04668	TNF signaling pathway	http://www.kegg.jp/kegg-bin/show_pathway?ko04668+K05453
A0A024R0A1	K05453	CSF1, MCSF	macrophage colony-stimulating factor 1	ko05323	Rheumatoid arthritis	http://www.kegg.jp/kegg-bin/show_pathway?ko05323+K05453
A0A024R9Q1	K16857	THBS1	thrombospondin 1	ko04015	Rap1 signaling pathway	http://www.kegg.jp/kegg-bin/show_pathway?ko04015+K16857
A0A024R9Q1	K16857	THBS1	thrombospondin 1	ko04115	p53 signaling pathway	http://www.kegg.jp/kegg-bin/show_pathway?ko04115+K16857
A0A024R9Q1	K16857	THBS1	thrombospondin 1	ko04145	Phagosome	http://www.kegg.jp/kegg-bin/show_pathway?ko04145+K16857
A0A024R9Q1	K16857	THBS1	thrombospondin 1	ko04151	PI3K-Akt signaling pathway	http://www.kegg.jp/kegg-bin/show_pathway?ko04151+K16857
A0A024R9Q1	K16857	THBS1	thrombospondin 1	ko04350	TGF-beta signaling pathway	http://www.kegg.jp/kegg-bin/show_pathway?ko04350+K16857
A0A024R9Q1	K16857	THBS1	thrombospondin 1	ko04510	Focal adhesion	http://www.kegg.jp/kegg-bin/show_pathway?ko04510+K16857
A0A024R9Q1	K16857	THBS1	thrombospondin 1	ko04512	ECM-receptor interaction	http://www.kegg.jp/kegg-bin/show_pathway?ko04512+K16857
A0A024R9Q1	K16857	THBS1	thrombospondin 1	ko05144	Malaria	http://www.kegg.jp/kegg-bin/show_pathway?ko05144+K16857
A0A024R9Q1	K16857	THBS1	thrombospondin 1	ko05205	Proteoglycans in cancer	http://www.kegg.jp/kegg-bin/show_pathway?ko05205+K16857
A0A024R9Q1	K16857	THBS1	thrombospondin 1	ko05206	MicroRNAs in cancer	http://www.kegg.jp/kegg-bin/show_pathway?ko05206+K16857
A0A024R9Q1	K16857	THBS1	thrombospondin 1	ko05219	Bladder cancer	http://www.kegg.jp/kegg-bin/show_pathway?ko05219+K16857
A0A1B1CYC9
A0A120HG46	K06856	IGH	immunoglobulin heavy chain	ko04020	Calcium signaling pathway	http://www.kegg.jp/kegg-bin/show_pathway?ko04020+K06856
A0A120HG46	K06856	IGH	immunoglobulin heavy chain	ko04064	NF-kappa B signaling pathway	http://www.kegg.jp/kegg-bin/show_pathway?ko04064+K06856
A0A120HG46	K06856	IGH	immunoglobulin heavy chain	ko04072	Phospholipase D signaling pathway	http://www.kegg.jp/kegg-bin/show_pathway?ko04072+K06856
A0A120HG46	K06856	IGH	immunoglobulin heavy chain	ko04145	Phagosome	http://www.kegg.jp/kegg-bin/show_pathway?ko04145+K06856
A0A120HG46	K06856	IGH	immunoglobulin heavy chain	ko04151	PI3K-Akt signaling pathway	http://www.kegg.jp/kegg-bin/show_pathway?ko04151+K06856
A0A120HG46	K06856	IGH	immunoglobulin heavy chain	ko04640	Hematopoietic cell lineage	http://www.kegg.jp/kegg-bin/show_pathway?ko04640+K06856
A0A120HG46	K06856	IGH	immunoglobulin heavy chain	ko04650	Natural killer cell mediated cytotoxicity	http://www.kegg.jp/kegg-bin/show_pathway?ko04650+K06856
A0A120HG46	K06856	IGH	immunoglobulin heavy chain	ko04662	B cell receptor signaling pathway	http://www.kegg.jp/kegg-bin/show_pathway?ko04662+K06856
A0A120HG46	K06856	IGH	immunoglobulin heavy chain	ko04664	Fc epsilon RI signaling pathway	http://www.kegg.jp/kegg-bin/show_pathway?ko04664+K06856
A0A120HG46	K06856	IGH	immunoglobulin heavy chain	ko04666	Fc gamma R-mediated phagocytosis	http://www.kegg.jp/kegg-bin/show_pathway?ko04666+K06856
A0A120HG46	K06856	IGH	immunoglobulin heavy chain	ko04672	Intestinal immune network for IgA production	http://www.kegg.jp/kegg-bin/show_pathway?ko04672+K06856
A0A120HG46	K06856	IGH	immunoglobulin heavy chain	ko05140	Leishmaniasis	http://www.kegg.jp/kegg-bin/show_pathway?ko05140+K06856
A0A120HG46	K06856	IGH	immunoglobulin heavy chain	ko05143	African trypanosomiasis	http://www.kegg.jp/kegg-bin/show_pathway?ko05143+K06856
A0A120HG46	K06856	IGH	immunoglobulin heavy chain	ko05146	Amoebiasis	http://www.kegg.jp/kegg-bin/show_pathway?ko05146+K06856
A0A120HG46	K06856	IGH	immunoglobulin heavy chain	ko05150	Staphylococcus aureus infection	http://www.kegg.jp/kegg-bin/show_pathway?ko05150+K06856
A0A120HG46	K06856	IGH	immunoglobulin heavy chain	ko05152	Tuberculosis	http://www.kegg.jp/kegg-bin/show_pathway?ko05152+K06856
A0A120HG46	K06856	IGH	immunoglobulin heavy chain	ko05162	Measles	http://www.kegg.jp/kegg-bin/show_pathway?ko05162+K06856
A0A120HG46	K06856	IGH	immunoglobulin heavy chain	ko05169	Epstein-Barr virus infection	http://www.kegg.jp/kegg-bin/show_pathway?ko05169+K06856
A0A120HG46	K06856	IGH	immunoglobulin heavy chain	ko05202	Transcriptional misregulation in cancer	http://www.kegg.jp/kegg-bin/show_pathway?ko05202+K06856
A0A120HG46	K06856	IGH	immunoglobulin heavy chain	ko05310	Asthma	http://www.kegg.jp/kegg-bin/show_pathway?ko05310+K06856
A0A120HG46	K06856	IGH	immunoglobulin heavy chain	ko05320	Autoimmune thyroid disease	http://www.kegg.jp/kegg-bin/show_pathway?ko05320+K06856
A0A120HG46	K06856	IGH	immunoglobulin heavy chain	ko05322	Systemic lupus erythematosus	http://www.kegg.jp/kegg-bin/show_pathway?ko05322+K06856
A0A120HG46	K06856	IGH	immunoglobulin heavy chain	ko05323	Rheumatoid arthritis	http://www.kegg.jp/kegg-bin/show_pathway?ko05323+K06856
A0A120HG46	K06856	IGH	immunoglobulin heavy chain	ko05330	Allograft rejection	http://www.kegg.jp/kegg-bin/show_pathway?ko05330+K06856
A0A120HG46	K06856	IGH	immunoglobulin heavy chain	ko05340	Primary immunodeficiency	http://www.kegg.jp/kegg-bin/show_pathway?ko05340+K06856
A0A120HG46	K06856	IGH	immunoglobulin heavy chain	ko05414	Dilated cardiomyopathy	http://www.kegg.jp/kegg-bin/show_pathway?ko05414+K06856
A0A120HG46	K06856	IGH	immunoglobulin heavy chain	ko05416	Viral myocarditis	http://www.kegg.jp/kegg-bin/show_pathway?ko05416+K06856
A0A0D9SG04
Q6PIL8
Q9HCC1	K06856	IGH	immunoglobulin heavy chain	ko04020	Calcium signaling pathway	http://www.kegg.jp/kegg-bin/show_pathway?ko04020+K06856
Q9HCC1	K06856	IGH	immunoglobulin heavy chain	ko04064	NF-kappa B signaling pathway	http://www.kegg.jp/kegg-bin/show_pathway?ko04064+K06856
Q9HCC1	K06856	IGH	immunoglobulin heavy chain	ko04072	Phospholipase D signaling pathway	http://www.kegg.jp/kegg-bin/show_pathway?ko04072+K06856
Q9HCC1	K06856	IGH	immunoglobulin heavy chain	ko04145	Phagosome	http://www.kegg.jp/kegg-bin/show_pathway?ko04145+K06856
Q9HCC1	K06856	IGH	immunoglobulin heavy chain	ko04151	PI3K-Akt signaling pathway	http://www.kegg.jp/kegg-bin/show_pathway?ko04151+K06856
Q9HCC1	K06856	IGH	immunoglobulin heavy chain	ko04640	Hematopoietic cell lineage	http://www.kegg.jp/kegg-bin/show_pathway?ko04640+K06856
Q9HCC1	K06856	IGH	immunoglobulin heavy chain	ko04650	Natural killer cell mediated cytotoxicity	http://www.kegg.jp/kegg-bin/show_pathway?ko04650+K06856
Q9HCC1	K06856	IGH	immunoglobulin heavy chain	ko04662	B cell receptor signaling pathway	http://www.kegg.jp/kegg-bin/show_pathway?ko04662+K06856
Q9HCC1	K06856	IGH	immunoglobulin heavy chain	ko04664	Fc epsilon RI signaling pathway	http://www.kegg.jp/kegg-bin/show_pathway?ko04664+K06856
Q9HCC1	K06856	IGH	immunoglobulin heavy chain	ko04666	Fc gamma R-mediated phagocytosis	http://www.kegg.jp/kegg-bin/show_pathway?ko04666+K06856
Q9HCC1	K06856	IGH	immunoglobulin heavy chain	ko04672	Intestinal immune network for IgA production	http://www.kegg.jp/kegg-bin/show_pathway?ko04672+K06856
Q9HCC1	K06856	IGH	immunoglobulin heavy chain	ko05140	Leishmaniasis	http://www.kegg.jp/kegg-bin/show_pathway?ko05140+K06856
Q9HCC1	K06856	IGH	immunoglobulin heavy chain	ko05143	African trypanosomiasis	http://www.kegg.jp/kegg-bin/show_pathway?ko05143+K06856
Q9HCC1	K06856	IGH	immunoglobulin heavy chain	ko05146	Amoebiasis	http://www.kegg.jp/kegg-bin/show_pathway?ko05146+K06856
Q9HCC1	K06856	IGH	immunoglobulin heavy chain	ko05150	Staphylococcus aureus infection	http://www.kegg.jp/kegg-bin/show_pathway?ko05150+K06856
Q9HCC1	K06856	IGH	immunoglobulin heavy chain	ko05152	Tuberculosis	http://www.kegg.jp/kegg-bin/show_pathway?ko05152+K06856
Q9HCC1	K06856	IGH	immunoglobulin heavy chain	ko05162	Measles	http://www.kegg.jp/kegg-bin/show_pathway?ko05162+K06856
Q9HCC1	K06856	IGH	immunoglobulin heavy chain	ko05169	Epstein-Barr virus infection	http://www.kegg.jp/kegg-bin/show_pathway?ko05169+K06856
Q9HCC1	K06856	IGH	immunoglobulin heavy chain	ko05202	Transcriptional misregulation in cancer	http://www.kegg.jp/kegg-bin/show_pathway?ko05202+K06856
Q9HCC1	K06856	IGH	immunoglobulin heavy chain	ko05310	Asthma	http://www.kegg.jp/kegg-bin/show_pathway?ko05310+K06856
Q9HCC1	K06856	IGH	immunoglobulin heavy chain	ko05320	Autoimmune thyroid disease	http://www.kegg.jp/kegg-bin/show_pathway?ko05320+K06856
Q9HCC1	K06856	IGH	immunoglobulin heavy chain	ko05322	Systemic lupus erythematosus	http://www.kegg.jp/kegg-bin/show_pathway?ko05322+K06856
Q9HCC1	K06856	IGH	immunoglobulin heavy chain	ko05323	Rheumatoid arthritis	http://www.kegg.jp/kegg-bin/show_pathway?ko05323+K06856
Q9HCC1	K06856	IGH	immunoglobulin heavy chain	ko05330	Allograft rejection	http://www.kegg.jp/kegg-bin/show_pathway?ko05330+K06856
Q9HCC1	K06856	IGH	immunoglobulin heavy chain	ko05340	Primary immunodeficiency	http://www.kegg.jp/kegg-bin/show_pathway?ko05340+K06856
Q9HCC1	K06856	IGH	immunoglobulin heavy chain	ko05414	Dilated cardiomyopathy	http://www.kegg.jp/kegg-bin/show_pathway?ko05414+K06856
Q9HCC1	K06856	IGH	immunoglobulin heavy chain	ko05416	Viral myocarditis	http://www.kegg.jp/kegg-bin/show_pathway?ko05416+K06856
A0A0F7TAV4	K06856	IGH	immunoglobulin heavy chain	ko04020	Calcium signaling pathway	http://www.kegg.jp/kegg-bin/show_pathway?ko04020+K06856
A0A0F7TAV4	K06856	IGH	immunoglobulin heavy chain	ko04064	NF-kappa B signaling pathway	http://www.kegg.jp/kegg-bin/show_pathway?ko04064+K06856
A0A0F7TAV4	K06856	IGH	immunoglobulin heavy chain	ko04072	Phospholipase D signaling pathway	http://www.kegg.jp/kegg-bin/show_pathway?ko04072+K06856
A0A0F7TAV4	K06856	IGH	immunoglobulin heavy chain	ko04145	Phagosome	http://www.kegg.jp/kegg-bin/show_pathway?ko04145+K06856
A0A0F7TAV4	K06856	IGH	immunoglobulin heavy chain	ko04151	PI3K-Akt signaling pathway	http://www.kegg.jp/kegg-bin/show_pathway?ko04151+K06856
A0A0F7TAV4	K06856	IGH	immunoglobulin heavy chain	ko04640	Hematopoietic cell lineage	http://www.kegg.jp/kegg-bin/show_pathway?ko04640+K06856
A0A0F7TAV4	K06856	IGH	immunoglobulin heavy chain	ko04650	Natural killer cell mediated cytotoxicity	http://www.kegg.jp/kegg-bin/show_pathway?ko04650+K06856
A0A0F7TAV4	K06856	IGH	immunoglobulin heavy chain	ko04662	B cell receptor signaling pathway	http://www.kegg.jp/kegg-bin/show_pathway?ko04662+K06856
A0A0F7TAV4	K06856	IGH	immunoglobulin heavy chain	ko04664	Fc epsilon RI signaling pathway	http://www.kegg.jp/kegg-bin/show_pathway?ko04664+K06856
A0A0F7TAV4	K06856	IGH	immunoglobulin heavy chain	ko04666	Fc gamma R-mediated phagocytosis	http://www.kegg.jp/kegg-bin/show_pathway?ko04666+K06856
A0A0F7TAV4	K06856	IGH	immunoglobulin heavy chain	ko04672	Intestinal immune network for IgA production	http://www.kegg.jp/kegg-bin/show_pathway?ko04672+K06856
A0A0F7TAV4	K06856	IGH	immunoglobulin heavy chain	ko05140	Leishmaniasis	http://www.kegg.jp/kegg-bin/show_pathway?ko05140+K06856
A0A0F7TAV4	K06856	IGH	immunoglobulin heavy chain	ko05143	African trypanosomiasis	http://www.kegg.jp/kegg-bin/show_pathway?ko05143+K06856
A0A0F7TAV4	K06856	IGH	immunoglobulin heavy chain	ko05146	Amoebiasis	http://www.kegg.jp/kegg-bin/show_pathway?ko05146+K06856
A0A0F7TAV4	K06856	IGH	immunoglobulin heavy chain	ko05150	Staphylococcus aureus infection	http://www.kegg.jp/kegg-bin/show_pathway?ko05150+K06856
A0A0F7TAV4	K06856	IGH	immunoglobulin heavy chain	ko05152	Tuberculosis	http://www.kegg.jp/kegg-bin/show_pathway?ko05152+K06856
A0A0F7TAV4	K06856	IGH	immunoglobulin heavy chain	ko05162	Measles	http://www.kegg.jp/kegg-bin/show_pathway?ko05162+K06856
A0A0F7TAV4	K06856	IGH	immunoglobulin heavy chain	ko05169	Epstein-Barr virus infection	http://www.kegg.jp/kegg-bin/show_pathway?ko05169+K06856
A0A0F7TAV4	K06856	IGH	immunoglobulin heavy chain	ko05202	Transcriptional misregulation in cancer	http://www.kegg.jp/kegg-bin/show_pathway?ko05202+K06856
A0A0F7TAV4	K06856	IGH	immunoglobulin heavy chain	ko05310	Asthma	http://www.kegg.jp/kegg-bin/show_pathway?ko05310+K06856
A0A0F7TAV4	K06856	IGH	immunoglobulin heavy chain	ko05320	Autoimmune thyroid disease	http://www.kegg.jp/kegg-bin/show_pathway?ko05320+K06856
A0A0F7TAV4	K06856	IGH	immunoglobulin heavy chain	ko05322	Systemic lupus erythematosus	http://www.kegg.jp/kegg-bin/show_pathway?ko05322+K06856
A0A0F7TAV4	K06856	IGH	immunoglobulin heavy chain	ko05323	Rheumatoid arthritis	http://www.kegg.jp/kegg-bin/show_pathway?ko05323+K06856
A0A0F7TAV4	K06856	IGH	immunoglobulin heavy chain	ko05330	Allograft rejection	http://www.kegg.jp/kegg-bin/show_pathway?ko05330+K06856
A0A0F7TAV4	K06856	IGH	immunoglobulin heavy chain	ko05340	Primary immunodeficiency	http://www.kegg.jp/kegg-bin/show_pathway?ko05340+K06856
A0A0F7TAV4	K06856	IGH	immunoglobulin heavy chain	ko05414	Dilated cardiomyopathy	http://www.kegg.jp/kegg-bin/show_pathway?ko05414+K06856
A0A0F7TAV4	K06856	IGH	immunoglobulin heavy chain	ko05416	Viral myocarditis	http://www.kegg.jp/kegg-bin/show_pathway?ko05416+K06856
A0A075B6R9
P19652	K17308	ORM1, AGP1	alpha-1-acid glycoprotein 1
H0Y858	K10161	TLR9, CD289	toll-like receptor 9	ko04620	Toll-like receptor signaling pathway	http://www.kegg.jp/kegg-bin/show_pathway?ko04620+K10161
H0Y858	K10161	TLR9, CD289	toll-like receptor 9	ko05142	Chagas disease (American trypanosomiasis)	http://www.kegg.jp/kegg-bin/show_pathway?ko05142+K10161
H0Y858	K10161	TLR9, CD289	toll-like receptor 9	ko05143	African trypanosomiasis	http://www.kegg.jp/kegg-bin/show_pathway?ko05143+K10161
H0Y858	K10161	TLR9, CD289	toll-like receptor 9	ko05144	Malaria	http://www.kegg.jp/kegg-bin/show_pathway?ko05144+K10161
H0Y858	K10161	TLR9, CD289	toll-like receptor 9	ko05152	Tuberculosis	http://www.kegg.jp/kegg-bin/show_pathway?ko05152+K10161
H0Y858	K10161	TLR9, CD289	toll-like receptor 9	ko05162	Measles	http://www.kegg.jp/kegg-bin/show_pathway?ko05162+K10161
H0Y858	K10161	TLR9, CD289	toll-like receptor 9	ko05168	Herpes simplex infection	http://www.kegg.jp/kegg-bin/show_pathway?ko05168+K10161
A0A068LL60	K06856	IGH	immunoglobulin heavy chain	ko04020	Calcium signaling pathway	http://www.kegg.jp/kegg-bin/show_pathway?ko04020+K06856
A0A068LL60	K06856	IGH	immunoglobulin heavy chain	ko04064	NF-kappa B signaling pathway	http://www.kegg.jp/kegg-bin/show_pathway?ko04064+K06856
A0A068LL60	K06856	IGH	immunoglobulin heavy chain	ko04072	Phospholipase D signaling pathway	http://www.kegg.jp/kegg-bin/show_pathway?ko04072+K06856
A0A068LL60	K06856	IGH	immunoglobulin heavy chain	ko04145	Phagosome	http://www.kegg.jp/kegg-bin/show_pathway?ko04145+K06856
A0A068LL60	K06856	IGH	immunoglobulin heavy chain	ko04151	PI3K-Akt signaling pathway	http://www.kegg.jp/kegg-bin/show_pathway?ko04151+K06856
A0A068LL60	K06856	IGH	immunoglobulin heavy chain	ko04640	Hematopoietic cell lineage	http://www.kegg.jp/kegg-bin/show_pathway?ko04640+K06856
A0A068LL60	K06856	IGH	immunoglobulin heavy chain	ko04650	Natural killer cell mediated cytotoxicity	http://www.kegg.jp/kegg-bin/show_pathway?ko04650+K06856
A0A068LL60	K06856	IGH	immunoglobulin heavy chain	ko04662	B cell receptor signaling pathway	http://www.kegg.jp/kegg-bin/show_pathway?ko04662+K06856
A0A068LL60	K06856	IGH	immunoglobulin heavy chain	ko04664	Fc epsilon RI signaling pathway	http://www.kegg.jp/kegg-bin/show_pathway?ko04664+K06856
A0A068LL60	K06856	IGH	immunoglobulin heavy chain	ko04666	Fc gamma R-mediated phagocytosis	http://www.kegg.jp/kegg-bin/show_pathway?ko04666+K06856
A0A068LL60	K06856	IGH	immunoglobulin heavy chain	ko04672	Intestinal immune network for IgA production	http://www.kegg.jp/kegg-bin/show_pathway?ko04672+K06856
A0A068LL60	K06856	IGH	immunoglobulin heavy chain	ko05140	Leishmaniasis	http://www.kegg.jp/kegg-bin/show_pathway?ko05140+K06856
A0A068LL60	K06856	IGH	immunoglobulin heavy chain	ko05143	African trypanosomiasis	http://www.kegg.jp/kegg-bin/show_pathway?ko05143+K06856
A0A068LL60	K06856	IGH	immunoglobulin heavy chain	ko05146	Amoebiasis	http://www.kegg.jp/kegg-bin/show_pathway?ko05146+K06856
A0A068LL60	K06856	IGH	immunoglobulin heavy chain	ko05150	Staphylococcus aureus infection	http://www.kegg.jp/kegg-bin/show_pathway?ko05150+K06856
A0A068LL60	K06856	IGH	immunoglobulin heavy chain	ko05152	Tuberculosis	http://www.kegg.jp/kegg-bin/show_pathway?ko05152+K06856
A0A068LL60	K06856	IGH	immunoglobulin heavy chain	ko05162	Measles	http://www.kegg.jp/kegg-bin/show_pathway?ko05162+K06856
A0A068LL60	K06856	IGH	immunoglobulin heavy chain	ko05169	Epstein-Barr virus infection	http://www.kegg.jp/kegg-bin/show_pathway?ko05169+K06856
A0A068LL60	K06856	IGH	immunoglobulin heavy chain	ko05202	Transcriptional misregulation in cancer	http://www.kegg.jp/kegg-bin/show_pathway?ko05202+K06856
A0A068LL60	K06856	IGH	immunoglobulin heavy chain	ko05310	Asthma	http://www.kegg.jp/kegg-bin/show_pathway?ko05310+K06856
A0A068LL60	K06856	IGH	immunoglobulin heavy chain	ko05320	Autoimmune thyroid disease	http://www.kegg.jp/kegg-bin/show_pathway?ko05320+K06856
A0A068LL60	K06856	IGH	immunoglobulin heavy chain	ko05322	Systemic lupus erythematosus	http://www.kegg.jp/kegg-bin/show_pathway?ko05322+K06856
A0A068LL60	K06856	IGH	immunoglobulin heavy chain	ko05323	Rheumatoid arthritis	http://www.kegg.jp/kegg-bin/show_pathway?ko05323+K06856
A0A068LL60	K06856	IGH	immunoglobulin heavy chain	ko05330	Allograft rejection	http://www.kegg.jp/kegg-bin/show_pathway?ko05330+K06856
A0A068LL60	K06856	IGH	immunoglobulin heavy chain	ko05340	Primary immunodeficiency	http://www.kegg.jp/kegg-bin/show_pathway?ko05340+K06856
A0A068LL60	K06856	IGH	immunoglobulin heavy chain	ko05414	Dilated cardiomyopathy	http://www.kegg.jp/kegg-bin/show_pathway?ko05414+K06856
A0A068LL60	K06856	IGH	immunoglobulin heavy chain	ko05416	Viral myocarditis	http://www.kegg.jp/kegg-bin/show_pathway?ko05416+K06856
Q9NPP6	K06856	IGH	immunoglobulin heavy chain	ko04020	Calcium signaling pathway	http://www.kegg.jp/kegg-bin/show_pathway?ko04020+K06856
Q9NPP6	K06856	IGH	immunoglobulin heavy chain	ko04064	NF-kappa B signaling pathway	http://www.kegg.jp/kegg-bin/show_pathway?ko04064+K06856
Q9NPP6	K06856	IGH	immunoglobulin heavy chain	ko04072	Phospholipase D signaling pathway	http://www.kegg.jp/kegg-bin/show_pathway?ko04072+K06856
Q9NPP6	K06856	IGH	immunoglobulin heavy chain	ko04145	Phagosome	http://www.kegg.jp/kegg-bin/show_pathway?ko04145+K06856
Q9NPP6	K06856	IGH	immunoglobulin heavy chain	ko04151	PI3K-Akt signaling pathway	http://www.kegg.jp/kegg-bin/show_pathway?ko04151+K06856
Q9NPP6	K06856	IGH	immunoglobulin heavy chain	ko04640	Hematopoietic cell lineage	http://www.kegg.jp/kegg-bin/show_pathway?ko04640+K06856
Q9NPP6	K06856	IGH	immunoglobulin heavy chain	ko04650	Natural killer cell mediated cytotoxicity	http://www.kegg.jp/kegg-bin/show_pathway?ko04650+K06856
Q9NPP6	K06856	IGH	immunoglobulin heavy chain	ko04662	B cell receptor signaling pathway	http://www.kegg.jp/kegg-bin/show_pathway?ko04662+K06856
Q9NPP6	K06856	IGH	immunoglobulin heavy chain	ko04664	Fc epsilon RI signaling pathway	http://www.kegg.jp/kegg-bin/show_pathway?ko04664+K06856
Q9NPP6	K06856	IGH	immunoglobulin heavy chain	ko04666	Fc gamma R-mediated phagocytosis	http://www.kegg.jp/kegg-bin/show_pathway?ko04666+K06856
Q9NPP6	K06856	IGH	immunoglobulin heavy chain	ko04672	Intestinal immune network for IgA production	http://www.kegg.jp/kegg-bin/show_pathway?ko04672+K06856
Q9NPP6	K06856	IGH	immunoglobulin heavy chain	ko05140	Leishmaniasis	http://www.kegg.jp/kegg-bin/show_pathway?ko05140+K06856
Q9NPP6	K06856	IGH	immunoglobulin heavy chain	ko05143	African trypanosomiasis	http://www.kegg.jp/kegg-bin/show_pathway?ko05143+K06856
Q9NPP6	K06856	IGH	immunoglobulin heavy chain	ko05146	Amoebiasis	http://www.kegg.jp/kegg-bin/show_pathway?ko05146+K06856
Q9NPP6	K06856	IGH	immunoglobulin heavy chain	ko05150	Staphylococcus aureus infection	http://www.kegg.jp/kegg-bin/show_pathway?ko05150+K06856
Q9NPP6	K06856	IGH	immunoglobulin heavy chain	ko05152	Tuberculosis	http://www.kegg.jp/kegg-bin/show_pathway?ko05152+K06856
Q9NPP6	K06856	IGH	immunoglobulin heavy chain	ko05162	Measles	http://www.kegg.jp/kegg-bin/show_pathway?ko05162+K06856
Q9NPP6	K06856	IGH	immunoglobulin heavy chain	ko05169	Epstein-Barr virus infection	http://www.kegg.jp/kegg-bin/show_pathway?ko05169+K06856
Q9NPP6	K06856	IGH	immunoglobulin heavy chain	ko05202	Transcriptional misregulation in cancer	http://www.kegg.jp/kegg-bin/show_pathway?ko05202+K06856
Q9NPP6	K06856	IGH	immunoglobulin heavy chain	ko05310	Asthma	http://www.kegg.jp/kegg-bin/show_pathway?ko05310+K06856
Q9NPP6	K06856	IGH	immunoglobulin heavy chain	ko05320	Autoimmune thyroid disease	http://www.kegg.jp/kegg-bin/show_pathway?ko05320+K06856
Q9NPP6	K06856	IGH	immunoglobulin heavy chain	ko05322	Systemic lupus erythematosus	http://www.kegg.jp/kegg-bin/show_pathway?ko05322+K06856
Q9NPP6	K06856	IGH	immunoglobulin heavy chain	ko05323	Rheumatoid arthritis	http://www.kegg.jp/kegg-bin/show_pathway?ko05323+K06856
Q9NPP6	K06856	IGH	immunoglobulin heavy chain	ko05330	Allograft rejection	http://www.kegg.jp/kegg-bin/show_pathway?ko05330+K06856
Q9NPP6	K06856	IGH	immunoglobulin heavy chain	ko05340	Primary immunodeficiency	http://www.kegg.jp/kegg-bin/show_pathway?ko05340+K06856
Q9NPP6	K06856	IGH	immunoglobulin heavy chain	ko05414	Dilated cardiomyopathy	http://www.kegg.jp/kegg-bin/show_pathway?ko05414+K06856
Q9NPP6	K06856	IGH	immunoglobulin heavy chain	ko05416	Viral myocarditis	http://www.kegg.jp/kegg-bin/show_pathway?ko05416+K06856
Q6N091	K06856	IGH	immunoglobulin heavy chain	ko04020	Calcium signaling pathway	http://www.kegg.jp/kegg-bin/show_pathway?ko04020+K06856
Q6N091	K06856	IGH	immunoglobulin heavy chain	ko04064	NF-kappa B signaling pathway	http://www.kegg.jp/kegg-bin/show_pathway?ko04064+K06856
Q6N091	K06856	IGH	immunoglobulin heavy chain	ko04072	Phospholipase D signaling pathway	http://www.kegg.jp/kegg-bin/show_pathway?ko04072+K06856
Q6N091	K06856	IGH	immunoglobulin heavy chain	ko04145	Phagosome	http://www.kegg.jp/kegg-bin/show_pathway?ko04145+K06856
Q6N091	K06856	IGH	immunoglobulin heavy chain	ko04151	PI3K-Akt signaling pathway	http://www.kegg.jp/kegg-bin/show_pathway?ko04151+K06856
Q6N091	K06856	IGH	immunoglobulin heavy chain	ko04640	Hematopoietic cell lineage	http://www.kegg.jp/kegg-bin/show_pathway?ko04640+K06856
Q6N091	K06856	IGH	immunoglobulin heavy chain	ko04650	Natural killer cell mediated cytotoxicity	http://www.kegg.jp/kegg-bin/show_pathway?ko04650+K06856
Q6N091	K06856	IGH	immunoglobulin heavy chain	ko04662	B cell receptor signaling pathway	http://www.kegg.jp/kegg-bin/show_pathway?ko04662+K06856
Q6N091	K06856	IGH	immunoglobulin heavy chain	ko04664	Fc epsilon RI signaling pathway	http://www.kegg.jp/kegg-bin/show_pathway?ko04664+K06856
Q6N091	K06856	IGH	immunoglobulin heavy chain	ko04666	Fc gamma R-mediated phagocytosis	http://www.kegg.jp/kegg-bin/show_pathway?ko04666+K06856
Q6N091	K06856	IGH	immunoglobulin heavy chain	ko04672	Intestinal immune network for IgA production	http://www.kegg.jp/kegg-bin/show_pathway?ko04672+K06856
Q6N091	K06856	IGH	immunoglobulin heavy chain	ko05140	Leishmaniasis	http://www.kegg.jp/kegg-bin/show_pathway?ko05140+K06856
Q6N091	K06856	IGH	immunoglobulin heavy chain	ko05143	African trypanosomiasis	http://www.kegg.jp/kegg-bin/show_pathway?ko05143+K06856
Q6N091	K06856	IGH	immunoglobulin heavy chain	ko05146	Amoebiasis	http://www.kegg.jp/kegg-bin/show_pathway?ko05146+K06856
Q6N091	K06856	IGH	immunoglobulin heavy chain	ko05150	Staphylococcus aureus infection	http://www.kegg.jp/kegg-bin/show_pathway?ko05150+K06856
Q6N091	K06856	IGH	immunoglobulin heavy chain	ko05152	Tuberculosis	http://www.kegg.jp/kegg-bin/show_pathway?ko05152+K06856
Q6N091	K06856	IGH	immunoglobulin heavy chain	ko05162	Measles	http://www.kegg.jp/kegg-bin/show_pathway?ko05162+K06856
Q6N091	K06856	IGH	immunoglobulin heavy chain	ko05169	Epstein-Barr virus infection	http://www.kegg.jp/kegg-bin/show_pathway?ko05169+K06856
Q6N091	K06856	IGH	immunoglobulin heavy chain	ko05202	Transcriptional misregulation in cancer	http://www.kegg.jp/kegg-bin/show_pathway?ko05202+K06856
Q6N091	K06856	IGH	immunoglobulin heavy chain	ko05310	Asthma	http://www.kegg.jp/kegg-bin/show_pathway?ko05310+K06856
Q6N091	K06856	IGH	immunoglobulin heavy chain	ko05320	Autoimmune thyroid disease	http://www.kegg.jp/kegg-bin/show_pathway?ko05320+K06856
Q6N091	K06856	IGH	immunoglobulin heavy chain	ko05322	Systemic lupus erythematosus	http://www.kegg.jp/kegg-bin/show_pathway?ko05322+K06856
Q6N091	K06856	IGH	immunoglobulin heavy chain	ko05323	Rheumatoid arthritis	http://www.kegg.jp/kegg-bin/show_pathway?ko05323+K06856
Q6N091	K06856	IGH	immunoglobulin heavy chain	ko05330	Allograft rejection	http://www.kegg.jp/kegg-bin/show_pathway?ko05330+K06856
Q6N091	K06856	IGH	immunoglobulin heavy chain	ko05340	Primary immunodeficiency	http://www.kegg.jp/kegg-bin/show_pathway?ko05340+K06856
Q6N091	K06856	IGH	immunoglobulin heavy chain	ko05414	Dilated cardiomyopathy	http://www.kegg.jp/kegg-bin/show_pathway?ko05414+K06856
Q6N091	K06856	IGH	immunoglobulin heavy chain	ko05416	Viral myocarditis	http://www.kegg.jp/kegg-bin/show_pathway?ko05416+K06856
V9HWA9	K03990	C3	complement component 3	ko04145	Phagosome	http://www.kegg.jp/kegg-bin/show_pathway?ko04145+K03990
V9HWA9	K03990	C3	complement component 3	ko04610	Complement and coagulation cascades	http://www.kegg.jp/kegg-bin/show_pathway?ko04610+K03990
V9HWA9	K03990	C3	complement component 3	ko05133	Pertussis	http://www.kegg.jp/kegg-bin/show_pathway?ko05133+K03990
V9HWA9	K03990	C3	complement component 3	ko05134	Legionellosis	http://www.kegg.jp/kegg-bin/show_pathway?ko05134+K03990
V9HWA9	K03990	C3	complement component 3	ko05140	Leishmaniasis	http://www.kegg.jp/kegg-bin/show_pathway?ko05140+K03990
V9HWA9	K03990	C3	complement component 3	ko05142	Chagas disease (American trypanosomiasis)	http://www.kegg.jp/kegg-bin/show_pathway?ko05142+K03990
V9HWA9	K03990	C3	complement component 3	ko05150	Staphylococcus aureus infection	http://www.kegg.jp/kegg-bin/show_pathway?ko05150+K03990
V9HWA9	K03990	C3	complement component 3	ko05152	Tuberculosis	http://www.kegg.jp/kegg-bin/show_pathway?ko05152+K03990
V9HWA9	K03990	C3	complement component 3	ko05168	Herpes simplex infection	http://www.kegg.jp/kegg-bin/show_pathway?ko05168+K03990
V9HWA9	K03990	C3	complement component 3	ko05203	Viral carcinogenesis	http://www.kegg.jp/kegg-bin/show_pathway?ko05203+K03990
V9HWA9	K03990	C3	complement component 3	ko05322	Systemic lupus erythematosus	http://www.kegg.jp/kegg-bin/show_pathway?ko05322+K03990
Q8N355
Q65ZC8	K06856	IGH	immunoglobulin heavy chain	ko04020	Calcium signaling pathway	http://www.kegg.jp/kegg-bin/show_pathway?ko04020+K06856
Q65ZC8	K06856	IGH	immunoglobulin heavy chain	ko04064	NF-kappa B signaling pathway	http://www.kegg.jp/kegg-bin/show_pathway?ko04064+K06856
Q65ZC8	K06856	IGH	immunoglobulin heavy chain	ko04072	Phospholipase D signaling pathway	http://www.kegg.jp/kegg-bin/show_pathway?ko04072+K06856
Q65ZC8	K06856	IGH	immunoglobulin heavy chain	ko04145	Phagosome	http://www.kegg.jp/kegg-bin/show_pathway?ko04145+K06856
Q65ZC8	K06856	IGH	immunoglobulin heavy chain	ko04151	PI3K-Akt signaling pathway	http://www.kegg.jp/kegg-bin/show_pathway?ko04151+K06856
Q65ZC8	K06856	IGH	immunoglobulin heavy chain	ko04640	Hematopoietic cell lineage	http://www.kegg.jp/kegg-bin/show_pathway?ko04640+K06856
Q65ZC8	K06856	IGH	immunoglobulin heavy chain	ko04650	Natural killer cell mediated cytotoxicity	http://www.kegg.jp/kegg-bin/show_pathway?ko04650+K06856
Q65ZC8	K06856	IGH	immunoglobulin heavy chain	ko04662	B cell receptor signaling pathway	http://www.kegg.jp/kegg-bin/show_pathway?ko04662+K06856
Q65ZC8	K06856	IGH	immunoglobulin heavy chain	ko04664	Fc epsilon RI signaling pathway	http://www.kegg.jp/kegg-bin/show_pathway?ko04664+K06856
Q65ZC8	K06856	IGH	immunoglobulin heavy chain	ko04666	Fc gamma R-mediated phagocytosis	http://www.kegg.jp/kegg-bin/show_pathway?ko04666+K06856
Q65ZC8	K06856	IGH	immunoglobulin heavy chain	ko04672	Intestinal immune network for IgA production	http://www.kegg.jp/kegg-bin/show_pathway?ko04672+K06856
Q65ZC8	K06856	IGH	immunoglobulin heavy chain	ko05140	Leishmaniasis	http://www.kegg.jp/kegg-bin/show_pathway?ko05140+K06856
Q65ZC8	K06856	IGH	immunoglobulin heavy chain	ko05143	African trypanosomiasis	http://www.kegg.jp/kegg-bin/show_pathway?ko05143+K06856
Q65ZC8	K06856	IGH	immunoglobulin heavy chain	ko05146	Amoebiasis	http://www.kegg.jp/kegg-bin/show_pathway?ko05146+K06856
Q65ZC8	K06856	IGH	immunoglobulin heavy chain	ko05150	Staphylococcus aureus infection	http://www.kegg.jp/kegg-bin/show_pathway?ko05150+K06856
Q65ZC8	K06856	IGH	immunoglobulin heavy chain	ko05152	Tuberculosis	http://www.kegg.jp/kegg-bin/show_pathway?ko05152+K06856
Q65ZC8	K06856	IGH	immunoglobulin heavy chain	ko05162	Measles	http://www.kegg.jp/kegg-bin/show_pathway?ko05162+K06856
Q65ZC8	K06856	IGH	immunoglobulin heavy chain	ko05169	Epstein-Barr virus infection	http://www.kegg.jp/kegg-bin/show_pathway?ko05169+K06856
Q65ZC8	K06856	IGH	immunoglobulin heavy chain	ko05202	Transcriptional misregulation in cancer	http://www.kegg.jp/kegg-bin/show_pathway?ko05202+K06856
Q65ZC8	K06856	IGH	immunoglobulin heavy chain	ko05310	Asthma	http://www.kegg.jp/kegg-bin/show_pathway?ko05310+K06856
Q65ZC8	K06856	IGH	immunoglobulin heavy chain	ko05320	Autoimmune thyroid disease	http://www.kegg.jp/kegg-bin/show_pathway?ko05320+K06856
Q65ZC8	K06856	IGH	immunoglobulin heavy chain	ko05322	Systemic lupus erythematosus	http://www.kegg.jp/kegg-bin/show_pathway?ko05322+K06856
Q65ZC8	K06856	IGH	immunoglobulin heavy chain	ko05323	Rheumatoid arthritis	http://www.kegg.jp/kegg-bin/show_pathway?ko05323+K06856
Q65ZC8	K06856	IGH	immunoglobulin heavy chain	ko05330	Allograft rejection	http://www.kegg.jp/kegg-bin/show_pathway?ko05330+K06856
Q65ZC8	K06856	IGH	immunoglobulin heavy chain	ko05340	Primary immunodeficiency	http://www.kegg.jp/kegg-bin/show_pathway?ko05340+K06856
Q65ZC8	K06856	IGH	immunoglobulin heavy chain	ko05414	Dilated cardiomyopathy	http://www.kegg.jp/kegg-bin/show_pathway?ko05414+K06856
Q65ZC8	K06856	IGH	immunoglobulin heavy chain	ko05416	Viral myocarditis	http://www.kegg.jp/kegg-bin/show_pathway?ko05416+K06856
Q9UL82
A0A0X9V9C4	K06856	IGH	immunoglobulin heavy chain	ko04020	Calcium signaling pathway	http://www.kegg.jp/kegg-bin/show_pathway?ko04020+K06856
A0A0X9V9C4	K06856	IGH	immunoglobulin heavy chain	ko04064	NF-kappa B signaling pathway	http://www.kegg.jp/kegg-bin/show_pathway?ko04064+K06856
A0A0X9V9C4	K06856	IGH	immunoglobulin heavy chain	ko04072	Phospholipase D signaling pathway	http://www.kegg.jp/kegg-bin/show_pathway?ko04072+K06856
A0A0X9V9C4	K06856	IGH	immunoglobulin heavy chain	ko04145	Phagosome	http://www.kegg.jp/kegg-bin/show_pathway?ko04145+K06856
A0A0X9V9C4	K06856	IGH	immunoglobulin heavy chain	ko04151	PI3K-Akt signaling pathway	http://www.kegg.jp/kegg-bin/show_pathway?ko04151+K06856
A0A0X9V9C4	K06856	IGH	immunoglobulin heavy chain	ko04640	Hematopoietic cell lineage	http://www.kegg.jp/kegg-bin/show_pathway?ko04640+K06856
A0A0X9V9C4	K06856	IGH	immunoglobulin heavy chain	ko04650	Natural killer cell mediated cytotoxicity	http://www.kegg.jp/kegg-bin/show_pathway?ko04650+K06856
A0A0X9V9C4	K06856	IGH	immunoglobulin heavy chain	ko04662	B cell receptor signaling pathway	http://www.kegg.jp/kegg-bin/show_pathway?ko04662+K06856
A0A0X9V9C4	K06856	IGH	immunoglobulin heavy chain	ko04664	Fc epsilon RI signaling pathway	http://www.kegg.jp/kegg-bin/show_pathway?ko04664+K06856
A0A0X9V9C4	K06856	IGH	immunoglobulin heavy chain	ko04666	Fc gamma R-mediated phagocytosis	http://www.kegg.jp/kegg-bin/show_pathway?ko04666+K06856
A0A0X9V9C4	K06856	IGH	immunoglobulin heavy chain	ko04672	Intestinal immune network for IgA production	http://www.kegg.jp/kegg-bin/show_pathway?ko04672+K06856
A0A0X9V9C4	K06856	IGH	immunoglobulin heavy chain	ko05140	Leishmaniasis	http://www.kegg.jp/kegg-bin/show_pathway?ko05140+K06856
A0A0X9V9C4	K06856	IGH	immunoglobulin heavy chain	ko05143	African trypanosomiasis	http://www.kegg.jp/kegg-bin/show_pathway?ko05143+K06856
A0A0X9V9C4	K06856	IGH	immunoglobulin heavy chain	ko05146	Amoebiasis	http://www.kegg.jp/kegg-bin/show_pathway?ko05146+K06856
A0A0X9V9C4	K06856	IGH	immunoglobulin heavy chain	ko05150	Staphylococcus aureus infection	http://www.kegg.jp/kegg-bin/show_pathway?ko05150+K06856
A0A0X9V9C4	K06856	IGH	immunoglobulin heavy chain	ko05152	Tuberculosis	http://www.kegg.jp/kegg-bin/show_pathway?ko05152+K06856
A0A0X9V9C4	K06856	IGH	immunoglobulin heavy chain	ko05162	Measles	http://www.kegg.jp/kegg-bin/show_pathway?ko05162+K06856
A0A0X9V9C4	K06856	IGH	immunoglobulin heavy chain	ko05169	Epstein-Barr virus infection	http://www.kegg.jp/kegg-bin/show_pathway?ko05169+K06856
A0A0X9V9C4	K06856	IGH	immunoglobulin heavy chain	ko05202	Transcriptional misregulation in cancer	http://www.kegg.jp/kegg-bin/show_pathway?ko05202+K06856
A0A0X9V9C4	K06856	IGH	immunoglobulin heavy chain	ko05310	Asthma	http://www.kegg.jp/kegg-bin/show_pathway?ko05310+K06856
A0A0X9V9C4	K06856	IGH	immunoglobulin heavy chain	ko05320	Autoimmune thyroid disease	http://www.kegg.jp/kegg-bin/show_pathway?ko05320+K06856
A0A0X9V9C4	K06856	IGH	immunoglobulin heavy chain	ko05322	Systemic lupus erythematosus	http://www.kegg.jp/kegg-bin/show_pathway?ko05322+K06856
A0A0X9V9C4	K06856	IGH	immunoglobulin heavy chain	ko05323	Rheumatoid arthritis	http://www.kegg.jp/kegg-bin/show_pathway?ko05323+K06856
A0A0X9V9C4	K06856	IGH	immunoglobulin heavy chain	ko05330	Allograft rejection	http://www.kegg.jp/kegg-bin/show_pathway?ko05330+K06856
A0A0X9V9C4	K06856	IGH	immunoglobulin heavy chain	ko05340	Primary immunodeficiency	http://www.kegg.jp/kegg-bin/show_pathway?ko05340+K06856
A0A0X9V9C4	K06856	IGH	immunoglobulin heavy chain	ko05414	Dilated cardiomyopathy	http://www.kegg.jp/kegg-bin/show_pathway?ko05414+K06856
A0A0X9V9C4	K06856	IGH	immunoglobulin heavy chain	ko05416	Viral myocarditis	http://www.kegg.jp/kegg-bin/show_pathway?ko05416+K06856
P02768	K16141	ALB	serum albumin	ko04918	Thyroid hormone synthesis	http://www.kegg.jp/kegg-bin/show_pathway?ko04918+K16141
Q6N030	K06856	IGH	immunoglobulin heavy chain	ko04020	Calcium signaling pathway	http://www.kegg.jp/kegg-bin/show_pathway?ko04020+K06856
Q6N030	K06856	IGH	immunoglobulin heavy chain	ko04064	NF-kappa B signaling pathway	http://www.kegg.jp/kegg-bin/show_pathway?ko04064+K06856
Q6N030	K06856	IGH	immunoglobulin heavy chain	ko04072	Phospholipase D signaling pathway	http://www.kegg.jp/kegg-bin/show_pathway?ko04072+K06856
Q6N030	K06856	IGH	immunoglobulin heavy chain	ko04145	Phagosome	http://www.kegg.jp/kegg-bin/show_pathway?ko04145+K06856
Q6N030	K06856	IGH	immunoglobulin heavy chain	ko04151	PI3K-Akt signaling pathway	http://www.kegg.jp/kegg-bin/show_pathway?ko04151+K06856
Q6N030	K06856	IGH	immunoglobulin heavy chain	ko04640	Hematopoietic cell lineage	http://www.kegg.jp/kegg-bin/show_pathway?ko04640+K06856
Q6N030	K06856	IGH	immunoglobulin heavy chain	ko04650	Natural killer cell mediated cytotoxicity	http://www.kegg.jp/kegg-bin/show_pathway?ko04650+K06856
Q6N030	K06856	IGH	immunoglobulin heavy chain	ko04662	B cell receptor signaling pathway	http://www.kegg.jp/kegg-bin/show_pathway?ko04662+K06856
Q6N030	K06856	IGH	immunoglobulin heavy chain	ko04664	Fc epsilon RI signaling pathway	http://www.kegg.jp/kegg-bin/show_pathway?ko04664+K06856
Q6N030	K06856	IGH	immunoglobulin heavy chain	ko04666	Fc gamma R-mediated phagocytosis	http://www.kegg.jp/kegg-bin/show_pathway?ko04666+K06856
Q6N030	K06856	IGH	immunoglobulin heavy chain	ko04672	Intestinal immune network for IgA production	http://www.kegg.jp/kegg-bin/show_pathway?ko04672+K06856
Q6N030	K06856	IGH	immunoglobulin heavy chain	ko05140	Leishmaniasis	http://www.kegg.jp/kegg-bin/show_pathway?ko05140+K06856
Q6N030	K06856	IGH	immunoglobulin heavy chain	ko05143	African trypanosomiasis	http://www.kegg.jp/kegg-bin/show_pathway?ko05143+K06856
Q6N030	K06856	IGH	immunoglobulin heavy chain	ko05146	Amoebiasis	http://www.kegg.jp/kegg-bin/show_pathway?ko05146+K06856
Q6N030	K06856	IGH	immunoglobulin heavy chain	ko05150	Staphylococcus aureus infection	http://www.kegg.jp/kegg-bin/show_pathway?ko05150+K06856
Q6N030	K06856	IGH	immunoglobulin heavy chain	ko05152	Tuberculosis	http://www.kegg.jp/kegg-bin/show_pathway?ko05152+K06856
Q6N030	K06856	IGH	immunoglobulin heavy chain	ko05162	Measles	http://www.kegg.jp/kegg-bin/show_pathway?ko05162+K06856
Q6N030	K06856	IGH	immunoglobulin heavy chain	ko05169	Epstein-Barr virus infection	http://www.kegg.jp/kegg-bin/show_pathway?ko05169+K06856
Q6N030	K06856	IGH	immunoglobulin heavy chain	ko05202	Transcriptional misregulation in cancer	http://www.kegg.jp/kegg-bin/show_pathway?ko05202+K06856
Q6N030	K06856	IGH	immunoglobulin heavy chain	ko05310	Asthma	http://www.kegg.jp/kegg-bin/show_pathway?ko05310+K06856
Q6N030	K06856	IGH	immunoglobulin heavy chain	ko05320	Autoimmune thyroid disease	http://www.kegg.jp/kegg-bin/show_pathway?ko05320+K06856
Q6N030	K06856	IGH	immunoglobulin heavy chain	ko05322	Systemic lupus erythematosus	http://www.kegg.jp/kegg-bin/show_pathway?ko05322+K06856
Q6N030	K06856	IGH	immunoglobulin heavy chain	ko05323	Rheumatoid arthritis	http://www.kegg.jp/kegg-bin/show_pathway?ko05323+K06856
Q6N030	K06856	IGH	immunoglobulin heavy chain	ko05330	Allograft rejection	http://www.kegg.jp/kegg-bin/show_pathway?ko05330+K06856
Q6N030	K06856	IGH	immunoglobulin heavy chain	ko05340	Primary immunodeficiency	http://www.kegg.jp/kegg-bin/show_pathway?ko05340+K06856
Q6N030	K06856	IGH	immunoglobulin heavy chain	ko05414	Dilated cardiomyopathy	http://www.kegg.jp/kegg-bin/show_pathway?ko05414+K06856
Q6N030	K06856	IGH	immunoglobulin heavy chain	ko05416	Viral myocarditis	http://www.kegg.jp/kegg-bin/show_pathway?ko05416+K06856
H0YB09
