# Supplementary material for: Quantitative proteomics by iTRAQ-PRM based reveals the new characterization for gout
Source: Proteome Sci. 2021 Oct 11;19:12. doi: 10.1186/s12953-021-00180-0 (PMC8507311; doi:10.1186/s12953-021-00180-0)
Supplement: Supplementary file 1 — Additional file 1: Table S1. Details of differentially proteins. Table S2. The mapped signaling pathways of the differentially expressed proteins between AG and control. Table S3. The mapped signaling pathways of the differentially expressed proteins between RG and control. Table S4. The mapped signaling pathways of the differentially expressed proteins between AHU and control. Table S5. The mapped signaling pathways of the differentially expressed proteins between AG and AHU. Table S6. Sheet 1. Information about all candidate peptides of the protein to be validated. Sheet 2. A list of peptides from DDA analysis. Table S7. OLPS-DA VIP score more than 1. Figure S1. Example chromatogram of peptide segments. Supplementary Figure S2. Serum profles of DEPs for the healthy controls (CTL), the patients with acute gout (AG), remission of gout (RG) and asymptomatic hyperuricemia (AHU). [file 12953_2021_180_MOESM1_ESM.zip › Table S6.xlsx]

## Sheet: sheet1
Sheet 1. Information about all candidate peptides of the protein to be validated
				定量值																														保留时间
Protein ID	ProteinDescription	Peptide Modified Sequence	Missed Cleavages	Area																														Retention Time
				AG1	AG2	AG3	AG4	AG5	AG6	AG7	AG8	CTL1	CTL2	CTL3	CTL4	CTL5	CTL6	CTL7	CTL8	HUA1	HUA2	HUA3	HUA4	HUA5	HUA6	HUA7	RG1	RG2	RG3	RG4	RG5	RG6	RG7	AG1	AG2	AG3	AG4	AG5	AG6	AG7	AG8	CTL1	CTL2	CTL3	CTL4	CTL5	CTL6	CTL7	CTL8
Biognosys|iRT-Kit_WR_fusion		YILAGVENSK	0	369507024	736204400	526992240	638057616	545135840	504265376	564022192	439232800	654000112	478860640	819995856	744393344	616620672	821750912	719771216	760933616	439087864	465639752	435874056	555400288	446151392	568158288	625399344	678512000	704602384	590878000	663932416	627131936	547491216	445826280	28.4969	28.4363	28.3433	28.3445	28.4725	28.4552	28.3943	28.476	28.4114	28.5063	28.4372	28.4973	28.4635	28.3771	28.4452	28.3315
Biognosys|iRT-Kit_WR_fusion		GTFIIDPGGVIR	0	1512156304	1456793504	1413310752	1454710816	1417158232	1399660568	1395523264	1333269264	1201983784	1546650464	1646434448	1705182256	1494275168	1590333360	1652538912	1686519696	1318845752	1617342240	916610744	1657472576	1524311408	1362893784	1063042632	1519377680	1600339344	1479503200	1518603712	1470585304	995183784	1523971856	49.8245	50.2536	50.1885	50.0746	50.332	50.2948	50.3023	50.3045	49.8843	50.1802	50.1736	50.1213	50.1939	49.9557	50.2105	50.1786
Biognosys|iRT-Kit_WR_fusion		GTFIIDPAAVIR	0	2849346144	4845229888	3270750336	4673286848	3978495680	4526847360	4111063488	4471321216	3956251136	4598990016	4074769472	3304476320	3056092032	4530087680	4296249024	3496721664	3370373120	3715243840	3858745344	4800859200	4231732096	4077220800	4160569344	4723383616	4182024000	4860818368	4682416832	4556210944	1535124528	3015009312	55.8936	56.2924	56.2472	56.1104	56.4483	56.3975	56.3874	56.3465	55.9442	56.1677	56.1629	56.2217	56.265	56.016	56.2334	56.2028
Biognosys|iRT-Kit_WR_fusion		GAGSSEPVTGLDAK	0	1278598368	1114345368	948089512	823305064	1121389176	987524496	1020536688	1162702328	1410729872	1173777312	1307974816	1515409312	1256992048	1624929920	1384631968	1426687136	1207130800	757042464	1239830992	1381214304	1451767040	1145290376	1109638624	1177311888	1263904720	1235321776	1114795416	1305788208	1174632624	1005798096	21.7167	21.62	21.6155	21.601	21.6402	21.7018	21.6694	21.6839	21.716	21.6607	21.5978	21.6712	21.7962	21.6437	21.7518	21.6138
Biognosys|iRT-Kit_WR_fusion		TPVISGGPYEYR	0	840082624	839132416	924165248	806418736	735774672	748832416	819812864	742199488	1058964512	1006631728	1044715984	1110746320	1060545344	1202937184	1039426560	1182888240	752064544	874106960	924632464	896712304	773381888	800923840	817710288	919245888	858763648	972328144	882707536	911314944	871895376	625467200	31.7553	31.8934	31.7872	31.777	31.9843	31.9298	31.9145	31.9623	31.8189	31.8576	31.8372	31.8208	31.8334	31.8122	31.9011	31.8217
Biognosys|iRT-Kit_WR_fusion		VEATFGVDESNAK	0	340830156	410617934	433969946	373446194	481874626	471431764	432969914	461262404	452022020	516444628	486848980	486917456	505667700	443998148	499033908	501129154	466107904	504153872	495667980	513407484	475134616	440725562	477108308	439557466	446665110	460515556	497541152	466129060	460781280	350389530	27.0144	26.9968	26.8974	26.8825	26.9942	27.0101	26.9483	27.0331	26.9124	26.9456	26.9771	26.9813	26.9963	26.8654	26.9872	26.9222
Biognosys|iRT-Kit_WR_fusion		TPVITGAPYEYR	0	2175986752	1849052896	2308992512	1715823168	2179977408	1542767680	1852332896	1897282784	3191537280	3474881152	2847369664	2767242496	3395031104	2073923328	2722663872	2026336096	2088824800	2461815232	2521661760	1494741920	2256206656	2073100320	2878631808	2499220352	2208237760	2581041024	2378307072	1960139392	2695719488	2581132864	33.8651	34.1017	33.981	33.991	34.1722	34.1338	34.1503	34.1426	33.9712	34.0287	34.0498	34.0337	34.019	34.0117	34.1152	34.0058
Biognosys|iRT-Kit_WR_fusion		DGLDAASYYAPVR	0	1583174848	2196853312	2132863200	2485108544	1986507200	2443970656	2363278816	1910868128	2015180032	2731201312	3012641536	2413853088	3456799168	2670990432	2765325632	2913983616	2678467008	3013609536	2611591904	2320271168	2498519808	2108621888	1916068832	2388512544	2826017184	2529458400	2636660832	2515399808	955641328	2489295232	42.0962	42.6232	42.5943	42.4745	42.7366	42.7326	42.7097	42.6704	42.2028	42.5082	42.5083	42.6222	42.5183	42.4503	42.5878	42.531
Biognosys|iRT-Kit_WR_fusion		ADVTPADFSEWSK	0	431022848	648684392	654334216	718472944	643472224	657981584	663460360	589469712	795490080	708149792	983547472	766687328	940393264	826655616	858522560	848413856	897447632	777728560	357879640	808415232	657339680	723353264	587896952	791947456	796117728	737424976	737418080	748847920	249434188	434370688	42.8425	43.4261	43.3007	43.2375	43.5066	43.4948	43.4585	43.4662	42.8941	43.2776	43.3181	43.3444	43.3439	43.203	43.3779	43.3283
Biognosys|iRT-Kit_WR_fusion		LFLQFGAQGSPFLK	0	1982512640	4698163072	2152180608	4872216576	3703144320	3419921728	3760768128	3465322240	628125744	817991824	621717728	911011072	660753968	865858496	911543792	735118480	2622370752	2988172672	2307153856	2537561408	4337991168	3338233344	1403865184	5067051648	5476348800	4411662080	4615856640	5124885248	1841447744	1928067328	58.9781	59.29	59.2263	59.0858	59.4319	59.4506	59.3858	59.3234	58.9322	59.1676	59.2125	59.2334	59.2588	59.0232	59.258	59.1894
Q14520	Hyaluronan-binding protein 2 OS=Homo sapiens OX=9606 GN=HABP2 PE=1 SV=1	GQCLITQSPPYYR	0	54423033	61873528	61024604	61242796	60356780	63056900	64561048	61503773	58860133	57054538	56550615	59660638	56459746	59324366	59737759	49433087	59697356	64911857	51413535	73476872	58528144	52591537	56079751	57662255	58658000	59609774	59465927	61920629	55078385	62050318	34.5758	34.8245	34.71	34.6376	34.8688	34.8618	34.8008	34.8526	34.7013	34.7032	34.7916	34.7991	34.7776	34.6767	34.7838	34.7408
Q14520	Hyaluronan-binding protein 2 OS=Homo sapiens OX=9606 GN=HABP2 PE=1 SV=1	FTCACPDQFK	0	79814104	87412086	64598540	70314226	81943150	75945500	75962388	82219358	63190822	73257944	71619136	75636370	67026915	62902632	67450692	66514695	45456274	77076875	69660878	73267974	74194340	76431240	72890605	64600958	70381508	71193683	76471252	72749158	79261148	57438786	25.6556	25.6158	25.5248	25.4707	25.6406	25.6247	25.5997	25.635	25.584	25.603	25.62	25.5668	25.6168	25.5213	25.6354	25.526
Q14520	Hyaluronan-binding protein 2 OS=Homo sapiens OX=9606 GN=HABP2 PE=1 SV=1	FCEIGSDDCYVGDGYSYR	0	46009815	54162297	61501092	54677242	51522255	57149001	52649262	52908180	45807776	46444775	47397082	46225725	46182435	41606892	44628034	40155197	2.521e+07	52544506	40091879	43107031	46879486	38651733	49544644	52558898	50726913	47149039	50467847	49562423	41555666	46240696	40.0877	40.6758	40.5014	40.5004	40.6976	40.6595	40.6897	40.6598	40.1623	40.5137	40.5033	40.5741	40.5138	40.444	40.6647	40.5125
Q14520	Hyaluronan-binding protein 2 OS=Homo sapiens OX=9606 GN=HABP2 PE=1 SV=1	NPDADEKPWCFIK	0	1.78521e+07	1.90915e+07	19527413	2.06881e+07	2.06599e+07	19346410	19842340	20982844	1.56927e+07	1.92749e+07	1.21491e+07	1.57779e+07	1.3629e+07	1.40251e+07	1.35912e+07	1.46431e+07	1.66101e+07	22761565	2.07371e+07	1.54634e+07	19849374	2.04166e+07	9.20525e+06	16358771	1.40409e+07	1.87138e+07	1.71831e+07	1.64672e+07	2.27457e+07	1.63984e+07	36.4694	36.8598	36.7572	36.7283	36.9562	36.9232	36.8936	36.9309	36.7036	36.8266	36.836	36.8363	36.8495	36.749	36.8993	36.8869
Q14520	Hyaluronan-binding protein 2 OS=Homo sapiens OX=9606 GN=HABP2 PE=1 SV=1	LPGFDSCGK	0	2.16638e+07	2.02433e+07	1.97641e+07	17649842	2.06331e+07	1.91595e+07	19749256	2.06654e+07	15369713	1.51914e+07	1.47877e+07	1.61959e+07	1.59982e+07	1.69415e+07	1.59088e+07	1.46178e+07	2.09536e+07	1.94397e+07	18855015	1.88347e+07	18207803	1.84157e+07	1.88658e+07	1.77423e+07	1.76616e+07	1.84177e+07	1.99741e+07	1.88202e+07	1.89034e+07	1.24137e+07	26.7936	26.7242	26.6778	26.6448	26.7646	26.7667	26.7082	26.7912	26.7524	26.7438	26.7559	26.7526	26.7765	26.6624	26.7836	26.6801
Q14520	Hyaluronan-binding protein 2 OS=Homo sapiens OX=9606 GN=HABP2 PE=1 SV=1	FLNWIK	0	5417640	1.07632e+07	1.13449e+07	1.06654e+07	8.50544e+06	10390252	9696448	9.94145e+06	9841147	8.75841e+06	8.03425e+06	9.49079e+06	9.18863e+06	8.57974e+06	8.97012e+06	9.79323e+06	7.97481e+06	7.98554e+06	3.97824e+06	8.87088e+06	7.72838e+06	7.52961e+06	5.92033e+06	9.56506e+06	1.03423e+07	8.26918e+06	9.03063e+06	1.00517e+07	4.74451e+06	8.20032e+06	40.8732	41.4278	41.2912	41.2422	41.4835	41.4051	41.4527	41.4167	41.0718	41.3698	41.3363	41.3725	41.3578	41.2475	41.4204	41.2989
O95445	Apolipoprotein M OS=Homo sapiens OX=9606 GN=APOM PE=1 SV=2	WIYHLTEGSTDLR	0	1.04907e+07	1.16807e+07	1.20212e+07	1.13298e+07	1.10779e+07	1.21836e+07	1.2571e+07	1.06339e+07	1.99313e+07	18086795	1.81912e+07	1.88602e+07	1.91071e+07	1.8438e+07	18236358	1.86964e+07	1.80316e+07	2.09787e+07	2.063e+07	1.84216e+07	1.80136e+07	1.45759e+07	1.18863e+07	1.80656e+07	1.75755e+07	1.71092e+07	1.35416e+07	16946924	1.68805e+07	1.79225e+07	35.3837	35.6994	35.6255	35.5513	35.8083	35.7675	35.7364	35.7595	35.5607	35.6513	35.6665	35.6651	35.6787	35.5852	35.7496	35.6399
O95445	Apolipoprotein M OS=Homo sapiens OX=9606 GN=APOM PE=1 SV=2	FLLYNR	0	112168944	119212572	108142528	128623868	106634358	107099672	109470796	105978984	176826768	169141704	159702152	187650076	165535472	172660016	167211636	158235000	115319384	141107852	137000092	104144634	129671746	133597240	134332056	119436038	122920892	118937132	135279328	131827088	127056264	93883214	32.8161	32.9111	32.8244	32.8015	33.0053	32.9421	32.9525	32.9527	32.8433	32.863	32.8867	32.9026	32.897	32.8022	32.9129	32.8397
O95445	Apolipoprotein M OS=Homo sapiens OX=9606 GN=APOM PE=1 SV=2	AFLLTPR	0	185866806	187840096	188085100	192424638	179306116	185335476	176322766	172254978	242406360	264305232	239727328	241484376	248573756	259424340	240704372	251941284	191093506	231506516	216785188	207441516	211043688	211577054	136436742	188859796	192034422	183653942	222639152	203481186	221748714	165104754	34.5859	34.7509	34.6652	34.6024	34.7861	34.8213	34.7601	34.7715	34.6984	34.7004	34.7463	34.7173	34.7048	34.6011	34.7391	34.6666
P0DJI9	Serum amyloid A-2 protein OS=Homo sapiens OX=9606 GN=SAA2 PE=1 SV=1	GPGGAWAAEVISNAR	0	941101	0	0	0	0	0	0	0	0	0	0	0	0	0	0	0	0	0	0	0	20684.2	3106.31	101384	0	0	0	0	0	180185	0	54.9992	#N/A	#N/A	#N/A	#N/A	#N/A	#N/A	#N/A	#N/A	#N/A	#N/A	#N/A	#N/A	#N/A	#N/A	#N/A
P23528	Cofilin-1 OS=Homo sapiens OX=9606 GN=CFL1 PE=1 SV=3	AVLFCLSEDK	0	11256564	17406830	10604262	1.47165e+07	15417384	14261940	14782243	16001956	19681.9	8.35302e+06	2.49271e+06	6.63711e+06	4.7574e+06	7279084	6046262	8856332	7.48083e+06	9911376	10651959	12281075	9052951	10642091	11133997	13252382	13144885	11870608	11461165	10021459	12821997	10972186	18.0923	18.0089	18.0369	18.025	18.0838	18.1032	18.079	18.0468	16.0434	18.126	18.2089	18.1636	18.1834	18.0757	18.1478	17.987
P23528	Cofilin-1 OS=Homo sapiens OX=9606 GN=CFL1 PE=1 SV=3	EILVGDVGQTVDDPYATFVK	0	59628.1	76861.1	34258	81338.1	18918.4	0	0	0	151900	86741.1	61416.4	114711	31996.9	124630	0	34741.9	0	73504.9	15330	78254.5	63917.6	57931.2	15660.8	201876	252734	198573	212968	152092	7935.69	103925	61.6295	62.2656	62.162	62.0994	62.4233	#N/A	#N/A	#N/A	61.8233	61.7313	61.7432	61.9166	61.6188	61.7423	#N/A	59.5215
P23528	Cofilin-1 OS=Homo sapiens OX=9606 GN=CFL1 PE=1 SV=3	LGGSAVISLEGKPL	0	23728.4	0	0	0	0	0	0	0	0	0	0	21017.3	20562.5	0	458095	711254	19099.4	10625.7	638368	0	612777	0	0	0	19512.9	0	170792	28466.6	196583	0	22.2227	#N/A	#N/A	#N/A	#N/A	#N/A	#N/A	#N/A	#N/A	#N/A	#N/A	21.2788	22.8119	#N/A	19.4969	19.3271
P14780	Matrix metalloproteinase-9 OS=Homo sapiens OX=9606 GN=MMP9 PE=1 SV=3	MFPGVPLDTHDVFQYR	0	1.43413e+06	1.81736e+06	1.37256e+06	1.64947e+06	1.72172e+06	1.90139e+06	1.65403e+06	1.94187e+06	758779	832220	672828	884753	686056	631634	771697	935707	1.35405e+06	1.59102e+06	1.17139e+06	1.67888e+06	1.78825e+06	1.70011e+06	1.17462e+06	1.05385e+06	1.08479e+06	995756	895649	1.16497e+06	164716	1.00901e+06	52.758	53.1495	53.0864	52.9972	53.3275	53.1812	53.2415	53.2193	52.7968	53.004	53.0469	53.0194	53.0171	52.9463	53.1584	53.0425
P55056	Apolipoprotein C-IV OS=Homo sapiens OX=9606 GN=APOC4 PE=1 SV=1	ELLETVVNR	0	8.93188e+06	1.0972e+07	1.06992e+07	1.0164e+07	9.11509e+06	8.65841e+06	9.02351e+06	9.49982e+06	1.04435e+07	9.62779e+06	9.17948e+06	1.07859e+07	9794467	9.71479e+06	9517795	11383669	1.697e+07	16964354	1.63933e+07	17738963	1.61655e+07	1.54063e+07	1.37845e+07	1.51696e+07	15274741	1.21262e+07	1.51355e+07	14519273	1.49619e+07	1.4259e+07	34.1997	34.4146	34.3233	34.2562	34.4607	34.4091	34.4266	34.4325	34.2926	34.3603	34.4075	34.3878	34.377	34.2916	34.3708	34.3612
P55056	Apolipoprotein C-IV OS=Homo sapiens OX=9606 GN=APOC4 PE=1 SV=1	AWFLESK	0	7.94179e+06	8.46749e+06	9.61336e+06	9.59299e+06	8.40025e+06	9.60841e+06	9.05727e+06	8.29846e+06	10318662	1.09873e+07	9.08308e+06	1.1999e+07	11193777	1.06845e+07	1.08543e+07	1.08188e+07	8.65016e+06	1.75031e+07	1.42105e+07	1.59959e+07	13469947	12899530	14547606	1.23461e+07	1.32234e+07	13209562	13419214	1.23856e+07	9.92132e+06	1.16757e+07	37.5647	37.9689	37.8038	37.7737	38.006	37.9759	37.9459	37.9647	37.7564	37.8916	37.9492	37.9487	37.906	37.7912	37.9725	37.8347
P02768	Serum albumin OS=Homo sapiens OX=9606 GN=ALB PE=1 SV=2	LVNEVTEFAK	0	87370328	1.50887e+07	5.75285e+06	2.39004e+07	1.90624e+07	9.19734e+06	1.81126e+07	28734009	2.77046e+07	17555660	2.96529e+07	2.93756e+07	18322833	26582874	86384062	2.42397e+07	4249023	16344560	1.70717e+07	1.19662e+07	1.47635e+07	5.7289e+06	1.15225e+07	2.12393e+07	911349	12502717	1.76707e+07	2.21191e+07	3404542	1.95324e+07	34.4215	36.1208	37.2533	34.3469	36.2422	37.26	36.1792	34.5148	35.9396	34.3537	36.0692	36.0838	34.5444	34.3706	36.6127	34.3665
P02768	Serum albumin OS=Homo sapiens OX=9606 GN=ALB PE=1 SV=2	TCVADESAENCDK	0	66531054	64064918	46998416	86069314	57964716	54356735	57668987	60709545	86711164	108150762	95420740	103584248	81848208	94136778	83614350	105270376	32893734	58779820	50396923	57373334	48700586	56083674	58652783	47278086	74378513	73708976	81355144	56559094	68162756	20617454	12.4506	12.2665	12.3142	12.2782	12.2723	12.2661	12.1958	12.3271	12.4107	12.3838	12.2758	12.3035	12.4653	12.2997	12.4772	12.2134
P02768	Serum albumin OS=Homo sapiens OX=9606 GN=ALB PE=1 SV=2	SLHTLFGDK	0	1082258080	1120917488	616256416	900368640	1168805696	850322160	1358240096	1084748960	1101199712	1706585952	1305899744	1023872896	1233275520	1337051776	1081303616	1600969248	868889424	1142028736	1251663616	904023696	1330108320	1406119648	1431268256	1256474848	1087760736	1013462128	1010431472	1130841024	1374499200	882061008	24.7954	24.716	24.6274	24.5911	24.6925	24.7081	24.6574	24.7745	24.8002	24.7686	24.7773	24.7347	24.7955	24.6825	24.7514	24.648
P02768	Serum albumin OS=Homo sapiens OX=9606 GN=ALB PE=1 SV=2	ETYGEMADCCAK	0	640767248	671631120	531339456	641724448	582568416	669351776	602155120	687733792	800608080	797849808	774618448	722161328	126776348	687048016	746690720	805916096	377841232	669679680	802831600	823013536	625598224	664422560	670353024	829445840	872502688	929972640	801059712	702427808	797897456	656286912	20.7417	20.6268	20.5911	20.6385	20.6522	20.6658	20.695	20.7323	20.6792	20.6455	20.6203	20.6968	20.693	20.6412	20.743	20.605
P02768	Serum albumin OS=Homo sapiens OX=9606 GN=ALB PE=1 SV=2	DDNPNLPR	0	74809173	75842966	69542483	81539094	73591021	70234715	68731026	65854276	76277485	79500477	72927613	77987391	95700045	76439651	73127463	82556692	70177405	89322220	78027660	67689395	69172459	72289409	69007112	71791915	69761754	76566153	80353190	84689581	84608274	72749972	19.3114	19.2466	19.2042	19.255	19.2534	19.2553	19.2725	19.2861	19.3376	19.2579	19.2955	19.3103	19.3372	19.2543	19.3336	19.2059
P02768	Serum albumin OS=Homo sapiens OX=9606 GN=ALB PE=1 SV=2	YLYEIAR	0	3020494016	2850194656	2292115232	3069917984	2691319168	2403840544	2751373536	2349216032	3691714272	2996560192	2450071936	2679471200	3287286144	2256402592	3035664800	2696822272	1684298848	1963999312	2152364704	2335843168	1894331360	1909904928	1954938720	1510920688	2764534752	2457304160	2818122528	2295939232	2669688256	1848685296	30.7217	30.7203	30.6028	30.5965	30.7653	30.7267	30.6778	30.757	30.6401	30.6493	30.704	30.6952	30.6946	30.6046	30.7616	30.6265
P02768	Serum albumin OS=Homo sapiens OX=9606 GN=ALB PE=1 SV=2	AAFTECCQAADK	0	1451730176	1549018464	1117732928	1512080224	1382061024	1539308768	1508739296	1440408096	1696785632	1726971232	1670846080	1964164416	1683738240	1434173408	1587186304	1581948704	1143046080	1475270400	1678619936	1564114784	1561142464	1551250368	1399686560	1408293312	1677139712	1525268352	1508416032	1673366944	1705376448	545745712	17.1587	17.0415	17.0481	17.0062	17.057	17.0883	17.1446	17.0838	17.2413	17.0839	17.3479	17.1994	17.1672	17.0778	17.1398	17.0345
P02768	Serum albumin OS=Homo sapiens OX=9606 GN=ALB PE=1 SV=2	AACLLPK	0	909986432	792577616	619645888	858245648	754013952	847455376	834999520	827696688	982875952	998477456	974693280	936451856	959734720	916718960	899318016	1026254176	1388695616	495090144	693750176	691490736	672383520	651154432	664597232	688235136	675061216	701137568	776667632	701972688	723044928	511546272	21.7167	21.62	21.6155	21.601	21.6776	21.6648	21.7076	21.6839	21.7928	21.7359	21.6369	21.7476	21.8327	21.7228	21.7505	21.612
P02768	Serum albumin OS=Homo sapiens OX=9606 GN=ALB PE=1 SV=2	AEFAEVSK	0	241468420	239631960	150643448	237778648	203135444	205851008	216601312	208123640	265206288	255788968	207647964	243855668	50479844	226650704	208870456	230984316	203861248	241155408	224215436	226883608	210049376	176091336	220855948	235001780	265816336	244209900	242535080	232646668	250024744	184381000	17.7962	17.7006	17.6978	17.6767	17.6889	17.7512	17.7454	17.7046	17.8706	17.7639	17.8946	17.8413	17.7797	17.7442	17.7943	17.6881
P02768	Serum albumin OS=Homo sapiens OX=9606 GN=ALB PE=1 SV=2	LVTDLTK	0	1385831268	1246628452	1269665459	1427835694	1244642878	1382303928	1332731240	1.21683e+09	1395308288	1744996942	1723503044	1751860648	1749928280	1623663260	1536181488	1506046274	981145198	1178502210	1065255914	642276254	1061660310	1055026342	1115822139	1055363825	1121036744	1220614068	1331766558	1252116528	1136965781	861315315	22.831	22.7777	22.7301	22.7243	22.805	22.8211	22.8212	22.8026	22.8565	22.8288	22.7554	22.8451	22.8981	22.78	22.8837	22.7402
P02768	Serum albumin OS=Homo sapiens OX=9606 GN=ALB PE=1 SV=2	VHTECCHGDLLECADDR	0	54768020	51882279	41755515	40036890	49768215	52228438	52838260	52474687	70194904	66059414	56421674	62948483	3.14209e+07	61654615	57635129	54355652	4.05643e+07	43112477	67684934	55239665	63422469	56542200	61446505	63082143	65315570	57994388	57209100	54881003	66763331	47330709	19.6402	19.5586	19.5315	19.5244	19.5491	19.55	19.5953	19.6045	19.6708	19.5339	19.509	19.5696	19.755	19.6263	19.7295	19.5336
P02768	Serum albumin OS=Homo sapiens OX=9606 GN=ALB PE=1 SV=2	YICENQDSISSK	0	1521654400	1620205216	1238130368	1620981312	1423991200	1660835232	1630542688	1416273152	1722581184	2000304256	1855548672	1953798432	209940896	1594579328	1877661312	1929568736	856495616	1681736768	1707580512	1569560640	1450593056	1661951488	1462495392	1331756896	1543011872	1550965920	1701454176	1663013920	1500262368	1333289472	18.8931	18.7817	18.7786	18.7587	18.8401	18.7946	18.855	18.8335	18.8628	18.8019	18.865	18.8754	19.008	18.7919	18.9158	18.7184
P02768	Serum albumin OS=Homo sapiens OX=9606 GN=ALB PE=1 SV=2	CCAAADPHECYAK	0	123354110	148235001	153075023	132735694	152933503	138883117	125625030	159214201	181571581	177178636	165017579	156351320	173496918	174524998	170786311	144352984	89354551	137604173	153328633	142654158	171741746	137623765	138439432	133209608	136890655	143018352	135660741	127548924	169807622	169755261	11.7377	11.3941	11.4942	11.4598	11.5402	11.4519	11.1306	11.5411	11.7328	11.634	11.7146	11.4286	11.7231	11.6201	11.7224	11.3824
P02768	Serum albumin OS=Homo sapiens OX=9606 GN=ALB PE=1 SV=2	VPQVSTPTLVEVSR	0	189205496	317081064	340921464	324017128	312067264	309454728	304348448	308017536	304622472	399592360	474480624	403403528	418179184	411803424	375587624	409331880	357252544	389313560	299824636	290500360	309184280	326402336	184373028	344847088	345620896	344910776	370100224	338321776	121007838	402143816	39.0169	39.5316	39.4186	39.3816	39.6289	39.5802	39.5894	39.573	39.163	39.4591	39.4586	39.4641	39.4796	39.3288	39.5162	39.4281
P02768	Serum albumin OS=Homo sapiens OX=9606 GN=ALB PE=1 SV=2	CCTESLVNR	0	487674496	476923768	380448032	385985792	439774712	489910328	500775112	430434696	515129136	597472560	456085808	521796760	555259136	477127152	452976664	471317088	184815820	410341704	432031472	437256320	434438680	366111848	397838304	470582376	472723504	473905000	434616576	482484416	408604088	242594960	17.0951	17.004	17.0617	16.9458	17.0201	17.0602	17.1184	17.0484	17.1681	17.0529	17.3145	17.1369	17.1404	17.0737	17.091	16.9831
P02768	Serum albumin OS=Homo sapiens OX=9606 GN=ALB PE=1 SV=2	RPCFSALEVDETYVPK	0	915715528	1291037616	1243234528	1213689888	1178609440	1161564960	1214018320	1178335600	1292247072	1112051632	1401184656	1582344896	1440016000	1486657456	1394342944	1337550752	1209469712	1424086528	1016037760	1212946464	1329634880	1476265904	566934960	1628701136	1533765856	1428827152	1426812048	1380975936	1013319552	1232566544	39.0146	39.4016	39.3406	39.2577	39.5056	39.4521	39.5064	39.4461	39.0329	39.377	39.3347	39.3391	39.3079	39.2062	39.4398	39.3761
P02768	Serum albumin OS=Homo sapiens OX=9606 GN=ALB PE=1 SV=2	QTALVELVK	0	408963192	504530184	536389984	601759776	581377024	532354952	565051448	647588672	564202888	560243584	731090832	527573200	630713792	714545136	743005872	623471552	562214128	369169984	536979912	532889696	318468012	447089936	575983256	507973544	478244768	871333888	464950424	580044424	488314152	371569968	34.8467	35.0777	34.8985	34.8994	35.1067	35.0641	35.0725	35.0856	34.9758	34.951	35.0231	35.0307	35.0504	34.9495	35.0555	35.0142
P02768	Serum albumin OS=Homo sapiens OX=9606 GN=ALB PE=1 SV=2	AVMDDFAAFVEK	0	1650322048	2461830400	2075636928	2156011968	1766128960	2221118144	1976196384	2092328704	2881708800	2343729792	2366207296	2697882112	2091410048	2560850240	2901273472	1904296640	1518946080	1622731808	1297400000	1616174016	1782961600	1450548704	798510640	1622062880	2391987968	2339849344	1986807616	2041348832	360801952	1831780864	55.0323	55.3721	55.2609	55.1875	55.475	55.4497	55.4063	55.4193	55.0178	55.3163	55.2772	55.2662	55.3316	55.124	55.3508	55.2934
P02768	Serum albumin OS=Homo sapiens OX=9606 GN=ALB PE=1 SV=2	LVAASQAALGL	0	83003526	186301232	272010336	225703760	223084016	213481084	204693904	221837492	177355584	204008156	263741816	214756184	217700756	174556576	244943648	214662264	177661244	145474036	112480102	155823548	185584772	163719280	62451532	166210016	213856900	211939204	209396832	189419464	105797486	172564864	48.4204	48.8403	48.715	48.6513	48.9034	48.8538	48.9217	48.8703	48.3321	48.7055	48.6766	48.7906	48.7783	48.5799	48.7173	48.7328
P00734	Prothrombin OS=Homo sapiens OX=9606 GN=F2 PE=1 SV=2	LAACLEGNCAEGLGTNYR	0	134230568	141985896	135789236	141426584	136563052	138682272	138176736	132565388	124142428	130716808	134257876	136804588	143663156	134558104	139801476	135442012	164067324	160687932	167750372	144630132	146294692	153832080	131021584	140568276	144244712	140509744	144329648	149113420	140060412	133581464	35.0681	35.3752	35.3014	35.2309	35.4803	35.4364	35.4041	35.4633	35.2284	35.2849	35.3707	35.3334	35.3561	35.211	35.3899	35.3079
P00734	Prothrombin OS=Homo sapiens OX=9606 GN=F2 PE=1 SV=2	SGIECQLWR	0	296251492	719176264	445500252	654341024	632947780	563924000	443299262	649644792	501420914	347761292	591017304	536323306	532295948	556255884	514873454	555294924	762556488	834105532	705615956	619280436	495185160	771968976	487616220	808671168	573262480	631781540	652883268	584304960	505962714	327285898	34.7395	34.9265	34.8255	34.8234	35.0308	34.9824	34.9168	35.0058	34.8178	34.9351	34.9056	34.9548	34.8598	34.7938	34.9419	34.8573
P00734	Prothrombin OS=Homo sapiens OX=9606 GN=F2 PE=1 SV=2	NPDSSTTGPWCYTTDPTVR	0	248700844	394646244	458887444	392073624	374156584	401335160	402208952	366754196	230144882	237027542	226917974	243172212	226185304	211942518	228716164	235029568	201092574	216059012	203277670	229266706	192598400	209423074	112566772	472840592	426631700	431674372	408564636	424614052	171422308	419786324	39.7517	40.3398	40.1913	40.1532	40.3996	40.3551	40.3925	40.3833	39.8697	40.2217	40.2424	40.2796	40.2173	40.1565	40.3659	40.2171
P00734	Prothrombin OS=Homo sapiens OX=9606 GN=F2 PE=1 SV=2	SEGSSVNLSPPLEQCVPDR	0	704932000	1083454552	1113210128	1006977360	1025416360	1015743904	1006061848	981516160	1111710384	987247512	1004754632	1033195368	1088849168	1022705272	993838648	1005165752	960269328	1172748048	963959608	1006006552	1025204712	1016565920	633203408	995343792	1030120704	954197888	980543464	907053824	471492212	916960184	39.8714	40.4237	40.2773	40.1956	40.485	40.4451	40.4775	40.4303	39.998	40.3072	40.2894	40.3203	40.3013	40.1969	40.4071	40.26
P00734	Prothrombin OS=Homo sapiens OX=9606 GN=F2 PE=1 SV=2	TFGSGEADCGLRPLFEK	0	83632607	106277228	105180308	99040180	116574112	111691108	108997132	108562568	116886214	116201436	112720926	135053560	118640932	117411098	120094872	121575334	86599637	140819870	109664476	104982582	140227892	151525720	60643504	123041538	116698834	122187054	124285356	117906530	81475472	115428176	38.6589	39.1523	39.0462	38.9639	39.2176	39.1918	39.2141	39.2016	38.7822	39.0783	39.1191	39.0886	39.0996	39.0175	39.1974	39.085
P00734	Prothrombin OS=Homo sapiens OX=9606 GN=F2 PE=1 SV=2	ELLESYIDGR	0	281217980	422392752	503785904	468612824	393071952	405510232	381499280	383299680	494283912	564827648	500606976	688901536	649491168	697825072	657858000	605117552	643140816	527612376	267425508	520195320	519443056	520463976	475039528	513049792	535769824	402178200	508885608	476983872	163309356	499266880	41.5529	42.1223	42.0125	41.9671	42.2077	42.219	42.201	42.1662	41.7034	41.9954	41.9922	42.0718	42.057	41.9439	42.1267	42.0415
P00734	Prothrombin OS=Homo sapiens OX=9606 GN=F2 PE=1 SV=2	IYIHPR	0	5.38107e+07	3.58603e+07	2.27214e+07	50496982	27673478	2.5351e+07	2.3747e+07	1.96752e+07	1.38185e+08	1.22275e+08	1.06295e+08	9.17016e+07	1.01523e+08	7.93909e+07	79665058	79711120	1.42127e+07	1.98953e+07	1.29115e+07	1.4233e+07	1.16959e+07	8.21214e+06	8.52066e+06	3.3828e+07	6.10242e+07	6.31928e+07	6.26795e+07	6.04768e+07	5.23199e+07	2.79465e+07	11.9635	11.7247	11.8187	11.7585	11.7715	11.7948	11.7107	11.8188	12.0373	11.9628	11.9583	11.8345	11.9508	11.8788	12.0063	11.7082
P00734	Prothrombin OS=Homo sapiens OX=9606 GN=F2 PE=1 SV=2	VTGWGNLK	0	1.33698e+08	127587385	106040508	1.06964e+08	122364629	124968703	1.32717e+08	122954234	128551916	143005961	1.26574e+08	124789594	1.28033e+08	128517173	117944748	138636327	75668842	121109645	1.19451e+08	123676016	1.2887e+08	106053137	134986543	114787765	1.17457e+08	1.1782e+08	1.2512e+08	119782272	115700605	8.75737e+07	25.5747	25.4574	25.4012	25.3494	25.5184	25.5095	25.4807	25.5158	25.5068	25.5258	25.5033	25.49	25.5006	25.4071	25.5198	25.4099
P00734	Prothrombin OS=Homo sapiens OX=9606 GN=F2 PE=1 SV=2	GQPSVLQVVNLPIVERPVCK	0	141950988	177239188	153161620	169959764	172147748	180554980	175558272	170038736	183253076	169647792	156012628	187344944	141532576	189967280	185527596	190180568	130701414	169475268	139619524	145154870	211962540	147871964	175106376	195296512	203933364	173376548	167137500	188591096	116923122	189738464	50.7688	51.1294	51.0799	51.0018	51.3116	51.2648	51.2437	51.2117	50.8207	51.0924	51.0806	51.0765	51.0701	50.8875	51.1084	51.1023
P00734	Prothrombin OS=Homo sapiens OX=9606 GN=F2 PE=1 SV=2	ITDNMFCAGYKPDEGK	0	35297982	36704617	33097988	3.23691e+07	36096497	37527848	37068161	3.60405e+07	3.72449e+07	36425228	36530551	39050772	3.47025e+07	33207150	3.72682e+07	3.73138e+07	2.88221e+07	3.5363e+07	39007839	4.06454e+07	4.12524e+07	43296779	41239864	3.68569e+07	43090198	3.8825e+07	3.35634e+07	3.77194e+07	4.04627e+07	32429244	30.0062	30.0946	29.9426	29.9424	30.1	30.1317	30.0555	30.0537	29.9439	30.0117	30.0544	30.0547	30.036	29.9306	30.0683	29.9892
P00734	Prothrombin OS=Homo sapiens OX=9606 GN=F2 PE=1 SV=2	YGFYTHVFR	0	218008616	212133620	224021028	188239380	184351324	202597864	214583292	235442448	267877392	229904460	237943372	284960328	230970232	262208728	243324200	223399696	201764964	265761224	223211672	169361708	232682736	251085856	211262312	287719880	264979536	291642200	232444692	281294936	276741912	289297448	31.6791	31.7901	31.7104	31.6653	31.8661	31.8564	31.8346	31.8444	31.8603	31.8576	31.8793	31.826	31.8371	31.7721	31.9214	31.8234
P43652	Afamin OS=Homo sapiens OX=9606 GN=AFM PE=1 SV=1	ICAMEGLPQK	0	203153538	216615264	175575060	172367594	186188028	207625788	197656922	207696044	209346214	178760778	207753796	233857586	199944076	194798984	180084944	183803252	174405206	203044328	220844884	205370560	253085596	227736418	225720094	226316856	239854818	251052024	276628894	244929304	238106762	153077221	27.8139	27.769	27.6732	27.6698	27.7984	27.7695	27.727	27.7822	27.7256	27.7536	27.7639	27.7468	27.787	27.6879	27.7824	27.7009
P43652	Afamin OS=Homo sapiens OX=9606 GN=AFM PE=1 SV=1	LCFFYNK	0	11256886	21580357	24040808	22675925	22019207	2.34855e+07	2.29135e+07	23178150	2.18574e+07	2.41894e+07	23591660	24813577	2.60266e+07	19422643	21002988	24172786	2.4135e+07	27281485	26749209	1.64327e+07	25985975	25582135	22491961	3.03425e+07	2.8363e+07	29252342	3.15171e+07	3.06525e+07	2.01566e+07	2.46629e+07	36.6911	37.0071	36.9305	36.8826	37.0828	37.0822	37.0087	37.0434	36.8566	36.9407	37.0434	37.0315	37.0131	36.8592	37.0196	36.9905
P43652	Afamin OS=Homo sapiens OX=9606 GN=AFM PE=1 SV=1	SDVGFLPPFPTLDPEEK	0	148299694	206612822	87880449	211447894	208330042	221134626	208051202	209578578	125143988	194933252	85612952	138020866	44137328	139057838	160669642	160288320	66459864	183767958	118691460	215540574	228293410	183251134	6.10534e+07	229291298	247005052	222771406	239328220	234358914	80827310	84486729	66.3123	66.585	66.4828	66.3692	66.6982	66.6418	66.6599	66.6056	66.1403	66.4249	66.3858	66.4093	66.4703	66.2416	66.4385	66.3893
P43652	Afamin OS=Homo sapiens OX=9606 GN=AFM PE=1 SV=1	AIPVTQYLK	0	77768984	76701466	86058024	83158494	74518492	70769490	78439418	79593450	99696870	82593248	103191642	97593602	108764442	102601038	101901620	95498052	85943814	94546494	92640818	111926924	96888620	99135046	88867898	102105422	89092244	99685778	91465746	107184930	55847835	78254572	35.5618	35.7784	35.6947	35.657	35.8826	35.8525	35.8404	35.8686	35.677	35.7486	35.7759	35.7667	35.785	35.6679	35.8293	35.7175
P43652	Afamin OS=Homo sapiens OX=9606 GN=AFM PE=1 SV=1	HVCGALLK	0	35870937	35419741	4.04599e+07	4.23462e+07	3.83169e+07	37986646	3.55174e+07	3.50806e+07	36490109	3.35942e+07	31927732	33085062	31742581	32847298	26942753	35401141	2.07208e+07	41592090	3.89394e+07	3.53929e+07	35025251	3.6535e+07	3.87626e+07	3.51265e+07	39739828	3.43886e+07	39638404	32822597	4.40158e+07	23006081	13.7665	13.7476	13.7442	13.784	13.6735	13.8083	13.7848	13.806	13.9802	13.8733	13.1757	13.9356	13.8918	13.815	13.851	13.7252
P43652	Afamin OS=Homo sapiens OX=9606 GN=AFM PE=1 SV=1	FTFEYSR	0	98319438	96323474	77757262	99829032	82792708	89912970	82374812	91712138	105628744	104339002	89439746	99250242	92543262	97967640	95402242	99414376	77020280	90093186	95604352	98204426	87381212	99139380	106067548	111460092	125401092	105215200	120778276	116523218	110608412	107331356	31.993	32.0889	32.0265	31.9712	32.1825	32.128	32.0731	32.1581	32.0575	32.0133	32.0372	32.053	32.0558	31.9643	32.12	32.0155
P43652	Afamin OS=Homo sapiens OX=9606 GN=AFM PE=1 SV=1	IVQIYK	0	37904563	36677077	35217470	43075994	35101476	38543570	39393252	33798821	35633187	36231724	37771623	32348620	32311177	34814885	34903074	37835003	60833598	35835802	36571937	36263116	39214529	2.57779e+07	36434234	37080872	35901418	36614018	41805536	36758236	39340527	28734472	21.4511	21.3395	21.3183	21.3204	21.3707	21.3862	21.3834	21.3708	21.4972	21.4251	21.3217	21.4089	21.5208	21.4001	21.4662	21.3512
P43652	Afamin OS=Homo sapiens OX=9606 GN=AFM PE=1 SV=1	YHYLIR	0	8.75109e+07	92091726	80792578	8.78149e+07	8.72963e+07	9.44828e+07	8.7893e+07	9.3216e+07	103323323	1.01193e+08	9.53587e+07	1.04696e+08	7.14791e+07	1.01532e+08	93528972	1.03346e+08	9.57569e+07	1.33404e+08	132523627	1.27814e+08	1.27967e+08	1.25226e+08	120508997	1.18292e+08	126132738	1.04618e+08	125191837	1.24856e+08	1.21338e+08	101829519	18.7764	18.6572	18.6987	18.6453	18.7246	18.718	18.6952	18.7257	18.9	18.8031	18.9045	18.8754	18.9459	18.807	18.8761	18.7184
P43652	Afamin OS=Homo sapiens OX=9606 GN=AFM PE=1 SV=1	IAPQLSTEELVSLGEK	0	74125840	128313298	113774398	128884384	139536980	127369654	122827372	134805122	60805321	108020854	102712640	122320360	112325758	118147560	109591082	117303888	134538688	119354168	64721398	131126576	133013456	126203834	122269392	130298666	142384018	160112640	156160348	145411852	36778361	118137658	48.4152	48.8458	48.7455	48.6398	48.9752	48.9157	48.9252	48.88	48.4974	48.7414	48.718	48.7534	48.785	48.6101	48.8027	48.7381
P43652	Afamin OS=Homo sapiens OX=9606 GN=AFM PE=1 SV=1	TINPAVDHCCK	0	25574692	28922848	27652867	2.88132e+07	26771908	28910584	27671477	29767236	2.43269e+07	30706814	2.68487e+07	25309429	2.28232e+07	2.37565e+07	24639014	25383211	16866174	34760217	33024258	33741796	31886690	35894401	32425399	26119185	30061311	29806259	29917616	26848795	2.95218e+07	32725835	11.9068	11.649	11.7664	11.6797	11.7153	11.7191	11.5276	11.7641	11.9525	11.9013	11.9175	11.7493	11.92	11.8011	11.9777	11.6196
P43652	Afamin OS=Homo sapiens OX=9606 GN=AFM PE=1 SV=1	TNFAFR	0	141354600	125902372	102202920	115690280	117358548	123922184	117098116	114923336	113817540	120357368	107464016	123349904	107644740	115921448	107176756	126330032	98012072	133505064	125621324	117230416	119395732	125547600	115336520	131213352	125878236	134241780	151823700	146022732	128670348	83292838	24.5137	24.3702	24.3384	24.3384	24.4331	24.4318	24.3884	24.4607	24.4938	24.4453	24.4356	24.4897	24.4938	24.3931	24.5086	24.4055
P43652	Afamin OS=Homo sapiens OX=9606 GN=AFM PE=1 SV=1	RPCFESLK	0	65825231	6.92554e+07	74353864	66117553	6.26959e+07	73331535	5.995e+07	6.93912e+07	6.52767e+07	62791438	5.71452e+07	6.33686e+07	70248343	60062816	61426776	63233865	6.4433e+07	7.72748e+07	8.75305e+07	85688952	8.59837e+07	74522187	7.67775e+07	70843544	89018263	7.52836e+07	73491837	7.306e+07	76442306	3.96485e+07	16.7403	16.6278	16.7067	16.6074	16.6643	16.6887	16.7107	16.6978	16.7783	16.7164	17.0171	16.8193	16.7583	16.6904	16.7126	16.6918
P43652	Afamin OS=Homo sapiens OX=9606 GN=AFM PE=1 SV=1	FLVNLVK	0	40550964	70258909	81885469	76553315	65222344	69028280	7.13798e+07	62255160	5.55044e+07	6.37826e+07	5.47035e+07	72464274	68141266	69783678	64232565	60313906	87209609	78225150	65266815	55797739	74381235	66358985	49636923	73567262	75604228	72866509	78305006	74743635	4.32057e+07	58158594	39.8387	40.2584	40.1495	40.0729	40.3148	40.2651	40.2659	40.3037	39.9541	40.1779	40.1616	40.2389	40.1772	40.0757	40.2835	40.1341
P05160	Coagulation factor XIII B chain OS=Homo sapiens OX=9606 GN=F13B PE=1 SV=3	VQYECATGYYTAGGK	0	6.61291e+06	6.41795e+06	5.62441e+06	4.92366e+06	5.93085e+06	7.96742e+06	7055457	5.89591e+06	4.68559e+06	5003869	4221719	4695285	4.50443e+06	4.53985e+06	4.48948e+06	4.82236e+06	6.86535e+06	7.61353e+06	7.07329e+06	6.97593e+06	7.24291e+06	6.83081e+06	7.9435e+06	6.53383e+06	6.32582e+06	6.63457e+06	6.01531e+06	6.66711e+06	5.82074e+06	5.33688e+06	27.5254	27.4849	27.4273	27.4157	27.5451	27.5648	27.5134	27.5733	27.4708	27.4623	27.5085	27.5274	27.4904	27.3904	27.5295	27.4071
P05160	Coagulation factor XIII B chain OS=Homo sapiens OX=9606 GN=F13B PE=1 SV=3	SGYLLHGSNEITCNR	0	2.26045e+07	2.35336e+07	1.5865e+07	1.5851e+07	2.2994e+07	2.38914e+07	2.32244e+07	2.32644e+07	1.77816e+07	1.71358e+07	1.6777e+07	1.78538e+07	1.66863e+07	1.7892e+07	1.71845e+07	17578703	2.34152e+07	2.35291e+07	2.94846e+07	3.018e+07	2.89187e+07	3.01458e+07	2.84195e+07	26253192	2.61622e+07	25398462	2.30547e+07	2.28292e+07	2.63518e+07	2.17151e+07	24.0069	23.8723	23.8949	23.8445	23.9724	23.9706	23.9187	23.9455	23.9361	23.9054	23.9191	23.9416	23.9518	23.8467	24.025	23.9073
P05160	Coagulation factor XIII B chain OS=Homo sapiens OX=9606 GN=F13B PE=1 SV=3	WSSPPVCLEPCTVNVDYMNR	0	1.14368e+07	1.82785e+07	14802137	1.82643e+07	1.64665e+07	1.88978e+07	1.85681e+07	1.77581e+07	11577461	1.31263e+07	1.18534e+07	14133772	7.60116e+06	1.38051e+07	13091614	8785915	1.30162e+07	1.76486e+07	1.47634e+07	1.68509e+07	1.79688e+07	1.20979e+07	12806835	1.77411e+07	1.74662e+07	17181715	1.62854e+07	1.53608e+07	8.1222e+06	1.42416e+07	53.3899	53.7156	53.6078	53.5255	53.8914	53.8385	53.791	53.7957	53.3686	53.6258	53.6551	53.5847	53.6238	53.432	53.6586	53.6716
P05160	Coagulation factor XIII B chain OS=Homo sapiens OX=9606 GN=F13B PE=1 SV=3	VLHGDLIDFVCK	0	1.89742e+07	2.55126e+07	1.83598e+07	22947554	2.26038e+07	2.31041e+07	22013873	24830409	14516965	1.89798e+07	1.6622e+07	19713788	1.92764e+07	1.78839e+07	17534874	19861150	2.31489e+07	2.88879e+07	2.01401e+07	2.68613e+07	2.79044e+07	2.92539e+07	1.49317e+07	2.62549e+07	2.72178e+07	19076823	2.18077e+07	2.58159e+07	24828867	3.01017e+07	41.1766	41.7547	41.6343	41.5771	41.804	41.8119	41.7774	41.7629	41.3973	41.6968	41.6967	41.7402	41.7158	41.5637	41.7936	41.6622
P05160	Coagulation factor XIII B chain OS=Homo sapiens OX=9606 GN=F13B PE=1 SV=3	YPLCTR	0	2.76701e+07	2.14237e+07	1.26279e+07	2.15315e+07	1.77127e+07	1.22277e+07	1.84936e+07	1.49068e+07	2.73321e+07	25700368	2.25673e+07	24027212	23698438	2.34244e+07	1.87318e+07	2.06865e+07	12649685	2.09528e+07	1.40366e+07	1.6979e+07	1.64526e+07	1.27645e+07	1.48823e+07	17027466	2.45338e+07	2.3726e+07	2.47932e+07	2.17655e+07	1.97655e+07	7.37579e+06	16.8116	16.721	16.7649	16.7188	16.7261	16.7636	16.8202	16.7399	16.8738	16.7491	16.944	16.8949	16.8384	16.7635	16.7867	16.7142
P05160	Coagulation factor XIII B chain OS=Homo sapiens OX=9606 GN=F13B PE=1 SV=3	GMCTSPPLIK	0	1.8186e+07	1.73269e+07	16029598	1.84964e+07	16726522	1.78701e+07	1.72299e+07	1.62766e+07	1.43957e+07	1.57453e+07	1.38688e+07	1.78091e+07	1.69591e+07	1.55572e+07	1.38444e+07	1.52351e+07	1.42565e+07	1.96979e+07	1.95507e+07	1.82914e+07	1.98961e+07	1.89183e+07	2.02918e+07	1.56093e+07	1.71364e+07	1.59555e+07	1.69617e+07	1.83282e+07	1.91868e+07	1.50263e+07	29.5087	29.5122	29.4041	29.3957	29.5548	29.5531	29.4963	29.5099	29.4233	29.4407	29.5048	29.5018	29.5255	29.3923	29.4717	29.3839
P05160	Coagulation factor XIII B chain OS=Homo sapiens OX=9606 GN=F13B PE=1 SV=3	NNLLLK	0	7.36605e+06	7.01364e+06	5.1082e+06	6.78932e+06	6.94182e+06	6.71894e+06	6.75491e+06	6.80607e+06	4.73954e+06	5.17317e+06	4731537	4.61593e+06	4.59326e+06	5.08342e+06	4.69166e+06	5089689	5.47453e+06	5.41894e+06	6.59558e+06	6.2262e+06	6.41177e+06	6.40654e+06	6.14082e+06	5.3094e+06	5.47592e+06	5.52558e+06	5.9969e+06	5.53704e+06	5.70835e+06	4.10903e+06	22.5234	22.4566	22.4366	22.4293	22.5057	22.488	22.4912	22.4801	22.628	22.5434	22.4898	22.5662	22.6106	22.5206	22.5897	22.45
P05160	Coagulation factor XIII B chain OS=Homo sapiens OX=9606 GN=F13B PE=1 SV=3	GDTYPAELYITGSILR	0	2.31564e+07	30213527	1.99269e+07	30909539	30382215	30258942	30245973	27777923	1.46867e+07	2.29297e+07	1.72547e+07	2.32233e+07	13419369	2.45946e+07	2.41015e+07	1.75969e+07	2.36202e+07	27907755	2.87874e+07	2.29541e+07	3.50791e+07	25247746	1.79126e+07	3.54313e+07	34545186	32483592	3.40021e+07	3.3445e+07	11452709	1.72657e+07	58.1943	58.5369	58.4444	58.2904	58.6156	58.5929	58.6037	58.57	58.1367	58.4163	58.3426	58.4094	58.4546	58.236	58.4524	58.3684
P05546	Heparin cofactor 2 OS=Homo sapiens OX=9606 GN=SERPIND1 PE=1 SV=3	LNILNAK	0	99640226	98834440	81105674	77446535	93399456	89524837	96235681	90384034	61315323	80447953	6.26595e+07	7.02942e+07	5.32211e+07	6.63175e+07	67694551	64117549	213629	77803133	6.37961e+07	79910736	76068487	68723099	64018934	76492842	74478304	74922968	88444223	79497884	76628578	46179747	26.6036	26.5605	26.4863	26.4477	26.5598	26.5769	26.5139	26.574	26.6263	26.5974	26.5957	26.5863	26.6129	26.5076	26.6194	26.5147
P05546	Heparin cofactor 2 OS=Homo sapiens OX=9606 GN=SERPIND1 PE=1 SV=3	FAFNLYR	0	194708374	160323137	150722527	157670394	154276267	165145197	144785355	156284896	103115725	103265153	119806053	124128806	117069205	121628808	120259864	112486852	151053180	136457957	109506634	124032628	133172235	129722206	133278122	156466266	164552734	145208994	156088500	164715388	28829194	132111233	41.0919	41.6345	41.5293	41.4751	41.7228	41.6943	41.6632	41.7015	41.269	41.5344	41.5802	41.5829	41.5651	41.4422	41.6701	41.545
P05546	Heparin cofactor 2 OS=Homo sapiens OX=9606 GN=SERPIND1 PE=1 SV=3	YEITTIHNLFR	0	134342940	224161600	198432868	248335608	252548588	234179160	239666544	251222168	165853212	168009528	160047100	165717876	163908212	163919092	176749392	138244872	182130012	216210492	144945524	243864964	213837356	223321108	106944184	277022816	295009304	248165756	254848596	260031248	206659988	175839304	39.7899	40.2373	40.1304	40.081	40.3544	40.2488	40.3234	40.2534	39.9649	40.2505	40.2099	40.2689	40.2246	40.1346	40.351	40.216
P05546	Heparin cofactor 2 OS=Homo sapiens OX=9606 GN=SERPIND1 PE=1 SV=3	NFGYTLR	0	158538786	177216292	211946276	185976974	171725776	182771626	173343008	158244712	123761834	97545212	130157736	142664190	126412690	132219682	127575012	138324364	170567092	170955052	146061890	148906468	152910908	158138888	155142280	153091314	150205202	156943640	170141606	148100742	150336450	104547263	28.6946	28.5884	28.5256	28.5254	28.6674	28.6483	28.6106	28.6606	28.6069	28.656	28.6344	28.6426	28.6578	28.5394	28.6006	28.5649
P05546	Heparin cofactor 2 OS=Homo sapiens OX=9606 GN=SERPIND1 PE=1 SV=3	SVNDLYIQK	0	108285146	106492316	80587236	82127064	86022222	102844410	91030832	105532680	62326473	60295682	62853658	71105888	57308452	74235664	57565760	65159156	106721800	102287404	86813586	86649658	76613750	80493600	90848864	78460994	88189624	86103642	92044598	95152528	103558590	58842272	26.8488	26.7732	26.7183	26.6693	26.8089	26.7667	26.7785	26.8025	26.7524	26.7698	26.7644	26.8015	26.8045	26.6839	26.8254	26.7218
P05546	Heparin cofactor 2 OS=Homo sapiens OX=9606 GN=SERPIND1 PE=1 SV=3	QFPILLDFK	0	197980346	239588678	175519962	221072756	234678996	230052966	230368110	231288734	124938920	161748496	167772096	193539228	146047453	167218470	170862750	123675605	150511495	159808847	120183430	179613150	188127864	136771546	159233436	218148410	256192826	211916158	232753754	205538726	2.91681e+07	150422309	59.3376	59.7177	59.6518	59.4655	59.8212	59.7835	59.7392	59.7481	59.4033	59.5994	59.6452	59.5958	59.6176	59.4219	59.6174	59.6317
P05546	Heparin cofactor 2 OS=Homo sapiens OX=9606 GN=SERPIND1 PE=1 SV=3	EYYFAEAQIADFSDPAFISK	0	1.91921e+07	39631781	1.68737e+07	3.59513e+07	3.48945e+07	3.43213e+07	3.3731e+07	3.37013e+07	2.29224e+07	30303715	2.008e+07	2.78053e+07	1.63661e+07	1.55609e+07	1.91932e+07	1.97476e+07	1.98787e+07	3.24211e+07	1.69912e+07	30831091	33554422	2.26116e+07	1.76841e+07	4.12974e+07	4.1068e+07	36238793	3.87216e+07	44206094	1.30243e+07	1.60382e+07	65.6878	65.9494	65.8097	65.7509	66.0607	66.0377	66.0389	65.9908	65.4902	65.7739	65.7703	65.7761	65.7837	65.6341	65.8367	65.7939
P05546	Heparin cofactor 2 OS=Homo sapiens OX=9606 GN=SERPIND1 PE=1 SV=3	FPVEMTHNHNFR	0	1.4814e+07	14396002	1.25367e+07	1.07508e+07	13500467	1.51315e+07	1.38033e+07	1.44097e+07	1.26269e+07	10744693	1.07198e+07	11791807	1.22624e+07	1.25659e+07	11976728	12280010	15192612	1.39353e+07	18874353	1.68359e+07	16913150	15909606	15939106	1.4947e+07	1.82484e+07	15522087	1.41002e+07	18082930	16432743	14131133	21.8385	21.8232	21.7034	21.804	21.8411	21.9026	21.8804	21.85	22.0514	21.9685	21.7929	21.9093	22.0182	21.8842	21.9176	21.8136
P05546	Heparin cofactor 2 OS=Homo sapiens OX=9606 GN=SERPIND1 PE=1 SV=3	NYNLVESLK	0	1.91889e+06	2.9826e+06	3.40924e+06	3.18701e+06	2.8923e+06	3051924	2.86851e+06	2.75392e+06	1.73215e+06	2.00562e+06	2.30027e+06	2.21186e+06	2.23571e+06	2.3032e+06	1.94406e+06	2.20866e+06	1.66162e+06	2.73586e+06	1.98901e+06	2.05705e+06	2.5721e+06	2108724	1.97731e+06	2.65212e+06	2155765	2.35747e+06	2.62678e+06	2.49623e+06	1.9879e+06	1.53899e+06	45.7218	46.1598	46.0731	46.0018	46.3016	46.2235	46.221	46.2457	45.6416	46.0396	46.0562	46.0831	46.0405	45.9311	46.1482	46.0718
P05546	Heparin cofactor 2 OS=Homo sapiens OX=9606 GN=SERPIND1 PE=1 SV=3	IAIDLFK	0	52496862	107709974	140216824	113576880	103832804	101560574	111687700	104838766	59789800	72662444	87548834	84301568	88181416	83670974	88957870	74794242	199153096	107808826	48926093	74863446	91723560	65969686	87251298	89561744	100421620	93963150	104507232	94862214	82974006	77101366	44.8939	45.4772	45.3567	45.2828	45.5831	45.5151	45.4906	45.4938	45.0524	45.3408	45.3897	45.41	45.4004	45.2701	45.4778	45.328
P05546	Heparin cofactor 2 OS=Homo sapiens OX=9606 GN=SERPIND1 PE=1 SV=3	TSCLLFMGR	0	93915846	191179608	256559680	195746820	171849288	185377736	180992916	196226200	87089470	126756310	139214412	120147976	135186572	152868056	135213776	138413360	111641252	147865088	105263050	151567160	154812240	116200156	50164508	179483532	178022584	186417008	169335920	175845704	58026196	90667152	40.6003	41.0919	40.9587	40.9096	41.1506	41.1208	41.1225	41.0802	40.8091	41.0337	41.0084	41.0755	41.0194	40.9089	41.0824	40.9786
P06681	Complement C2 OS=Homo sapiens OX=9606 GN=C2 PE=1 SV=2	SSGQWQTPGATR	0	66118326	71791034	62944278	75463578	59648204	74131866	67099142	67656892	61690144	66369972	56220118	60790522	2.81942e+07	59676327	56972825	61806210	2.15169e+07	46495792	63373908	57473538	54463934	52715134	54732171	57475734	67415084	67336598	60089432	58853809	61845890	56348847	19.2381	19.1252	19.1018	19.1009	19.2033	19.1925	19.2012	19.1984	19.2767	19.1456	19.1706	19.1875	19.2928	19.176	19.24	19.1218
P06681	Complement C2 OS=Homo sapiens OX=9606 GN=C2 PE=1 SV=2	ECQGNGVWSGTEPICR	0	1.31447e+07	1.76706e+07	1.85958e+07	1.7002e+07	1.67589e+07	1.76003e+07	1.70399e+07	1.60767e+07	1.44852e+07	14621286	1.39698e+07	1.44997e+07	1.4959e+07	1.47947e+07	1.48777e+07	9.42064e+06	1.05594e+07	1.34405e+07	1.33399e+07	1.37981e+07	1.36103e+07	1.38412e+07	1.19549e+07	1.61679e+07	1.5917e+07	1.49782e+07	14468020	14569299	1.35121e+07	1.47179e+07	35.9247	36.3075	36.1975	36.1928	36.3748	36.3979	36.38	36.3732	36.1113	36.1992	36.2449	36.2425	36.2191	36.153	36.2676	36.2176
P06681	Complement C2 OS=Homo sapiens OX=9606 GN=C2 PE=1 SV=2	LLGMETMAWQEIR	0	11163877	15098183	1.31745e+07	1.54624e+07	1.40847e+07	1.36381e+07	13474605	1.41922e+07	1.01173e+07	1.30245e+07	1.22973e+07	10929929	1.00319e+07	1.27873e+07	1.25165e+07	7.78758e+06	8831968	1.32707e+07	9.40952e+06	1.07786e+07	1.11801e+07	9.82502e+06	3.52118e+06	13859906	1.30281e+07	1.22135e+07	1.51762e+07	13515778	3.52487e+06	1.28702e+07	55.6713	55.9819	55.8742	55.784	56.1035	56.0625	56.0885	56.054	55.6615	55.8767	55.8415	55.8149	55.8926	55.7134	55.9173	55.9091
P06681	Complement C2 OS=Homo sapiens OX=9606 GN=C2 PE=1 SV=2	HAIILLTDGK	0	2.00722e+07	1.96548e+07	2.13446e+07	17100651	2.19179e+07	21806856	21034299	21350757	19947330	17403510	17275989	18889203	1.88574e+07	18622167	1.66072e+07	17684982	1.3388e+07	2.01694e+07	19956833	1.85073e+07	1.79055e+07	1.94213e+07	1.89132e+07	20945931	2.21354e+07	21712987	2.03853e+07	20816575	22982561	14196855	28.1633	28.1203	28.0472	28.0381	28.1529	28.1715	28.1125	28.1397	28.2006	28.1846	28.1503	28.1786	28.217	28.0551	28.1406	28.0633
P06681	Complement C2 OS=Homo sapiens OX=9606 GN=C2 PE=1 SV=2	EILNINQK	0	13947032	1.21691e+07	5.28066e+06	9.05096e+06	1.19886e+07	1.3186e+07	1.12742e+07	1.32153e+07	8.61848e+06	9.61036e+06	8.24792e+06	9.71645e+06	8943816	9130660	9.09944e+06	8.20523e+06	7.08869e+06	10645017	9.02526e+06	1.00257e+07	9.87713e+06	1.13451e+07	10091640	1.0324e+07	1.01073e+07	1.04693e+07	11183756	1.03709e+07	1.02949e+07	6.61703e+06	26.0015	25.9331	25.841	25.8348	25.9957	25.9817	25.9153	25.9959	25.9478	25.9908	26.0055	25.9887	25.9945	25.8878	26.0012	25.8809
P06681	Complement C2 OS=Homo sapiens OX=9606 GN=C2 PE=1 SV=2	LDVDWR	0	9365588	8.1519e+06	8.70143e+06	8.24337e+06	7.58335e+06	8.50268e+06	8.32669e+06	7.86477e+06	6.96323e+06	5832994	5.06576e+06	6.22582e+06	6.57141e+06	5889201	6.27138e+06	6.82467e+06	3.2637e+06	6.26357e+06	6.12873e+06	6.40083e+06	5.53283e+06	6.49012e+06	6.42492e+06	7176468	6.78281e+06	6.67234e+06	7.1173e+06	7246389	6390681	5.66023e+06	32.736	32.7958	32.7	32.6772	32.8868	32.8279	32.8343	32.8324	32.7127	32.745	32.7281	32.7769	32.7746	32.7146	32.7919	32.7514
P06681	Complement C2 OS=Homo sapiens OX=9606 GN=C2 PE=1 SV=2	HAFILQDTK	0	21007379	2.20867e+07	18151078	2.30071e+07	19910369	2.12609e+07	19768098	22264698	18366663	17364705	1.63998e+07	1.61933e+07	1.64855e+07	18262475	1.45714e+07	16958377	17813662	1.88331e+07	18407392	1.78789e+07	1.87151e+07	18042395	1.65303e+07	1.80737e+07	18863959	18931634	1.98069e+07	18424324	19900235	1.38237e+07	21.2437	21.1503	21.1306	21.092	21.1248	21.1306	21.1528	21.1691	21.3629	21.2674	21.1286	21.2699	21.3183	21.2097	21.2729	21.1826
P06681	Complement C2 OS=Homo sapiens OX=9606 GN=C2 PE=1 SV=2	ALHQVFEHMLDVSK	0	5.5837e+06	8923647	7.53916e+06	8.78506e+06	8.97265e+06	9316224	8.83578e+06	9.24322e+06	6.788e+06	6.60609e+06	6929857	8.05585e+06	7.53737e+06	7404613	7.33632e+06	7.22035e+06	7.26753e+06	8.18083e+06	8.61256e+06	8502062	8.37629e+06	8.76344e+06	4936685	9.9163e+06	1.11008e+07	10099782	9.18952e+06	9.84948e+06	11153558	1.06678e+07	37.7647	38.2779	38.2198	38.1387	38.3307	38.3368	38.3432	38.4069	38.0265	38.3466	38.3837	38.4276	38.2682	38.2366	38.487	38.3809
P06681	Complement C2 OS=Homo sapiens OX=9606 GN=C2 PE=1 SV=2	TPWHVTIKPK	0	6.66754e+06	6.66145e+06	5286899	6.42748e+06	6225188	7.37883e+06	6.11735e+06	7.27185e+06	4.0727e+06	3.53595e+06	4.12842e+06	3612391	2.69998e+06	4.08879e+06	3.85128e+06	3.66502e+06	2.26257e+06	4900845	7.61832e+06	6.64449e+06	7.66112e+06	6607704	6.78692e+06	4.86966e+06	5.66634e+06	5.0047e+06	5.03818e+06	4747240	4.52913e+06	4.26979e+06	20.6835	20.6946	20.6825	20.6289	20.5997	20.6835	20.7341	20.7949	20.7935	20.8625	20.6779	20.86	20.9041	20.805	20.8334	20.7813
P06681	Complement C2 OS=Homo sapiens OX=9606 GN=C2 PE=1 SV=2	AVISPGFDVFAK	0	72679934	131740772	139322018	128238040	124775786	120806102	125894954	125314136	103386332	89932472	85854796	95855114	73591325	92458918	94495416	88277642	97512560	99596442	74247954	94139196	95587876	93657344	53680012	100466416	100201302	101568134	101832832	108166062	70352266	91163846	49.4344	49.9059	49.796	49.6915	50.0304	49.966	49.9767	49.9623	49.5244	49.7838	49.7472	49.8055	49.8284	49.6571	49.8393	49.8092
P06681	Complement C2 OS=Homo sapiens OX=9606 GN=C2 PE=1 SV=2	MQPWLR	0	33407556	3.50967e+07	36069756	3.79163e+07	2.95287e+07	31389252	3.33679e+07	31421713	2.62702e+07	2.41394e+07	2.17387e+07	3.00875e+07	2.83374e+07	2.61501e+07	2.58146e+07	27211711	1.89353e+07	2.33361e+07	2.56417e+07	1.5434e+07	2.11493e+07	2.40743e+07	2.47123e+07	2.82578e+07	2.83209e+07	2.57508e+07	28476218	2.79981e+07	2.95856e+07	2.1981e+07	29.606	29.5392	29.4356	29.4327	29.6202	29.6138	29.536	29.5306	29.5289	29.511	29.5633	29.5686	29.5893	29.4626	29.535	29.4508
P02763	Alpha-1-acid glycoprotein 1 OS=Homo sapiens OX=9606 GN=ORM1 PE=1 SV=1	YVGGQEHFAHLLILR	0	210312100	332388960	245374632	308350848	364343984	364975872	340743296	349280760	176284876	123724944	203505660	225664720	210777448	215403420	214504112	201233436	228807680	268813664	281121888	196767684	306379920	289187776	292244888	559410208	541008096	510766000	460406160	530200976	157076232	578013712	38.0902	38.58	38.4915	38.3935	38.6168	38.6047	38.5747	38.6425	38.5201	38.7736	38.7704	38.7294	38.8166	38.5608	38.8616	38.7068
P02763	Alpha-1-acid glycoprotein 1 OS=Homo sapiens OX=9606 GN=ORM1 PE=1 SV=1	TYMLAFDVNDEK	0	226180164	371201000	336975288	344423176	361834592	360845896	350488144	341211544	96968880	186947716	204896316	199852160	200497040	203544660	193648988	192794308	149808272	238631760	176206660	216432756	218263156	183605756	57243450	264120880	231716636	254976556	243033276	240128664	81160694	225265468	45.6174	46.1792	46.0785	46.0324	46.2921	46.2193	46.2162	46.2258	45.7591	46.0838	46.0918	46.0738	46.1191	45.9424	46.1455	46.0641
P02763	Alpha-1-acid glycoprotein 1 OS=Homo sapiens OX=9606 GN=ORM1 PE=1 SV=1	NWGLSVYADKPETTK	0	689789856	694872784	562973120	758896800	665975808	818425600	772505104	758161296	422897824	253429328	372920864	405833704	358354624	390284784	369531424	440072664	447684680	587913248	456557840	491985968	529408288	536233680	585129920	489526048	533068608	563234800	520796576	562860224	597638864	511131632	32.2682	32.3601	32.3061	32.2097	32.4546	32.4369	32.3763	32.3926	32.332	32.3649	32.3538	32.3646	32.3293	32.2486	32.4103	32.2994
P02763	Alpha-1-acid glycoprotein 1 OS=Homo sapiens OX=9606 GN=ORM1 PE=1 SV=1	EQLGEFYEALDCLR	0	2096102528	2871467904	3302698688	2942015744	2903419520	2839769280	3364368000	3115293376	1781583968	1668622752	1428480896	1580291200	983261568	1763580640	1726927168	1259868288	1377873280	1865301568	1002926016	1285990400	2060930496	1703227648	1962950592	2003459776	2007402560	2134598912	2450856896	1990410432	355504312	845954320	58.8212	59.1301	59.0372	58.9134	59.2853	59.245	59.2393	59.2073	58.7587	58.9816	59.0315	59.0363	59.0478	58.8665	59.0614	59.0397
P02763	Alpha-1-acid glycoprotein 1 OS=Homo sapiens OX=9606 GN=ORM1 PE=1 SV=1	SDVVYTDWK	0	965113120	1273510528	1024012288	1372690624	1288958688	1449578112	1023762560	899396384	724957952	715341664	742287328	506058224	930577184	850032064	571679536	619234176	416007584	861392128	692168672	709947968	718163488	605014176	837715616	535118608	588245792	724488256	811754048	904215392	834637504	609214992	32.2682	32.3969	32.3061	32.247	32.4943	32.4369	32.4553	32.3926	32.332	32.3649	32.3538	32.3646	32.3293	32.2486	32.3367	32.3381
P19652	Alpha-1-acid glycoprotein 2 OS=Homo sapiens OX=9606 GN=ORM2 PE=1 SV=2	EHVAHLLFLR	0	589705696	633449648	567503896	558449872	607469040	679135504	660404424	509720432	887912272	990041088	827395648	1047594640	605398656	521520432	542284128	588398808	320034832	558969584	531502136	488539736	564415392	502461392	535566744	814659024	919574656	792336544	776815520	854490848	816682752	742938960	32.7963	33.0128	32.8917	32.868	33.0445	33.0557	33.0834	33.7649	33.5781	33.7994	33.7669	33.8182	33.8914	33.7223	33.8962	33.6526
P19652	Alpha-1-acid glycoprotein 2 OS=Homo sapiens OX=9606 GN=ORM2 PE=1 SV=2	TLMFGSYLDDEK	0	53450397	238620824	220478692	222661004	203547748	214593584	215468568	204289620	138130480	172003544	158324680	193808616	173821308	172731356	171954056	162077940	113465648	185999284	123095950	155787774	155136536	148689782	103623054	205277880	200556488	195660864	205909668	205339792	92239748	212853644	47.3124	47.6382	47.4914	47.4361	47.7247	47.7112	47.7209	47.6718	47.1905	47.5275	47.5484	47.556	47.5252	47.4024	47.6264	47.5375
P19652	Alpha-1-acid glycoprotein 2 OS=Homo sapiens OX=9606 GN=ORM2 PE=1 SV=2	EQLGEFYEALDCLCIPR	0	524535440	1139455680	753744896	1133176960	1077634816	828661024	1118824192	788580800	566447536	1027026656	827286880	674458112	139640584	494264672	626200208	451673456	311641968	395252080	64166804	614133632	911920448	392844592	167594408	1145215392	1150522816	1005465472	1159082848	1133933440	503640912	422834680	66.5254	66.8791	66.8862	66.6673	66.9859	66.9627	66.9573	66.9182	66.4523	66.7437	66.7729	66.7464	66.768	66.5943	66.7164	66.7663
P19652	Alpha-1-acid glycoprotein 2 OS=Homo sapiens OX=9606 GN=ORM2 PE=1 SV=2	SDVMYTDWK	0	426547024	336203584	346708000	321138016	321758448	366666888	329315352	268783880	456122544	356671336	391283824	407437704	332165928	365760608	386734528	240180936	245728248	263168088	282128544	293804920	275078488	284328488	193545164	369570488	399217256	317404520	342835488	337329840	348605904	298355624	33.7245	33.972	33.8578	33.7921	33.9858	33.9989	34.0086	33.9873	33.809	33.8909	33.9211	33.9126	33.9077	33.838	33.9702	33.8795
P05164	Myeloperoxidase OS=Homo sapiens OX=9606 GN=MPO PE=1 SV=1	DYLPLVLGPTAMR	0	8.08194e+06	1.00468e+07	1.06427e+07	9.95028e+06	9.08048e+06	9.16827e+06	9.2063e+06	8.93248e+06	1.92334e+06	1.99887e+06	1.47886e+06	2.18395e+06	1.8036e+06	2.0093e+06	1.96221e+06	1.61281e+06	6.73263e+06	7.13982e+06	7.40944e+06	6.81674e+06	7.58893e+06	7160135	5.49069e+06	5.35923e+06	6.70228e+06	6.18034e+06	5.75138e+06	6949465	4.80427e+06	4.27713e+06	61.5523	61.895	61.8161	61.6944	62.0252	61.9762	61.9504	61.9353	61.4887	61.7396	61.756	61.755	61.7765	61.5915	61.7748	61.7601
P05164	Myeloperoxidase OS=Homo sapiens OX=9606 GN=MPO PE=1 SV=1	VVLEGGIDPILR	0	6292055	12284928	9.96793e+06	1.15416e+07	10612403	1.05037e+07	1.01505e+07	9.57541e+06	1.39423e+06	1.91449e+06	2.02532e+06	2582022	2.58501e+06	2.34388e+06	2.27078e+06	2.36362e+06	7.68469e+06	8.88251e+06	4227873	8.25191e+06	9.22969e+06	7136232	6.72259e+06	7871915	8.42376e+06	7083869	7.76287e+06	8.65368e+06	3.14345e+06	7938178	47.3446	47.7535	47.6345	47.5845	47.8817	47.8457	47.8427	47.7901	47.3279	47.6832	47.6364	47.651	47.679	47.4876	47.707	47.6563
P05164	Myeloperoxidase OS=Homo sapiens OX=9606 GN=MPO PE=1 SV=1	FCGLPQPETVGQLGTVLR	0	10463824	1.73606e+07	1.52095e+07	1.72809e+07	1.54504e+07	1.46385e+07	16044625	16071017	3.70669e+06	3.64383e+06	3.5471e+06	3.73016e+06	3.51945e+06	3.83042e+06	3.81519e+06	2.94873e+06	6.78241e+06	1.33369e+07	8.51617e+06	1.27427e+07	14802472	1.2034e+07	1.21288e+07	1.22331e+07	1.24737e+07	1.24245e+07	1.18895e+07	10629446	2.01903e+06	6.73691e+06	54.8551	55.1213	55.0639	54.9463	55.2639	55.2365	55.1856	55.1861	54.8134	54.9998	54.9993	54.985	55.0657	54.8141	55.0554	55.0011
P29401	Transketolase OS=Homo sapiens OX=9606 GN=TKT PE=1 SV=3	SVPTSTVFYPSDGVATEK	0	6.29725e+06	8.69225e+06	1.1113e+07	1.0206e+07	6282763	5.22768e+06	6.62448e+06	6.81573e+06	17809928	20192322	18237240	18800516	20089460	18874936	4.81959e+06	18363384	6.89194e+06	4.88111e+06	4.13871e+06	9.93688e+06	3.54914e+06	6.84202e+06	6.16768e+06	4.2857e+06	7.2162e+06	4.59929e+06	8.02867e+06	5.48097e+06	1.75145e+06	6.64164e+06	38.8764	39.4127	39.0879	39.255	39.5011	39.4774	39.4723	39.4074	37.3126	37.4793	37.5435	37.5013	37.5246	37.3826	39.1584	37.4755
Q9UHG3	Prenylcysteine oxidase 1 OS=Homo sapiens OX=9606 GN=PCYOX1 PE=1 SV=3	IDLFER	0	241166	273258	330087	342050	431709	139469	103966	133820	282463	284713	130278	183370	317704	111837	228276	306419	114416	256320	307026	203879	243268	534048	278766	454241	120233	209885	364817	395332	44438.9	278974	32.5098	32.562	32.5468	32.4854	32.372	32.6704	32.6297	32.6324	32.5846	32.5382	32.5986	32.5725	32.5733	32.469	32.6597	32.5473
Q9UHG3	Prenylcysteine oxidase 1 OS=Homo sapiens OX=9606 GN=PCYOX1 PE=1 SV=3	IFSQETLTK	0	2.40735e+06	2.55779e+06	1.2872e+06	2.20797e+06	2.33989e+06	2.34852e+06	2.47271e+06	2.22282e+06	2.94007e+06	2.98134e+06	2.55648e+06	3.29595e+06	2.92955e+06	2.98031e+06	2.89983e+06	2.81434e+06	2.20745e+06	2.94902e+06	2.82091e+06	2.93031e+06	2.87649e+06	3.05754e+06	3.14216e+06	2.12819e+06	2.21031e+06	2.03672e+06	2.18452e+06	2.45538e+06	2.21883e+06	1.44026e+06	26.1661	26.0874	26.0335	25.9458	26.1035	26.0931	26.0705	26.1472	26.1072	26.0778	26.0931	26.1017	26.1257	25.9972	26.1157	26.0338
P14625	Endoplasmin OS=Homo sapiens OX=9606 GN=HSP90B1 PE=1 SV=1	LIINSLYK	0	104099	455239	400972	586815	319978	356540	482390	156734	283976	294216	183841	261098	340852	307608	215996	244341	302439	131556	234659	240048	393999	260437	114921	261376	297095	313125	345093	267428	66781.4	264079	34.1172	36.8214	36.7146	36.6711	36.9456	36.8625	36.8671	34.3148	36.6768	36.796	36.8029	36.8005	36.799	36.7205	36.7982	36.7637
P02790	Hemopexin OS=Homo sapiens OX=9606 GN=HPX PE=1 SV=2	GEFVWK	0	714428768	687203712	725536544	827525632	646280480	726252192	749018816	648870560	636696208	627950528	623667712	655052496	663517104	656105392	627421136	691436288	332373456	637804656	602436656	605951488	650721936	664463424	605137328	690779776	663809120	620223792	710633952	710514016	710498560	449040736	29.9354	29.8682	29.7639	29.7491	29.9104	29.9404	29.8726	29.8992	29.8654	29.852	29.8569	29.8965	29.919	29.7693	29.8668	29.7942
P02790	Hemopexin OS=Homo sapiens OX=9606 GN=HPX PE=1 SV=2	NFPSPVDAAFR	0	6499051776	9763933696	11845183488	11025802240	12585443072	10201912064	10157087616	8601468160	9601367424	9857259392	11109590016	11312134144	9948743296	10657944704	10236583680	8404498432	9334704128	11734961920	8296870784	7785675520	11852329984	7764753792	6971889536	10450328960	11857473024	7810722176	13815055616	13392139264	5821468416	9523136640	42.4503	43.109	42.9147	42.8909	43.1414	43.0429	43.088	43.0886	42.5698	42.9417	42.9028	42.9309	42.9198	42.7383	43.0456	42.9005
P02790	Hemopexin OS=Homo sapiens OX=9606 GN=HPX PE=1 SV=2	QGHNSVFLIK	0	191226004	217073348	141839412	132702360	201759336	189574332	150745208	171468948	145456520	135570412	151139160	157162260	155323756	154666096	171632032	157903496	140761224	151343512	208740452	145577864	177739668	137684284	151116244	170817008	206504328	183083952	164991864	156018576	153571504	110367262	23.5849	23.529	23.4635	23.4747	23.5463	23.5585	23.5232	23.5641	23.6505	23.6694	23.5513	23.5852	23.6629	23.5337	23.6025	23.503
P02790	Hemopexin OS=Homo sapiens OX=9606 GN=HPX PE=1 SV=2	LLQDEFPGIPSPLDAAVECHR	0	904860228	1462243080	1294609656	1338766344	1422698008	1314576856	1335246032	1423299800	1066104440	1197793224	1215636788	1242139424	1348011216	1308802160	1260846760	1078876648	1140171624	1063525920	1094575968	1051158792	1420993752	1180965960	359952296	1556006824	1624579768	1517522096	1379261872	1430151208	707891896	1633444760	56.4369	56.8544	56.7334	56.6316	56.9589	56.9415	56.8912	56.9029	56.5028	56.736	56.7233	56.7825	56.8072	56.5534	56.7823	56.6948
P02790	Hemopexin OS=Homo sapiens OX=9606 GN=HPX PE=1 SV=2	GECQAEGVLFFQGDR	0	342390240	667387968	467430240	658963248	629815104	592082192	638297056	617729552	389557592	601843600	492537128	601825824	633866528	561806160	535541248	594662928	377130320	616308576	476171608	716518096	618650752	572053008	434556592	684972800	727850016	731607472	673851280	662772528	273676536	584521456	44.832	45.3863	45.2295	45.2009	45.4946	45.4231	45.4384	45.4377	44.8523	45.2317	45.2908	45.2702	45.2691	45.1331	45.3511	45.2528
P02790	Hemopexin OS=Homo sapiens OX=9606 GN=HPX PE=1 SV=2	EWFWDLATGTMK	0	164884524	233409984	148725020	221002500	207120480	221789136	205594476	204890972	238517032	254085648	240667904	241343064	169262788	168414872	214402976	166107196	123859684	196625196	151645632	186308840	200919044	154480564	129596828	268160888	280792280	273659560	291765224	276197504	86908848	166306840	65.5947	66.0113	65.9448	65.7636	66.1004	66.0579	66.0593	65.9927	65.5787	65.8213	65.8252	65.8162	65.8317	65.6594	65.9126	65.8261
P02790	Hemopexin OS=Homo sapiens OX=9606 GN=HPX PE=1 SV=2	SWPAVGNCSSALR	0	80019182	78753308	75586740	82899690	73588906	76589300	81611800	77107938	55619160	40759675	52749337	55714415	55332990	54932904	55708913	55084379	45209353	71692500	73763965	66349298	61493359	67987662	61517831	77678204	75479720	72085346	70146078	74242019	74336908	76169850	33.0155	33.1646	33.0555	33.0001	33.2161	33.216	33.1507	33.2262	33.0775	33.1472	33.1221	33.1008	33.1724	33.0799	33.1929	33.0817
P02790	Hemopexin OS=Homo sapiens OX=9606 GN=HPX PE=1 SV=2	YYCFQGNQFLR	0	2.04936e+06	1.05722e+07	8.12886e+06	16172429	2.48259e+07	3.77404e+06	1.53011e+07	15681969	4.55907e+06	6.61962e+06	4.29869e+06	4.15868e+06	8.11839e+06	6.24988e+06	9362045	5.2317e+06	6.71144e+06	4.02333e+06	815945	1.39032e+06	2.45086e+07	4.38753e+06	1.30446e+06	5.12528e+06	25268146	1.70504e+07	19725692	1.11664e+07	7608824	53765160	43.928	42.2223	42.5458	45.6722	43.1593	45.8718	42.5733	42.5911	42.1668	42.1645	45.6564	42.5431	42.2019	42.1927	42.15	42.6941
P02790	Hemopexin OS=Homo sapiens OX=9606 GN=HPX PE=1 SV=2	DYFMPCPGR	0	1610616688	5938085568	5662102400	4723665664	4851737984	3241853312	4193248064	4574255520	3445349312	4063300736	3788385792	4755265504	3196468640	4333834560	4950122208	3844811168	3423250272	4618344448	3863099680	3951293632	3994447712	4187628480	3061521344	4493944832	3328027296	4384985024	4081531072	4311446176	4251181536	4072820544	37.8695	38.2264	38.1495	38.0823	38.3413	38.3488	38.2858	38.2995	37.972	38.1506	38.2413	38.2098	38.1291	38.0494	38.2756	38.1314
P02790	Hemopexin OS=Homo sapiens OX=9606 GN=HPX PE=1 SV=2	LYLVQGTQVYVFLTK	0	1.30937e+06	2.71074e+07	6.52e+06	2.66818e+07	15181469	20535680	1.5907e+07	1.44339e+07	2.8525e+06	7.45335e+06	2828033	1.07435e+07	5.20283e+06	19090662	5.96641e+06	2.08673e+06	4.48274e+06	3.50656e+06	3.97758e+06	5.28064e+06	19197111	2.01562e+06	2.94707e+06	3.10383e+07	49042126	3.00221e+07	35241861	33379396	5.33709e+06	2.41877e+06	60.7667	61.2087	61.0029	60.9443	61.3216	61.2817	61.2317	61.2112	60.8647	61.0241	60.9858	60.9545	61.1803	60.8438	61.1205	61.0917
P02790	Hemopexin OS=Homo sapiens OX=9606 GN=HPX PE=1 SV=2	GGYTLVSGYPK	0	2069428096	2195613440	2891767424	1564275232	2048723520	1985708800	2161671136	1737857152	1914376800	2157452928	1616312768	1608435008	1514481888	1937140320	1955876960	1874339264	1296322912	1799969120	2015599680	1686539904	1785811936	2058812512	1948016768	2255329664	1455288896	1815650304	1763505664	2395490880	1466532576	1547793760	31.1859	31.3187	31.1848	31.1596	31.3766	31.3298	31.3165	31.3069	31.2244	31.2315	31.3387	31.2849	31.2743	31.2089	31.2692	31.2065
P02790	Hemopexin OS=Homo sapiens OX=9606 GN=HPX PE=1 SV=2	EVGTPHGIILDSVDAAFICPGSSR	0	199788824	314682528	276956120	296889176	332054800	353373264	344490368	343408248	281837912	339537056	365862264	260585224	264869456	307207312	340450200	278140376	188340692	326559608	251371796	237912920	381605992	235390612	356350728	442566944	410284368	386268912	381677576	370247904	77732232	343479608	54.5732	54.9091	54.7946	54.7205	55.0774	55.0241	54.974	54.9752	54.6513	54.8196	54.8068	54.7562	54.8728	54.596	54.8568	54.8236
P02790	Hemopexin OS=Homo sapiens OX=9606 GN=HPX PE=1 SV=2	LHIMAGR	0	1047942652	1031309140	979870764	1118281632	969227220	1027889500	1032062164	1025147728	1016774428	988131484	950876132	985912840	956446544	884418308	848479172	893364028	316081118	928549008	974757032	960773480	923727752	941528612	914031180	848893520	949990068	894446224	924045200	845785800	949012208	245342276	14.5843	14.621	14.5181	14.5752	14.4793	14.5503	14.6172	14.5913	14.8324	14.7337	14.0975	14.7224	14.6458	14.5703	14.6406	14.5861
P02790	Hemopexin OS=Homo sapiens OX=9606 GN=HPX PE=1 SV=2	LWWLDLK	0	103255790	137391626	108047444	142583040	133029526	127401202	123401270	117320132	140044724	130750064	146559668	130280020	97867412	158434576	76052686	120938012	113811634	98143276	72705182	113712622	120609196	93378630	107145950	185290880	200595644	231005232	229952664	188295400	99471372	131143038	60.4737	60.7946	60.7324	60.6345	60.9504	60.9173	60.9122	60.8763	60.4723	60.7036	60.6652	60.693	60.6834	60.518	60.7483	60.7224
P02790	Hemopexin OS=Homo sapiens OX=9606 GN=HPX PE=1 SV=2	SGAQATWTELPWPHEK	0	730956560	2814123488	2872356048	2776524112	3048631744	2998964208	2926064880	2971050304	2554221856	2697535280	2488379056	2591204016	2829830976	2376850992	2604647344	2704154816	2595501696	3351335744	2246501360	2318339824	3138843200	3102957920	2591861104	3302848896	3719928000	2930614224	2940105200	3218337984	791589576	3265080768	41.1717	41.8834	41.7985	41.7012	41.9217	41.9305	41.9418	41.9179	41.5268	41.7639	41.7775	41.8212	41.7969	41.6869	41.9129	41.7851
P02790	Hemopexin OS=Homo sapiens OX=9606 GN=HPX PE=1 SV=2	VDGALCMEK	0	183519864	173019024	175065840	212350380	157863664	194886652	200923620	190321940	180093840	172212656	150997084	219099092	179814008	179055320	163544940	159548348	120458688	174285724	242429192	187458460	213166712	189498384	180150748	173940188	228644256	259942456	301408872	155594448	232738300	138052976	21.8772	21.7808	21.8191	21.8006	21.8374	21.8606	21.8274	21.8443	21.9355	21.8943	21.7529	21.8695	21.9218	21.8458	21.9131	21.8503
P02790	Hemopexin OS=Homo sapiens OX=9606 GN=HPX PE=1 SV=2	ALPQPQNVTSLLGCTH	0	1.73584e+07	26474272	2.52363e+07	27047625	24833682	25525133	2.51695e+07	2.74238e+07	8.22734e+06	1.74196e+07	1.41316e+07	1.97859e+07	1.64141e+07	14802748	15183293	16827673	17335729	2.02557e+07	1.33296e+07	18914021	21390647	1.99426e+07	1.80299e+07	1.92138e+07	2.54297e+07	1.7562e+07	2.43254e+07	2.51067e+07	7.96998e+06	18701070	49.38	49.7858	49.7338	49.6053	49.9111	49.8423	49.8421	49.8428	49.4418	49.6615	49.6595	49.6587	49.7232	49.5584	49.7124	49.6562
P08697	Alpha-2-antiplasmin OS=Homo sapiens OX=9606 GN=SERPINF2 PE=1 SV=3	QLTSGPNQEQVSPLTLLK	0	13547954	21068975	2.08591e+07	1.95198e+07	20821830	2.0071e+07	2.05335e+07	2.00939e+07	1.22381e+07	1.61322e+07	1.32728e+07	1.53498e+07	1.48186e+07	14831162	1.49243e+07	1.5323e+07	1.86711e+07	2.01156e+07	1.41505e+07	18233920	2.07128e+07	18323751	2.19532e+07	1.26859e+07	1.33886e+07	1.04297e+07	1.21981e+07	1.3095e+07	7.17909e+06	1.08694e+07	48.9577	49.3601	49.2506	49.1793	49.4587	49.4116	49.4346	49.4045	48.9777	49.2367	49.2125	49.2463	49.2701	49.1302	49.3081	49.2417
P08697	Alpha-2-antiplasmin OS=Homo sapiens OX=9606 GN=SERPINF2 PE=1 SV=3	LGNQEPGGQTALK	0	114055038	118106552	6.19265e+07	118229306	105226973	111264553	117666665	108112664	121315538	127652331	116208180	125803977	109687547	116187988	111284858	118953364	9.65812e+07	119620540	127935786	119286786	123458047	121169929	121535841	105137528	1.05194e+08	103410413	100943975	107153577	98266476	7.30685e+07	17.6196	17.5223	17.5296	17.5213	17.5651	17.5782	17.5712	17.5748	17.7068	17.5756	17.7974	17.6105	17.6859	17.5597	17.6093	17.496
P08697	Alpha-2-antiplasmin OS=Homo sapiens OX=9606 GN=SERPINF2 PE=1 SV=3	LQQVLHAGSGPCLPHLLSR	0	49663253	4.89975e+07	3.85431e+07	4.78123e+07	49082464	4.8298e+07	53558203	5.285e+07	5.97236e+07	58207680	6.19304e+07	66736305	6.12988e+07	58536746	63469870	73471580	66780411	4.94239e+07	53340071	69441509	63438376	5.38307e+07	4.92506e+07	59067172	60336862	6.12979e+07	58190561	62800677	5.90304e+07	82943340	35.8049	36.2206	36.2137	36.0679	36.3156	36.2587	36.2986	36.2884	36.0633	36.1931	36.3533	36.3999	36.2218	36.1834	36.4058	36.2919
P08697	Alpha-2-antiplasmin OS=Homo sapiens OX=9606 GN=SERPINF2 PE=1 SV=3	DSFHLDEQFTVPVEMMQAR	0	3.13828e+07	51236024	3.83402e+07	49500479	4.9749e+07	51830541	4.75813e+07	4.04779e+07	28844429	49442022	4.44935e+07	4.81721e+07	45518032	5.82256e+07	53856374	5.10025e+07	3.6972e+07	4.43112e+07	4.14536e+07	3.96069e+07	61528041	45639758	42811089	5.81574e+07	58890254	4.1347e+07	5.06576e+07	49787542	1.44805e+07	2.72929e+07	59.3548	59.6783	59.5684	59.4281	59.7883	59.7322	59.7395	59.7134	59.286	59.5364	59.5477	59.5245	59.5973	59.357	59.5692	59.5681
P08697	Alpha-2-antiplasmin OS=Homo sapiens OX=9606 GN=SERPINF2 PE=1 SV=3	DFLQSLK	0	39665420	35945674	48122966	3.8756e+07	34347865	33014401	3.53628e+07	3.39536e+07	29975156	43115045	47726632	47038314	43176677	4.49986e+07	4.37481e+07	32920153	32704748	46183468	32784827	3.64108e+07	35593750	37039636	26173845	36667600	3.71922e+07	37188954	39341329	3.79359e+07	2.14084e+07	31401430	40.0869	40.5541	40.4012	40.3741	40.5717	40.5388	40.5622	40.5492	40.2061	40.4788	40.421	40.4903	40.4317	40.3207	40.5397	40.428
P08697	Alpha-2-antiplasmin OS=Homo sapiens OX=9606 GN=SERPINF2 PE=1 SV=3	LFGPDLK	0	1.23462e+07	70187290	7.26374e+07	7.79055e+07	6.4617e+07	6.55991e+07	64309096	70672544	80314026	84716357	7.90064e+07	83794155	84769719	82843769	82263527	78817070	7.01876e+07	6.89882e+07	68169791	69487893	6.56587e+07	63017224	69719926	68265733	63719151	5.9405e+07	6.95915e+07	6.50069e+07	6.57518e+07	4.99965e+07	34.4531	32.5988	32.5468	32.4842	32.6896	32.6704	32.6297	32.6324	32.5846	32.5382	32.5986	32.5725	32.6106	32.5091	32.5861	32.5473
P08697	Alpha-2-antiplasmin OS=Homo sapiens OX=9606 GN=SERPINF2 PE=1 SV=3	LVPPMEEDYPQFGSPK	0	1.29132e+06	2.52552e+06	2.41913e+06	2.468e+06	2.52637e+06	2.65274e+06	2.95621e+06	2.69965e+06	5.22659e+06	6.76113e+06	7.7814e+06	7.59305e+06	8.24404e+06	6.76783e+06	1.89565e+06	7.90584e+06	4.0964e+06	6060067	4.07363e+06	5.66337e+06	5.56932e+06	6.80477e+06	4.97153e+06	4.92012e+06	5.01262e+06	4.88733e+06	4.61846e+06	4.18786e+06	1.37778e+06	4.68885e+06	45.0196	45.482	45.4296	45.3188	45.6458	45.557	45.569	45.5734	44.9645	45.3506	45.3853	45.3876	45.3954	45.2828	45.3959	45.3674
Q96PD5	N-acetylmuramoyl-L-alanine amidase OS=Homo sapiens OX=9606 GN=PGLYRP2 PE=1 SV=1	EYGVVLAPDGSTVAVEPLLAGLEAGLQGR	0	388480	6.99298e+06	1.01697e+06	1.18886e+06	7.67604e+06	6.66781e+06	5.08973e+06	5.05811e+06	294146	507673	627916	1.55416e+06	721563	2.20535e+06	4.12559e+06	3.2426e+06	1.51052e+06	3.34098e+06	2.98566e+06	3.64329e+06	7.46135e+06	1.8253e+06	1.82623e+06	8.04983e+06	1.04695e+07	1.90215e+06	6.44302e+06	7.97223e+06	1.77793e+06	253918	81.1061	81.4174	81.3435	81.2328	81.5576	81.458	81.4228	81.3897	80.9695	81.3024	81.2836	81.2592	81.3175	81.0135	80.6226	81.2798
Q96PD5	N-acetylmuramoyl-L-alanine amidase OS=Homo sapiens OX=9606 GN=PGLYRP2 PE=1 SV=1	GCPDVQASLPDAK	0	66051248	69545562	59567300	67378754	62588192	61340798	68549004	54001660	72204136	75612514	72878830	74922656	75554934	69868960	78278110	77780988	74978164	70830372	83957088	82341236	83510632	80278278	78853624	71909610	73627892	68529232	68582598	71321156	73644978	54227714	28.3262	28.2313	28.1952	28.1865	28.3414	28.293	28.2343	28.2945	28.2006	28.261	28.2351	28.2965	28.2956	28.1679	28.2541	28.1794
Q96PD5	N-acetylmuramoyl-L-alanine amidase OS=Homo sapiens OX=9606 GN=PGLYRP2 PE=1 SV=1	GSQTQSHPDLGTEGCWDQLSAPR	0	15003321	15237499	1.66789e+07	14750240	1.62225e+07	1.5591e+07	16458534	15251845	19267637	19461392	1.8342e+07	2.31965e+07	19197536	2.05278e+07	19130582	17592413	1.88395e+07	21821944	20572161	1.88633e+07	2.14169e+07	19197826	1.34127e+07	17719257	1.98377e+07	18678112	18775779	21435532	1.64565e+07	1.93139e+07	34.8467	35.1152	35.014	34.9261	35.215	35.212	35.1471	35.1972	34.9357	35.0588	35.0963	35.0691	35.0868	34.9495	35.13	35.054
Q96PD5	N-acetylmuramoyl-L-alanine amidase OS=Homo sapiens OX=9606 GN=PGLYRP2 PE=1 SV=1	TFTLLDPK	0	10370654	1.41645e+07	11911984	1.5397e+07	14568267	13967041	1.40729e+07	1.30392e+07	1.6215e+07	17808326	19048254	1.22252e+07	1.82372e+07	16172655	1.78442e+07	1.70913e+07	1.64253e+07	19207825	1.54072e+07	18100698	1.67125e+07	1.84612e+07	8.53768e+06	1.5421e+07	1.59796e+07	1.45834e+07	1.56727e+07	1.62269e+07	11535172	1.45007e+07	38.4046	38.755	38.6896	38.6051	38.8364	38.7982	38.7822	38.7622	38.5515	38.6924	38.6899	38.7377	38.6999	38.5792	38.7947	38.6542
Q96PD5	N-acetylmuramoyl-L-alanine amidase OS=Homo sapiens OX=9606 GN=PGLYRP2 PE=1 SV=1	EFTEAFLGCPAIHPR	0	39103726	84206000	91901550	79957618	80365338	83780836	80896562	80358034	61945761	97377580	89539862	90227112	94463276	94481804	96216326	93519262	84775344	114899474	100757820	115015508	111668174	113204042	62159737	102606500	110646194	97725672	90768246	100552808	3.58955e+07	103112540	41.2217	41.756	41.6473	41.5989	41.8472	41.8149	41.7852	41.8203	41.4078	41.701	41.66	41.7019	41.6768	41.5246	41.7504	41.6647
Q96PD5	N-acetylmuramoyl-L-alanine amidase OS=Homo sapiens OX=9606 GN=PGLYRP2 PE=1 SV=1	WGAAPYR	0	2.0859e+07	21094248	2.17668e+07	2.29226e+07	2.06152e+07	2.47572e+07	2.36011e+07	2.14226e+07	3.02989e+07	2.5235e+07	2.81109e+07	2.38987e+07	21779925	2.51965e+07	2.28362e+07	2.86533e+07	4.83424e+07	42494735	3.7871e+07	3.83332e+07	4.34643e+07	3.08426e+07	3.23092e+07	2.78495e+07	2.38844e+07	2.88768e+07	2.49208e+07	2.74085e+07	2.71439e+07	1.85513e+07	21.4811	21.3858	21.3365	21.368	21.4041	21.4069	21.4351	21.4443	21.5224	21.4281	21.3265	21.442	21.5508	21.4093	21.4746	21.3827
Q96PD5	N-acetylmuramoyl-L-alanine amidase OS=Homo sapiens OX=9606 GN=PGLYRP2 PE=1 SV=1	AGLLRPDYALLGHR	0	1.01294e+07	1.11159e+07	1.12535e+07	10481715	10619771	9.32179e+06	1.152e+07	1.09387e+07	14472053	1.55945e+07	1.55337e+07	15427477	1.49682e+07	16600849	1.3631e+07	16128362	1.59192e+07	1.72786e+07	1.02664e+07	1.5773e+07	1.52355e+07	1.70358e+07	1.24649e+07	1.52587e+07	14697335	16237776	1.62137e+07	15087469	16530081	16491962	33.8626	34.1053	34.0246	33.9699	34.14	34.1797	34.1186	34.1537	34.0545	34.1231	34.1661	34.1507	34.1395	34.0581	34.2278	34.086
Q96PD5	N-acetylmuramoyl-L-alanine amidase OS=Homo sapiens OX=9606 GN=PGLYRP2 PE=1 SV=1	TDCPGDALFDLLR	0	42642785	141758934	66737512	140341910	154057720	163003082	159703964	155802528	97529707	110752106	133483838	129568752	93326707	4.18398e+07	96275164	80696920	79311205	125427138	90863594	154757722	166256368	141886890	61603601	144938780	150479524	140308588	162127160	146360494	4.37542e+07	43315697	65.4995	65.8208	65.736	65.5955	65.964	65.8864	65.8879	65.8375	65.3642	65.694	65.6884	65.6228	65.7184	65.552	65.7002	65.6405
P04278	Sex hormone-binding globulin OS=Homo sapiens OX=9606 GN=SHBG PE=1 SV=2	LPLVPALDGCLR	0	3.97306e+07	56802500	54452676	54787621	54964090	52724047	54445883	52461940	69401143	103885800	113411146	118258304	88582241	113446424	108620736	85534898	73303566	70349756	84827265	88899907	92209075	84589942	53337422	4.37626e+07	4.77324e+07	4.42606e+07	46227009	48265192	2.68889e+07	3.40883e+07	53.1082	53.4756	53.3754	53.2794	53.6116	53.5572	53.5615	53.5428	53.2152	53.3556	53.4664	53.3088	53.4083	53.1879	53.4081	53.3669
P04278	Sex hormone-binding globulin OS=Homo sapiens OX=9606 GN=SHBG PE=1 SV=2	SCDVESNPGIFLPPGTQAEFNLR	0	4.23696e+06	5.93814e+06	3.78635e+06	5.86657e+06	5.60296e+06	5.36231e+06	5.95325e+06	5.53248e+06	8.40275e+06	1.12869e+07	9.56518e+06	10797866	8.35213e+06	1.07489e+07	1.05977e+07	7.54784e+06	5.72575e+06	8563141	5.97032e+06	8.77258e+06	1.00632e+07	7.72906e+06	5.20088e+06	3.89343e+06	3.7875e+06	4.80435e+06	4.55126e+06	4.53944e+06	1.77646e+06	3.08368e+06	59.7717	60.079	60.0043	59.8416	60.2137	60.1839	60.1261	60.1211	59.6739	59.8724	59.948	59.896	59.9474	59.7544	59.9672	59.9644
P51884	Lumican OS=Homo sapiens OX=9606 GN=LUM PE=1 SV=2	SLEDLQLTHNK	0	55954702	54290306	40078926	34743978	57238424	58062256	57356430	58104872	54882838	53823696	40001900	55766602	50191686	59965056	55292666	51020447	44398225	74441840	70085354	69878118	70476020	62688498	68983962	71357690	66707486	74329874	62336442	65887600	71381690	47978938	25.5035	25.419	25.3219	25.3078	25.4412	25.4334	25.4021	25.477	25.4282	25.4446	25.4597	25.4083	25.4321	25.3628	25.4585	25.3636
P51884	Lumican OS=Homo sapiens OX=9606 GN=LUM PE=1 SV=2	SLEYLDLSFNQIAR	0	1.62953e+07	29780826	22983137	2.83578e+07	2.64541e+07	27779980	26965210	24649116	2.19566e+07	2.44695e+07	20887622	23328417	1.96108e+07	29665566	2.89472e+07	2.05275e+07	1.43302e+07	27761855	1.91749e+07	1.7785e+07	29511359	17539564	1.59841e+07	35779965	38331347	34712136	38089698	35088762	9766385	23263115	58.6773	58.9811	58.86	58.7532	59.0824	59.0172	59.0213	59.0201	58.5353	58.8018	58.8173	58.8717	58.9426	58.6564	58.895	58.8242
P51884	Lumican OS=Homo sapiens OX=9606 GN=LUM PE=1 SV=2	LPSGLPVSLLTLYLDNNK	0	2.96148e+06	53301298	21077832	47430219	39558410	4.56994e+07	41437541	4.09691e+07	3594083	3.92576e+06	46187175	59544409	2.36506e+07	31267698	49300574	51334905	3.52988e+06	1.6306e+07	1.66377e+07	4.58251e+07	3.99993e+07	3.24066e+07	1.11437e+07	63123366	64715374	65802619	65059288	58271764	9.8697e+06	3.9634e+06	73.9108	74.1186	73.9885	73.9136	74.289	74.1784	74.1576	74.1399	73.5512	74.06	73.9267	73.9405	73.8929	73.7646	73.9346	73.9402
P51884	Lumican OS=Homo sapiens OX=9606 GN=LUM PE=1 SV=2	FNALQYLR	0	37889466	51495015	58517668	51356716	48368176	49276053	42469393	52800369	35811140	46201186	36191149	47560053	48614897	43588032	49127708	45934139	64215477	64482616	2.72677e+07	57340405	51433149	51891912	52369963	57672437	63778243	58063481	59381167	56903026	67414604	50191172	42.2635	42.8685	42.7164	42.6659	42.9348	42.919	42.8938	42.8956	42.4774	42.7892	42.7253	42.8118	42.799	42.694	42.845	42.7771
P51884	Lumican OS=Homo sapiens OX=9606 GN=LUM PE=1 SV=2	NIPTVNENLENYYLEVNQLEK	0	1.06224e+07	17333137	1.35465e+07	1.77836e+07	1.77757e+07	17470680	1.81928e+07	17074194	1.08865e+07	1.58967e+07	13415335	16311463	1.31488e+07	16710758	17006610	12717475	1.49359e+07	1.73787e+07	16791037	1.86619e+07	19684467	1.41368e+07	5.66266e+06	2.01241e+07	2.06139e+07	18722933	19273540	1.84629e+07	9943296	1.16761e+07	58.1167	58.4626	58.3419	58.2696	58.5747	58.5498	58.5406	58.5552	58.1244	58.312	58.3313	58.2786	58.3811	58.1574	58.3815	58.3225
P51884	Lumican OS=Homo sapiens OX=9606 GN=LUM PE=1 SV=2	ILGPLSYSK	0	4.88362e+07	4.95593e+07	60311492	5.59595e+07	4.33469e+07	4.71813e+07	5.48072e+07	45747831	48255988	5.18775e+07	5.95726e+07	4.58611e+07	5.15106e+07	4.48043e+07	4.77708e+07	4.52069e+07	31382192	50141275	4.98042e+07	58960899	5.06988e+07	49330660	4.92626e+07	5.19614e+07	56443723	49451282	57960586	6.06837e+07	5.79543e+07	5.02317e+07	32.8064	32.8735	32.8211	32.7773	32.9882	32.9329	32.9371	32.951	32.8473	32.849	32.9152	32.877	32.9389	32.7938	32.88	32.8729
P51884	Lumican OS=Homo sapiens OX=9606 GN=LUM PE=1 SV=2	ISETSLPPDMYECLR	0	53170595	202304864	157244446	196572958	193475396	197474230	198878902	185387374	136695980	159349018	164683596	184734476	190842616	186947490	183971322	173114914	90883739	208717078	139750396	193223264	198131116	203479258	112074567	229786974	229941476	224479018	232926566	225353544	35819387	198367864	44.8217	45.2604	45.3015	45.1647	45.4486	45.2927	45.315	45.2703	44.9268	45.0819	45.3192	45.3012	45.194	45.1332	45.3046	45.0502
P35908	Keratin, type II cytoskeletal 2 epidermal OS=Homo sapiens OX=9606 GN=KRT2 PE=1 SV=2	SLVGLGGTK	0	2.37126e+06	2.26828e+06	1.71963e+06	2089226	2.15504e+06	2.19522e+06	1.97158e+06	1.98119e+06	1.44667e+06	1.62893e+06	1.5191e+06	1.70039e+06	1.38385e+06	1.41117e+06	1.48633e+06	1.55829e+06	2.10954e+06	2.60662e+06	2.39476e+06	2.02518e+06	2003334	2.34072e+06	2.01792e+06	1.48111e+06	1.474e+06	1.49167e+06	1.61274e+06	1.56574e+06	1.53766e+06	979805	24.35	24.2552	24.2384	24.2083	24.2806	24.3159	24.2627	24.3045	24.3562	24.2925	24.2912	24.326	24.3452	24.2446	24.3504	24.2489
P35908	Keratin, type II cytoskeletal 2 epidermal OS=Homo sapiens OX=9606 GN=KRT2 PE=1 SV=2	VDLLNQEIEFLK	0	2.4059e+06	2233862	2.34951e+06	2.29121e+06	2.24942e+06	2.32502e+06	2.28686e+06	2.18498e+06	1407076	1.66314e+06	1.93127e+06	1.51665e+06	1.64476e+06	1.6196e+06	1.65352e+06	1.44774e+06	3.01416e+06	3.09923e+06	2.89521e+06	2.65125e+06	2.95551e+06	2.58951e+06	2.1228e+06	1.94422e+06	1.8919e+06	1.87432e+06	1.92755e+06	1.86635e+06	1.4268e+06	1.73014e+06	59.2273	59.5217	59.4691	59.3264	59.6635	59.6166	59.6396	59.6094	59.1596	59.386	59.4417	59.3969	59.3931	59.2424	59.4661	59.4533
Q03591	Complement factor H-related protein 1 OS=Homo sapiens OX=9606 GN=CFHR1 PE=1 SV=2	STDTSCVNPPTVQNAHILSR	0	0	0	51052.3	0	0	0	0	0	0	0	0	0	0	0	0	0	0	0	25941.9	0	0	0	0	14553.1	0	0	0	0	0	0	#N/A	#N/A	41.0797	#N/A	#N/A	#N/A	#N/A	#N/A	#N/A	#N/A	#N/A	#N/A	#N/A	#N/A	#N/A	#N/A
P22352	Glutathione peroxidase 3 OS=Homo sapiens OX=9606 GN=GPX3 PE=1 SV=2	YVRPGGGFVPNFQLFEK	0	1.19754e+07	14619878	1.10428e+07	1.32549e+07	1.41539e+07	1.4853e+07	1.21068e+07	1.15747e+07	15797120	1.73362e+07	2.04011e+07	19685971	19050253	1.99809e+07	2.08769e+07	22098594	8.96731e+06	1.33388e+07	1.31483e+07	1.57546e+07	17115082	1.62432e+07	1.51102e+07	1.45615e+07	1.75963e+07	1.77284e+07	1.55376e+07	1.72242e+07	1.40578e+07	1.30794e+07	49.2606	49.7063	49.6218	49.536	49.8451	49.7904	49.7839	49.7858	49.3072	49.5819	49.5851	49.611	49.574	49.4483	49.6544	49.5971
P22352	Glutathione peroxidase 3 OS=Homo sapiens OX=9606 GN=GPX3 PE=1 SV=2	FYTFLK	0	1.12266e+07	1.17622e+07	1.02637e+07	1.37761e+07	1.08582e+07	1.24293e+07	12571108	1.21491e+07	15786042	1.60057e+07	1.55193e+07	18966883	15384351	1.79615e+07	1.74857e+07	1.53413e+07	1.4924e+07	1.42012e+07	7.85774e+06	1.11487e+07	12191241	1.23247e+07	7.68251e+06	1.14402e+07	1.16022e+07	1.21814e+07	1.35101e+07	1.32258e+07	8.58363e+06	1.08266e+07	37.6295	38.0739	37.9157	37.8898	38.1207	38.0875	38.0632	38.1134	37.8717	38.0065	38.0146	38.0161	38.0227	37.9018	38.0831	37.9827
P22352	Glutathione peroxidase 3 OS=Homo sapiens OX=9606 GN=GPX3 PE=1 SV=2	LFWEPMK	0	8.5828e+06	1.36963e+07	1.35261e+07	1.41947e+07	1.18987e+07	1.31027e+07	1.22071e+07	1.20974e+07	1.79223e+07	17730106	1.55127e+07	1.92541e+07	2.07428e+07	2.11652e+07	20468994	1.81398e+07	1.19972e+07	1.34045e+07	1.01864e+07	1.29795e+07	1.27262e+07	1.19752e+07	7.7173e+06	1.39991e+07	1.44921e+07	1.26572e+07	1.39101e+07	1.34578e+07	4.51877e+06	1.0757e+07	42.4963	43.1085	42.9614	42.8984	43.2013	43.1614	43.1319	43.1361	42.6804	43.0186	42.9746	43.0531	43.0436	42.9066	43.0829	42.9986
P22352	Glutathione peroxidase 3 OS=Homo sapiens OX=9606 GN=GPX3 PE=1 SV=2	FLVGPDGIPIMR	0	86967824	113268428	96296220	119409040	112919412	105705812	110962780	109914136	142895816	157278128	131077212	166091296	115935588	159148688	156432512	127345020	79592288	98696764	77283760	97236604	107427760	86866148	54323156	95843624	118921972	106683392	117475840	120271020	30700322	82275752	54.9302	55.2696	55.2071	55.0955	55.4159	55.3906	55.3753	55.3175	54.9966	55.192	55.1215	55.1341	55.2015	54.9673	55.2273	55.1997
Q14624	Inter-alpha-trypsin inhibitor heavy chain H4 OS=Homo sapiens OX=9606 GN=ITIH4 PE=1 SV=4	FAHTVVTSR	0	120896489	126952144	114497715	123869466	116585749	126048605	129805893	130633956	105833505	98354738	88722887	100077950	100143870	94911910	85241921	93520757	54443921	101844710	97637453	104908674	114664660	107868194	105378901	73510903	74078619	68721825	74112713	60410271	79220259	4.53476e+07	12.2734	12.0637	12.1348	12.1004	12.0675	12.0867	12.0143	12.1499	12.2794	12.2758	12.1655	12.1717	12.3079	12.0999	12.3213	12.032
Q14624	Inter-alpha-trypsin inhibitor heavy chain H4 OS=Homo sapiens OX=9606 GN=ITIH4 PE=1 SV=4	AEAQAQYSAAVAK	0	145207516	147403660	78116844	151802360	139401264	139936656	144875186	140905992	124304840	132847108	119901180	131051082	115917806	114833616	112854026	137869828	107207544	136800324	134565550	129116854	135035864	123448952	128221660	114486112	116758964	110167374	116160886	114667814	111342956	67797834	17.5964	17.4909	17.4616	17.4576	17.5303	17.5518	17.5742	17.513	17.6806	17.5221	17.7638	17.556	17.6581	17.526	17.575	17.4612
Q14624	Inter-alpha-trypsin inhibitor heavy chain H4 OS=Homo sapiens OX=9606 GN=ITIH4 PE=1 SV=4	LGVYELLLK	0	70050634	104875420	111588266	124025440	97762896	113852582	105947558	98436066	58201762	100622314	93566008	104479398	94316114	85332542	101691890	84241292	42899850	74412750	69816834	73313464	89376328	67141923	51569802	79706556	87270664	76542640	90796988	81077100	70710755	52492255	53.1753	53.6558	53.6113	53.4795	53.7634	53.7743	53.7143	53.6982	53.3002	53.5674	53.5588	53.5205	53.5611	53.4142	53.5916	53.5453
Q14624	Inter-alpha-trypsin inhibitor heavy chain H4 OS=Homo sapiens OX=9606 GN=ITIH4 PE=1 SV=4	VRPQQLVK	0	138628376	149908610	148709664	153198588	155640952	146021494	143826732	160057964	96733840	102337258	105244284	102362726	98379584	100836526	99277340	93851234	63939188	113898172	114762392	122661060	133012748	117687716	112220582	68505362	73447050	64132722	66332927	66131700	78934476	2.98305e+07	12.5319	12.4179	12.4677	12.4542	12.2635	12.3769	12.3305	12.4553	12.5145	12.5576	12.288	12.4544	12.5484	12.4787	12.6051	12.4352
Q14624	Inter-alpha-trypsin inhibitor heavy chain H4 OS=Homo sapiens OX=9606 GN=ITIH4 PE=1 SV=4	FKPTLSQQQK	0	211258732	211267126	207995410	205748444	196504350	212029568	207932486	221264946	154196044	149927998	136920598	149860696	152085694	134725980	142230372	142059106	95763059	173435240	176215924	182624968	196514972	187401710	177368864	122221741	138380268	121350956	122119318	119478451	134581818	81223788	13.3937	13.3787	13.345	13.3604	13.2565	13.4152	13.3615	13.3844	13.5355	13.4284	12.5462	13.4334	13.4962	13.4226	13.4565	13.3572
Q14624	Inter-alpha-trypsin inhibitor heavy chain H4 OS=Homo sapiens OX=9606 GN=ITIH4 PE=1 SV=4	SPEQQETVLDGNLIIR	0	149927728	401602704	297137048	376778440	354531728	349871296	379062568	366315800	80513738	232433452	178552264	295592264	337245384	325884096	317752040	256625288	249249952	243836328	91685478	262555616	330633080	221339496	141820368	283460160	292925896	279197376	289037168	301183064	154458076	218523472	45.8339	46.2562	46.1557	46.0792	46.4052	46.3331	46.3694	46.3287	45.7606	46.1689	46.1702	46.1997	46.1967	46.0199	46.2338	46.1533
Q14624	Inter-alpha-trypsin inhibitor heavy chain H4 OS=Homo sapiens OX=9606 GN=ITIH4 PE=1 SV=4	NVVFVIDK	0	129798684	120344372	92054678	133953632	125530268	137155356	131094156	106803304	111562928	73526574	98741702	158762168	136708592	101065486	128616912	77223066	91819638	110933154	93689408	104891208	100274352	112420528	125193700	108485290	107528776	108091122	92551722	107017592	91586772	81448598	35.5964	35.8826	35.7729	35.7369	35.9922	35.9387	35.9171	35.9071	35.7925	35.7635	35.8599	35.8567	35.8662	35.7364	35.8552	35.7891
Q14624	Inter-alpha-trypsin inhibitor heavy chain H4 OS=Homo sapiens OX=9606 GN=ITIH4 PE=1 SV=4	LALDNGGLAR	0	3.25338e+07	2.79281e+07	2.93056e+07	2.84985e+07	2.43685e+07	2.81775e+07	3.29004e+07	29013840	2.09674e+07	2.33383e+07	2.29745e+07	2.43657e+07	2.56103e+07	2.54325e+07	2.64094e+07	2.71379e+07	2.46694e+07	2.58627e+07	2.65894e+07	2.68468e+07	2.41067e+07	2.68904e+07	3.02288e+07	2.61837e+07	2.35406e+07	2.40697e+07	2.63229e+07	2.54452e+07	2.2867e+07	1.26761e+07	28.9019	28.843	28.7873	28.7799	28.9242	28.8853	28.8831	28.8907	28.8074	28.8497	28.8226	28.8533	28.8561	28.7611	28.8589	28.7582
Q14624	Inter-alpha-trypsin inhibitor heavy chain H4 OS=Homo sapiens OX=9606 GN=ITIH4 PE=1 SV=4	GPDVLTATVSGK	0	848447408	699599424	812845312	828572336	727197584	814177024	780044224	613726736	616885120	577266640	588647376	641557184	610354208	648218112	637230880	612526784	394755904	487303272	676507184	558363248	654630192	599027600	650182080	621795328	622533376	557215248	560710448	553684272	574017904	386107304	30.7512	30.7922	30.7033	30.6802	30.8636	30.8376	30.7736	30.7732	30.7386	30.7714	30.7375	30.7763	30.7836	30.6494	30.8139	30.7353
Q14624	Inter-alpha-trypsin inhibitor heavy chain H4 OS=Homo sapiens OX=9606 GN=ITIH4 PE=1 SV=4	YIFHNFMER	0	240244116	224390436	193849572	236989880	232745312	212146768	224200604	219737552	251184944	238192412	234230240	288175504	284198240	297857780	219631492	199241668	200569664	237835208	211177572	218557884	231267832	228647280	200139964	265410912	259480500	242778356	246334988	216376936	273798976	245831676	33.7436	34.0276	33.8774	33.8864	34.0655	34.0269	34.0426	34.0795	34.0092	34.0431	34.0895	34.0705	34.0673	33.9825	34.1546	33.9747
Q14624	Inter-alpha-trypsin inhibitor heavy chain H4 OS=Homo sapiens OX=9606 GN=ITIH4 PE=1 SV=4	NVHSGSTFFK	0	19707264	1.91511e+07	19164293	2.0241e+07	18181892	1.97232e+07	1.89725e+07	19524294	1.24914e+07	1.18915e+07	1.14709e+07	1.22915e+07	10835241	11386621	1.08735e+07	1.18749e+07	6257029	1.0284e+07	11524500	1.20156e+07	11510673	1.01313e+07	9.51164e+06	1.32688e+07	14098641	1.20634e+07	12699392	11032666	1.32936e+07	7929908	16.0371	15.9334	15.9576	15.9489	15.9264	16.0042	16.0197	15.972	16.2066	16.135	16.1576	16.2294	16.1391	16.104	16.0828	15.9825
Q14624	Inter-alpha-trypsin inhibitor heavy chain H4 OS=Homo sapiens OX=9606 GN=ITIH4 PE=1 SV=4	QLGLPGPPDVPDHAAYHPFR	0	2.97058e+07	31907364	2.57405e+07	3.03375e+07	3.33321e+07	3.22964e+07	2.85133e+07	31507367	39739640	3.6946e+07	35089496	2.12672e+07	4.13602e+07	36597535	36536773	34256757	36489408	45081960	4.28998e+07	38045344	4.04281e+07	3.81359e+07	42381209	3.87841e+07	3.8633e+07	35797490	28675746	3.56299e+07	1.55481e+07	3.975e+07	39.2844	39.9076	39.7639	39.6468	39.9527	39.8758	39.9631	39.9068	39.4781	39.7443	39.7608	39.7591	39.7693	39.7149	39.8519	39.713
Q14624	Inter-alpha-trypsin inhibitor heavy chain H4 OS=Homo sapiens OX=9606 GN=ITIH4 PE=1 SV=4	QGPVNLLSDPEQGVEVTGQYER	0	8.7122e+06	1.59151e+07	8.18246e+06	14063627	13383666	13424852	14516355	1.47165e+07	13062042	1.38122e+07	9.90806e+06	1.01578e+07	7.48534e+06	8.49804e+06	7.51721e+06	5.85193e+06	6.51059e+06	12196270	5.83347e+06	9.35758e+06	1.25099e+07	6.52819e+06	7.68367e+06	1.04534e+07	9.95546e+06	8.9103e+06	1.02361e+07	1.07047e+07	4.85863e+06	5367941	64.0965	64.4275	64.3554	64.232	64.5393	64.5352	64.482	64.4519	63.9795	64.2626	64.2619	64.2472	64.2644	64.1007	64.2816	64.296
Q14624	Inter-alpha-trypsin inhibitor heavy chain H4 OS=Homo sapiens OX=9606 GN=ITIH4 PE=1 SV=4	NPLVWVHASPEHVVVTR	0	265877788	251752864	228279232	241158756	263001708	249181636	255418500	243436280	214216456	175024714	158665258	176381000	179711648	193073270	186951698	206396222	155818762	226992728	227543240	207517336	237566360	219664054	210055414	220682948	230411896	208402514	199822572	219380528	247490864	145380006	34.3222	34.6623	34.5598	34.4854	34.6688	34.6301	34.7027	34.663	34.5208	34.7061	34.7263	34.7501	34.579	34.5661	34.6835	34.5831
Q14624	Inter-alpha-trypsin inhibitor heavy chain H4 OS=Homo sapiens OX=9606 GN=ITIH4 PE=1 SV=4	ETLFSVMPGLK	0	265638696	496720112	408574604	446884292	431686128	433983844	420528156	423606204	304306860	330397340	332991776	350214884	321526708	349642368	335218564	277762428	158839238	314091140	236789260	228705170	331002448	257572700	155868750	288428672	312040724	301623344	316427728	310421956	287085204	176138584	53.3762	53.7596	53.6634	53.5813	53.9404	53.878	53.821	53.8325	53.4078	53.6669	53.7241	53.6169	53.6984	53.4904	53.6633	53.6782
Q14624	Inter-alpha-trypsin inhibitor heavy chain H4 OS=Homo sapiens OX=9606 GN=ITIH4 PE=1 SV=4	TGLLLLSDPDK	0	54385534	106902802	83133192	90396368	107164990	95938740	99079914	98523046	56700070	72027494	74635587	87121020	79163546	80252418	73362804	75298608	73301063	77538408	55362526	74172948	74577276	69096216	62747834	71402295	63587464	68958780	59848122	74636502	39867091	73571135	45.1958	45.7945	45.7432	45.588	45.9138	45.8251	45.8389	45.838	45.3485	45.6763	45.7109	45.7449	45.7118	45.5643	45.773	45.655
P05155	Plasma protease C1 inhibitor OS=Homo sapiens OX=9606 GN=SERPING1 PE=1 SV=2	LYHAFSAMK	0	52739140	4.53879e+07	40314602	49914960	44428786	52196605	47465212	49574357	48829856	4.57818e+07	50699101	45871641	42066581	4.74077e+07	43300640	47728323	31223611	41367000	60182859	51319758	54763778	59138973	59477089	52242085	54144069	50019540	51323728	45812135	53466108	39145374	21.2892	21.1584	21.1798	21.1738	21.1818	21.2152	21.2249	21.3077	21.4856	21.5021	21.327	21.4317	21.5145	21.3637	21.4787	21.3431
P05155	Plasma protease C1 inhibitor OS=Homo sapiens OX=9606 GN=SERPING1 PE=1 SV=2	TNLESILSYPK	0	402356648	644464608	812186160	656371776	630245952	643405056	713596576	623935472	295501056	494802264	455697544	579933376	542141520	560892096	512121208	450650248	529337456	499160344	370753128	496768600	494555976	582399360	369047248	543940608	518885912	555493888	539414680	568121360	293469376	483391848	45.4519	45.9122	45.7743	45.741	45.9933	46.0235	45.9565	45.9547	45.4688	45.7936	45.8681	45.822	45.8343	45.6407	45.8923	45.7595
P05155	Plasma protease C1 inhibitor OS=Homo sapiens OX=9606 GN=SERPING1 PE=1 SV=2	DFTCVHQALK	0	423247728	378772728	322715808	346510632	418809616	314157112	342334048	382546520	363196448	239331736	235326840	351934288	319955808	305276880	273894136	280585352	482873584	420417000	351962336	376799776	345754704	340256080	362942072	318777416	364880736	274880616	283990016	280166896	343837224	271819640	23.7732	23.7154	23.658	23.6267	23.7467	23.7489	23.7572	23.7105	23.7611	23.7365	23.7415	23.6943	23.7776	23.6856	23.7949	23.6908
P05155	Plasma protease C1 inhibitor OS=Homo sapiens OX=9606 GN=SERPING1 PE=1 SV=2	GVTSVSQIFHSPDLAIR	0	900882704	827317296	569481216	831614400	876993488	809765216	841535360	780311728	306201608	514303752	574528272	585684912	635424848	610358768	596015424	589304000	630698464	700000496	362261624	825960288	848471552	785531952	505896736	813663280	809646880	763265808	794679520	868507312	295765736	787626128	45.7053	46.1044	46.0337	45.9431	46.2292	46.1819	46.1766	46.129	45.6713	46.0494	46.0104	46.0042	46.0237	45.864	46.0812	45.9897
P05155	Plasma protease C1 inhibitor OS=Homo sapiens OX=9606 GN=SERPING1 PE=1 SV=2	TLYSSSPR	0	2.05234e+07	1.38681e+07	6.45462e+06	2.30437e+07	1.33517e+07	1.34059e+07	1.3791e+07	1.21945e+07	2.38183e+07	2.19068e+07	2.07479e+07	1.87845e+07	1.96782e+07	1.63713e+07	1.59157e+07	1.95431e+07	1.46654e+07	1.16686e+07	1.04694e+07	1.06526e+07	1.08258e+07	1.06022e+07	1.12875e+07	1.11368e+07	1.62603e+07	1.56768e+07	1.77094e+07	1.50384e+07	1.27817e+07	6.68936e+06	14.1585	14.1625	14.1395	14.1606	14.0938	14.1856	14.1834	14.2164	14.3139	14.2168	13.6473	14.2383	14.2444	14.1663	14.1855	14.0755
P05155	Plasma protease C1 inhibitor OS=Homo sapiens OX=9606 GN=SERPING1 PE=1 SV=2	LLDSLPSDTR	0	1116860688	1397428336	1403961440	1335717360	915894320	1294900704	1102027168	1303407520	998490288	839444848	1365444432	1423939520	1235834496	944285376	975621616	955350336	1078968592	1085466400	1014108752	1418279216	853232176	1208600592	1338191952	1106240352	1357696848	1088374656	1363678000	1064535728	1312299200	1202007872	32.0791	32.1173	32.0478	31.9993	32.2115	32.1782	32.1131	32.1922	32.0667	32.0757	32.0701	32.0895	32.0843	32.0278	32.1401	32.0425
P05155	Plasma protease C1 inhibitor OS=Homo sapiens OX=9606 GN=SERPING1 PE=1 SV=2	MEPFHFK	0	117650556	124743862	3.70526e+07	94994294	128782964	129566484	128950780	129255468	91148817	103315649	90343943	93964814	99943836	96669176	94025016	99305652	102642722	123271266	109380436	97077899	123493912	123824508	121416454	93239005	123525366	117168452	110591548	124715106	124185734	95591728	26.0163	25.9713	25.8027	25.8285	25.9949	25.9775	25.9143	25.9891	25.9916	25.9845	26.0297	26.0275	26.0363	25.8851	26.0412	25.9181
P05155	Plasma protease C1 inhibitor OS=Homo sapiens OX=9606 GN=SERPING1 PE=1 SV=2	YPVAHFIDQTLK	0	6.86803e+06	9.87454e+06	1.12323e+07	1.04797e+07	9.27077e+06	1.06229e+07	10136474	1.09051e+07	8.65777e+06	7.54367e+06	7.77668e+06	9.11731e+06	8282361	7.67805e+06	8.57382e+06	7.16897e+06	1.06991e+07	1.12517e+07	1.15494e+07	9619264	1.03747e+07	1.09845e+07	5.17553e+06	1.06003e+07	1.1494e+07	10105539	1.05545e+07	1.17476e+07	9.49237e+06	12412890	36.9831	37.4205	37.348	37.3303	37.4243	37.5137	37.5088	37.5375	37.1439	37.4496	37.5635	37.4842	37.4365	37.3595	37.51	37.3654
P05155	Plasma protease C1 inhibitor OS=Homo sapiens OX=9606 GN=SERPING1 PE=1 SV=2	LEDMEQALSPSVFK	0	159056716	240838100	240592556	240116088	211362740	232155384	236078976	244540260	98626682	180597224	162660320	208941832	151638116	176559116	171696460	183999192	237686868	218842852	122442884	198845948	223604464	190721576	150943300	196259552	212899508	190779864	231056348	195948076	92662676	167963240	49.1182	49.5334	49.4725	49.3623	49.6408	49.6349	49.6461	49.5847	49.1562	49.4256	49.3941	49.4112	49.4407	49.3336	49.517	49.4317
P05155	Plasma protease C1 inhibitor OS=Homo sapiens OX=9606 GN=SERPING1 PE=1 SV=2	FQPTLLTLPR	0	1788132512	3665400288	2621347168	2728447616	3157374176	2624606784	2956562144	2824333120	1674076336	2251095072	2340487840	2370201120	2706161344	2304568576	2457167200	2545842816	2224819712	2506969728	2453960704	2460875936	2961559744	2580457152	1871850288	2520606944	3180755136	3172585952	2673872160	3067700608	260045228	2200965696	47.8034	48.2358	48.1314	48.0829	48.3694	48.3404	48.367	48.3187	47.8324	48.2101	48.1483	48.159	48.1848	47.983	48.256	48.134
P05155	Plasma protease C1 inhibitor OS=Homo sapiens OX=9606 GN=SERPING1 PE=1 SV=2	VTTSQDMLSIMEK	0	303180328	387616256	362175136	323849128	338656312	345232488	347591320	357157048	221827784	282081208	220628688	261339664	263949664	281636552	282893712	229785832	254037976	357177464	234259608	313255928	294667240	232575432	350122280	331386360	341172424	309938320	355163624	305399584	94087034	250629392	42.4035	42.9616	42.8778	42.7913	43.1223	43.0428	43.0266	43.0145	42.5449	42.8929	42.8539	42.9717	42.8789	42.7775	42.9652	42.8595
P05155	Plasma protease C1 inhibitor OS=Homo sapiens OX=9606 GN=SERPING1 PE=1 SV=2	FPVFMGR	0	588974596	600009844	722693192	662091072	579025608	621184120	592106444	603912888	603519916	543806624	615329404	622760620	645315172	589306264	562259456	505512356	221347842	652869796	486500356	568795232	544919952	514848220	342119620	625360340	587442612	633436248	721143596	555967104	353769462	616152780	38.7564	39.1946	39.0462	38.9659	39.258	39.1932	39.1748	39.1959	38.9124	39.1247	39.1196	39.1292	39.1446	38.9728	39.1997	39.0843
P07358	Complement component C8 beta chain OS=Homo sapiens OX=9606 GN=C8B PE=1 SV=3	YYAGGCSPHYILNTR	0	1.37197e+07	1.45839e+07	6.32477e+06	10758095	14515621	14939752	13949901	1.33411e+07	1.35012e+07	1.06413e+07	12399271	1.26531e+07	1.33735e+07	13659253	1.28576e+07	1.31535e+07	1.12642e+07	1.21066e+07	1.31162e+07	1.33835e+07	14473709	1.32095e+07	1.3708e+07	1.34723e+07	1.37802e+07	1.502e+07	1.25812e+07	1.37552e+07	1.55574e+07	1.02123e+07	27.2476	27.1952	27.134	27.1153	27.2652	27.2813	27.187	27.2285	27.1907	27.1842	27.2295	27.2202	27.2626	27.1047	27.2482	27.1209
P07358	Complement component C8 beta chain OS=Homo sapiens OX=9606 GN=C8B PE=1 SV=3	KPYNVESYTPQTQGK	0	1.01053e+07	1.01135e+07	9.12412e+06	9.15933e+06	10027034	11618642	11428175	1.15646e+07	9.5903e+06	1.08383e+07	9.08549e+06	8420467	4.14685e+06	1.03505e+07	8.8234e+06	1.09323e+07	7.14146e+06	1.03194e+07	1.15264e+07	1.09058e+07	1.08193e+07	1.11943e+07	1.06497e+07	1.05347e+07	10431517	1.01709e+07	1.01406e+07	9.33226e+06	1.0973e+07	9129966	19.5679	19.4405	19.3861	19.4011	19.4275	19.4466	19.4903	19.5013	19.5675	19.4361	19.443	19.471	19.6005	19.4837	19.5837	19.4724
P07358	Complement component C8 beta chain OS=Homo sapiens OX=9606 GN=C8B PE=1 SV=3	IPGIFELGISSQSDR	0	14920129	23067661	2.24542e+07	20857317	20085115	2.075e+07	2.05307e+07	19737907	17266336	20459001	2.11951e+07	2.12216e+07	1.90752e+07	2.00563e+07	1.94235e+07	14648823	1.54326e+07	17545441	1.12791e+07	15286661	1.71078e+07	14961684	6.92103e+06	2.01581e+07	2.08025e+07	19344071	21025286	20519594	3.67265e+06	15740273	54.7376	55.0661	54.9878	54.8517	55.1701	55.1498	55.1272	55.1095	54.7518	54.9414	54.9417	54.8957	54.9676	54.7581	54.9842	55.0145
P07358	Complement component C8 beta chain OS=Homo sapiens OX=9606 GN=C8B PE=1 SV=3	SVFLHAR	0	3.44637e+07	39407177	37543553	41159225	3.62673e+07	37353904	36201389	35770403	31627585	31833424	29914226	3.21344e+07	3.42561e+07	3.13956e+07	29790271	31859990	20335135	2.83044e+07	31362077	2.85907e+07	3.21221e+07	29428604	2.84376e+07	2.86537e+07	29827860	2.82668e+07	28845165	29365373	28598787	1.65567e+07	15.0491	15.0131	15.0644	15.0396	15.0159	15.0748	15.1277	15.107	15.2331	15.135	14.8626	15.1729	15.1095	15.0715	15.0814	15.096
P07358	Complement component C8 beta chain OS=Homo sapiens OX=9606 GN=C8B PE=1 SV=3	LPLEYSYGEYR	0	52437677	51974933	53301418	46734841	45847851	51974876	53212644	48487672	51361635	48888606	48039514	50351321	48704040	47306165	49345027	45185288	26958472	43947060	3.44837e+07	49138103	41349469	39919662	42566495	46229431	49458434	44755169	46500110	45822961	18544747	43808766	37.7116	38.1607	38.0706	37.9608	38.2717	38.2365	38.2197	38.2004	37.8583	38.0801	38.0954	38.0895	38.0969	38.0153	38.1559	38.0619
P07996	Thrombospondin-1 OS=Homo sapiens OX=9606 GN=THBS1 PE=1 SV=2	GPDPSSPAFR	0	2.15806e+07	2.21225e+07	1.83694e+07	2.30968e+07	20113453	21497898	2.2057e+07	2.16528e+07	2.46169e+07	2.44758e+07	2.39133e+07	2.29754e+07	2.14658e+07	24524822	2.29054e+07	2.43082e+07	25800391	29823760	2.97872e+07	2.83537e+07	28315389	3.14581e+07	2.87675e+07	2.56716e+07	25482332	2.78176e+07	29052903	2.6873e+07	26064702	24647021	21.3578	21.2675	21.2504	21.2085	21.3171	21.2843	21.3037	21.3202	21.3648	21.269	21.2072	21.3097	21.4224	21.289	21.3516	21.2625
P07996	Thrombospondin-1 OS=Homo sapiens OX=9606 GN=THBS1 PE=1 SV=2	FQDLVDAVR	0	2.20847e+06	2.59472e+06	3.09955e+06	2.81909e+06	2.67923e+06	2702955	2.64831e+06	2.64122e+06	2.44866e+06	1.66576e+06	2.60054e+06	2725626	2.54646e+06	2.47479e+06	2.1874e+06	2.42692e+06	3.42005e+06	3.21953e+06	3.77435e+06	3.2819e+06	3.44616e+06	3.59933e+06	3.05066e+06	2.91198e+06	3.0213e+06	2.81727e+06	2.95902e+06	2.77061e+06	1.57274e+06	2.85479e+06	36.9878	37.3389	37.2126	37.1994	37.435	37.3771	37.375	37.353	37.0943	37.2439	37.3111	37.2892	37.2679	37.1644	37.3863	37.2606
P07996	Thrombospondin-1 OS=Homo sapiens OX=9606 GN=THBS1 PE=1 SV=2	GTLLALER	0	1.32294e+07	1.40973e+07	1.60052e+07	1.49085e+07	1.26755e+07	1.27405e+07	1.19027e+07	12764646	1.38526e+07	1.37127e+07	1.45575e+07	1.56659e+07	1.50706e+07	1.45122e+07	1.43352e+07	1.45483e+07	1.6092e+07	1.85781e+07	1.66545e+07	1.6436e+07	16314803	17538588	1.87478e+07	1.49205e+07	1.55643e+07	1.45773e+07	1.68209e+07	1.49133e+07	13639804	1.5944e+07	32.7407	32.7924	32.7017	32.6399	32.848	32.8279	32.7583	32.7924	32.7159	32.7021	32.7707	32.7451	32.7373	32.6745	32.7596	32.7141
P07996	Thrombospondin-1 OS=Homo sapiens OX=9606 GN=THBS1 PE=1 SV=2	GGVNDNFQGVLQNVR	0	1.08658e+07	1.40985e+07	10879803	1.3645e+07	1.35153e+07	12643622	1.32934e+07	13696003	1.32092e+07	1.39069e+07	1.5304e+07	1.61918e+07	1.35864e+07	1.42528e+07	1.43537e+07	1.44671e+07	1.74071e+07	19889944	12614585	1.92396e+07	19591560	2.07712e+07	13692982	17438994	17742726	1.75384e+07	1.55893e+07	1.68465e+07	1.61511e+07	13221135	41.1336	41.6537	41.5649	41.4535	41.7379	41.7246	41.7106	41.7246	41.2886	41.5723	41.5739	41.6167	41.5648	41.4495	41.6685	41.5473
P07996	Thrombospondin-1 OS=Homo sapiens OX=9606 GN=THBS1 PE=1 SV=2	GTSQNDPNWVVR	0	4.32442e+07	3.97048e+07	2.17455e+07	31066588	35770021	41000948	4.1906e+07	36145700	4.15064e+07	4.0429e+07	3.72596e+07	3.96673e+07	3.84513e+07	3.93605e+07	3.74861e+07	4.1274e+07	45863380	5.67149e+07	53099227	48818470	5.47421e+07	5.04827e+07	5.38233e+07	4.64077e+07	4.25073e+07	41144991	45436728	46705559	46380750	3.11225e+07	27.2476	27.1952	27.0957	27.0892	27.2281	27.2429	27.187	27.2285	27.1927	27.1835	27.2295	27.2202	27.238	27.1047	27.2296	27.1209
P07996	Thrombospondin-1 OS=Homo sapiens OX=9606 GN=THBS1 PE=1 SV=2	AQGYSGLSVK	0	7368647	6.95335e+06	6.70415e+06	7.57126e+06	6.38096e+06	7.37064e+06	7.0384e+06	6.01657e+06	6.97629e+06	7.35337e+06	6718983	7.29865e+06	4.94671e+06	7.03792e+06	7.05401e+06	7.68971e+06	6.24226e+06	6.65105e+06	9.94373e+06	9.42998e+06	9.64443e+06	9.14614e+06	8.47713e+06	7.5696e+06	7946927	7.34316e+06	6.98935e+06	6.99192e+06	7.83126e+06	5.32034e+06	20.8288	20.7326	20.68	20.6607	20.7485	20.7591	20.7691	20.7527	20.8319	20.7461	20.7003	20.7783	20.8742	20.7632	20.8334	20.7037
P02760	Protein AMBP OS=Homo sapiens OX=9606 GN=AMBP PE=1 SV=1	WYNLAIGSTCPWLK	0	1.29776e+07	1.90659e+07	1.80817e+07	1.84597e+07	1.6835e+07	1.91968e+07	1.77458e+07	1.66944e+07	13939080	1.38869e+07	1.17197e+07	1.38712e+07	11717058	1.46898e+07	1.51709e+07	1.23319e+07	22202665	35287505	25020398	27342510	3.12313e+07	24353485	1.74196e+07	2.72549e+07	30781926	28928733	28876217	2.64381e+07	1.08805e+07	23437200	57.2189	57.5668	57.4147	57.3116	57.619	57.6017	57.6289	57.593	57.1672	57.4347	57.406	57.3726	57.4209	57.2315	57.4476	57.4228
P02760	Protein AMBP OS=Homo sapiens OX=9606 GN=AMBP PE=1 SV=1	ETLLQDFR	0	70938005	65571073	75397420	70667339	61654782	59449523	59891141	66887781	42979099	55401590	44845625	61147277	54835424	57457835	54630123	50828368	105399718	105961664	104562874	93037034	100060382	96523196	45963132	84208466	92204498	91012620	93380314	95790836	43262966	78761468	38.6613	39.075	38.9638	38.8392	39.1412	39.1118	39.0928	39.0797	38.8265	38.9962	39.0018	39.0489	39.0098	38.8899	39.0324	38.9617
P02760	Protein AMBP OS=Homo sapiens OX=9606 GN=AMBP PE=1 SV=1	VVAQGVGIPEDSIFTMADR	0	143411439	208552648	199571321	215786195	204027121	195148522	207894519	204880363	135109839	158631433	117456353	153917566	153396359	170070053	165824381	125451375	242284372	276779580	250977244	237342590	327836384	248143888	145781499	264969782	288596348	270568434	291713270	263816834	61898762	236442280	55.8731	56.1752	56.0981	55.9625	56.3262	56.2719	56.2595	56.2308	55.8545	56.0564	56.0757	56.0465	56.0811	55.873	56.0757	56.0546
P02760	Protein AMBP OS=Homo sapiens OX=9606 GN=AMBP PE=1 SV=1	EDSCQLGYSAGPCMGMTSR	0	103504136	188121728	194641684	182242584	173030060	183484556	181614308	179949660	181524280	176055512	187466832	200333700	190203036	187408388	187246780	184705584	163408608	206817288	191359688	150101204	188982212	176721880	189522028	195294560	198929488	194016316	185805072	187339408	128216600	175036708	36.4998	36.9374	36.8727	36.8456	37.0392	36.9978	36.979	37.0097	36.6655	36.9048	36.9188	36.9141	36.8904	36.8239	36.98	36.8767
P02760	Protein AMBP OS=Homo sapiens OX=9606 GN=AMBP PE=1 SV=1	TVAACNLPIVR	0	1250662688	1742222592	2010492768	1344526080	1615290624	1488060640	1350238560	2005656800	1755542176	1590332320	1311572032	1796059232	1575586912	1532796032	1638996128	1309985344	1882934528	2401320416	2027679840	1498121952	1815007424	1883667488	2216624992	1878590720	1826249120	1534800224	2217849920	1774837856	1886461056	1960464288	33.4035	33.5704	33.4469	33.3794	33.6052	33.5332	33.5451	33.579	33.44	33.5012	33.464	33.531	33.4951	33.442	33.5112	33.5004
P02760	Protein AMBP OS=Homo sapiens OX=9606 GN=AMBP PE=1 SV=1	AFIQLWAFDAVK	0	37983233	74913724	43936277	71660284	66730550	74581392	83681618	64871046	60796086	86999712	72885306	86474406	33612621	44103085	73744720	64184054	66550656	79369990	64926994	71560514	89148612	50781979	44319931	107401850	148419284	141800648	123811224	118026302	1.409e+07	32104099	63.9233	64.2419	64.1582	63.9875	64.3558	64.3178	64.2926	64.2444	63.8964	64.082	64.0653	64.0409	64.0709	63.8743	64.0738	64.0991
P02671	Fibrinogen alpha chain OS=Homo sapiens OX=9606 GN=FGA PE=1 SV=2	GSESGIFTNTK	0	75253492	80277806	64752814	78713544	75084756	81933778	78997952	72731780	54225103	48367363	49621133	44562324	50753523	47715883	50615003	53063894	46739007	63865892	67567138	63255137	67665076	74345396	59837575	57995817	58879248	61529848	61276350	62946445	59693278	44890332	21.6417	21.5404	21.5344	21.5203	21.5998	21.589	21.6309	21.6055	21.68	21.621	21.5239	21.6347	21.7157	21.6043	21.6748	21.5729
P02671	Fibrinogen alpha chain OS=Homo sapiens OX=9606 GN=FGA PE=1 SV=2	ESSSHHPGIAEFPSR	0	3.69743e+07	33775813	1.47215e+07	2.87999e+07	3.4455e+07	2.82087e+07	2.81031e+07	37057580	2.54443e+07	2.16921e+07	2.20347e+07	2.18471e+07	1.37027e+07	21399997	1.62332e+07	1.81255e+07	25355438	2.39238e+07	34577219	3.37873e+07	2.58117e+07	3.19369e+07	3.33197e+07	3.0748e+07	29458954	2.73606e+07	1.96779e+07	2.00259e+07	2.85478e+07	2.89466e+07	17.8989	17.8291	17.8678	17.8433	17.8166	17.9217	17.9044	17.8971	18.0699	18.0295	18.0744	18.0305	18.0328	17.9676	18.0277	17.8737
P02671	Fibrinogen alpha chain OS=Homo sapiens OX=9606 GN=FGA PE=1 SV=2	QFTSSTSYNR	0	173072456	163173600	162226996	202475732	158242164	167490900	162919872	167837380	172266816	177779244	149456564	158468608	156078972	148855788	138713776	158388756	92562648	133980512	133716274	130310166	144794612	128356198	141464788	121155354	129165908	124031748	126349516	116586784	138544432	74801978	15.3736	15.3502	15.3597	15.3662	15.323	15.373	15.4293	15.388	15.4776	15.3507	15.2501	15.4329	15.3646	15.3765	15.3031	15.3606
Q92954	Proteoglycan 4 OS=Homo sapiens OX=9606 GN=PRG4 PE=1 SV=3	GFGGLTGQIVAALSTAK	0	2.4753e+06	4.67606e+06	2.64872e+06	4.56375e+06	4466360	4.68596e+06	4597780	4.34163e+06	1.37874e+06	1936926	2.05807e+06	2.88347e+06	1.15769e+06	2.33958e+06	1.63578e+06	1.86553e+06	3.65914e+06	3976388	5.29397e+06	3.81318e+06	4.77502e+06	3.22019e+06	2.56318e+06	3.74266e+06	4.22635e+06	3.90407e+06	4.18073e+06	4.53535e+06	1.0405e+06	3.2311e+06	60.8683	61.2299	61.0422	60.995	61.3103	61.2646	61.2769	61.2618	60.9098	61.0784	61.1064	61.0831	61.0998	60.9062	61.1943	61.11
Q92954	Proteoglycan 4 OS=Homo sapiens OX=9606 GN=PRG4 PE=1 SV=3	AIGPSQTHTIR	0	1.46077e+06	1.76376e+06	1.70668e+06	1.52077e+06	1.7699e+06	1.839e+06	1.50562e+06	1.52777e+06	975903	1.04627e+06	1.25303e+06	945405	1.09739e+06	842744	864313	981102	869739	1.78431e+06	1.91691e+06	1.79593e+06	1.97142e+06	2.03058e+06	1.81511e+06	791409	1.10779e+06	844759	984317	637873	1.07139e+06	536503	13.0313	12.8138	12.9314	12.8975	12.8818	12.9779	12.8084	12.863	13.1402	12.9727	12.4193	12.8955	12.9438	12.8207	13.0014	12.8654
Q92954	Proteoglycan 4 OS=Homo sapiens OX=9606 GN=PRG4 PE=1 SV=3	IQYSPAR	0	329987	189510	103298	416936	155111	162941	205910	125214	386628	332457	244333	221617	231462	163787	150042	208361	126998	159363	79133.7	109264	144043	71508.5	168704	15334	303348	265274	318982	223052	170342	18843.9	14.7023	14.7036	14.6091	14.6472	14.6505	14.6241	14.7327	14.7143	14.84	14.7098	14.1722	14.7515	14.7448	14.6516	14.6948	14.6792
Q92954	Proteoglycan 4 OS=Homo sapiens OX=9606 GN=PRG4 PE=1 SV=3	GLPNVVTSAISLPNIR	0	1.04431e+07	17300073	1.13118e+07	1.73088e+07	1.69915e+07	1.54157e+07	15115931	1.56757e+07	3.97587e+06	6.58568e+06	6.05106e+06	6.5983e+06	5.65802e+06	7.66281e+06	7.87181e+06	5.41646e+06	7.72964e+06	12024744	9.29285e+06	1.16767e+07	16932790	1.38171e+07	1.05316e+07	1.4545e+07	1.54682e+07	1.40594e+07	1.46627e+07	1.53346e+07	3.15088e+06	1.23286e+07	57.3834	57.7631	57.5929	57.5466	57.8304	57.8122	57.8039	57.7691	57.3923	57.6194	57.5839	57.6479	57.6062	57.4555	57.6463	57.6381
O43866	CD5 antigen-like OS=Homo sapiens OX=9606 GN=CD5L PE=1 SV=1	LVGGLHR	0	2.80074e+06	1.94701e+06	1.91538e+06	2.76441e+06	2.20989e+06	2.41736e+06	1.97959e+06	2.29502e+06	3.68725e+07	27616574	2.1605e+07	1.34327e+07	1.66286e+07	1.38354e+07	1.10843e+07	1.23131e+07	1.89851e+06	1.97408e+06	2.01063e+06	2.31266e+06	1.76885e+06	1.96432e+06	2.05399e+06	2.48351e+06	4.32278e+06	4.9905e+06	4.82861e+06	4.72172e+06	3.48624e+06	2.33047e+06	11.5929	11.1775	11.3408	11.3026	11.4168	11.3429	11.1278	11.3423	11.3112	11.3821	11.5541	11.2664	11.4731	11.4745	11.5497	11.3188
O43866	CD5 antigen-like OS=Homo sapiens OX=9606 GN=CD5L PE=1 SV=1	GQWGTVCDDGWDIK	0	8611115	9708261	1.24888e+07	11004926	9.3534e+06	1.22336e+07	1.14761e+07	1.03024e+07	1.98909e+07	2.64882e+07	2.45701e+07	22035233	2.43488e+07	2.24954e+07	22199115	26576305	8.45842e+06	15991064	8.14228e+06	1.32387e+07	1.20647e+07	1.20456e+07	5.03922e+06	1.10967e+07	1.09274e+07	9.75803e+06	1.13057e+07	1.04096e+07	930140	8.96754e+06	43.9972	44.5928	44.4991	44.4073	44.6685	44.6323	44.6795	44.6432	44.0147	44.4377	44.4585	44.4659	44.4772	44.3319	44.5513	44.4528
O43866	CD5 antigen-like OS=Homo sapiens OX=9606 GN=CD5L PE=1 SV=1	DVAVLCR	0	1.70418e+07	18749803	1.12938e+07	1.72921e+07	18540900	18164975	1.77451e+07	1.82652e+07	39672496	42756340	4.01178e+07	44397712	3.77844e+07	3.79235e+07	39326119	43037795	1.6649e+07	2.42674e+07	2.21518e+07	2.50629e+07	2.24226e+07	22784272	24644297	1.71e+07	1.82158e+07	18047834	1.87291e+07	1.81743e+07	17631641	1.17431e+07	25.9642	25.9331	25.8424	25.8388	25.9557	25.9394	25.92	25.9588	25.9448	25.9501	25.9347	25.9371	25.9898	25.8523	25.9587	25.8834
O43866	CD5 antigen-like OS=Homo sapiens OX=9606 GN=CD5L PE=1 SV=1	ELGCGAASGTPSGILYEPPAEK	0	105248040	213685088	238008848	215841822	214109448	222359692	204318222	205882435	418910996	398891140	475859196	534474720	482911032	472430740	473855764	415470520	191125862	272539730	123193325	240477116	239917096	228082030	153120947	220423234	228618882	202263033	200375241	210689166	77756707	198332994	41.3942	41.9243	41.7967	41.7407	42.0082	41.9802	41.9893	41.9575	41.4829	41.7648	41.78	41.8212	41.8366	41.6874	41.9129	41.8262
O43866	CD5 antigen-like OS=Homo sapiens OX=9606 GN=CD5L PE=1 SV=1	HQNQWYTVCQTGWSLR	0	7.20727e+06	9404138	1.16501e+07	1.03078e+07	9714870	10871156	1.15721e+07	9687715	22345685	1.87331e+07	2.04719e+07	21662484	25095239	22432351	2.32712e+07	26004327	12031167	1.45185e+07	1.09764e+07	1.41718e+07	13195639	1.45746e+07	7.53341e+06	1.45515e+07	1.35769e+07	1.23616e+07	1.09216e+07	1.20979e+07	8.14736e+06	13020503	39.6309	40.3019	40.1061	40.113	40.3121	40.2653	40.3075	40.2675	39.8297	40.1355	40.1643	40.1961	40.1333	40.0704	40.2819	40.1342
O43866	CD5 antigen-like OS=Homo sapiens OX=9606 GN=CD5L PE=1 SV=1	EATLQDCPSGPWGK	0	63841402	60433638	53194855	63748915	52458807	60650772	63260187	58344942	147772812	129588058	137686364	145299922	130712538	146391276	128484424	140140510	58379888	85123227	76716364	77493079	72392469	82663546	78180474	60435846	59173478	64734691	50981209	61555431	58623804	60789478	32.736	32.9466	32.8166	32.7899	32.9687	32.9804	32.9476	32.9486	32.7987	32.8592	32.8467	32.8955	32.8919	32.7993	32.9093	32.8717
O43866	CD5 antigen-like OS=Homo sapiens OX=9606 GN=CD5L PE=1 SV=1	SLSPSFR	0	105046110	92081153	79500525	100761628	94447894	100679902	93737610	91862121	218027656	246306638	228409954	174816322	227256858	252639060	212271754	234130110	90488059	120878648	108650324	103734265	110990307	104980824	104793953	86609092	87286285	88325705	88182803	82508036	80315208	59762492	22.4272	22.377	22.311	22.3246	22.3993	22.4162	22.4057	22.3988	22.4959	22.4252	22.3484	22.4292	22.486	22.3725	22.4708	22.367
O43866	CD5 antigen-like OS=Homo sapiens OX=9606 GN=CD5L PE=1 SV=1	CYGPGVGR	0	9514401	6.14491e+06	2.87008e+06	1.06917e+07	4.96035e+06	4.25617e+06	5.18012e+06	3.75349e+06	27277328	3.0492e+07	2.82373e+07	2.65826e+07	2.72353e+07	2.39986e+07	2.30816e+07	27189649	3.48154e+06	6.24493e+06	3.77557e+06	4.58789e+06	4.48903e+06	3.79147e+06	4.64979e+06	4.15208e+06	7.24438e+06	7.4296e+06	8.44654e+06	7.49827e+06	5.44337e+06	1.21729e+06	14.9263	14.8931	14.9054	14.9098	14.8927	14.9368	14.9377	14.9684	15.0612	14.9551	14.5108	15.0312	14.9849	14.9294	14.9257	14.9206
O43866	CD5 antigen-like OS=Homo sapiens OX=9606 GN=CD5L PE=1 SV=1	IWLDNVR	0	72743606	93476815	85368142	92523881	82702327	92802561	87719376	82617916	215694540	207400566	215458772	198791308	197237344	190946112	205578500	227427552	106465845	146559098	76546732	99212659	100289150	98411499	60441956	99658725	84290404	81641795	95867109	83992595	82641093	80960810	35.3557	35.5936	35.4799	35.4029	35.6646	35.6219	35.5896	35.6114	35.4488	35.5062	35.5585	35.5168	35.57	35.4359	35.6092	35.4798
P00915	Carbonic anhydrase 1 OS=Homo sapiens OX=9606 GN=CA1 PE=1 SV=2	HDTSLKPISVSYNPATAK	0	0	0	0	0	26480.2	0	0	0	0	0	3234.02	0	0	0	0	0	0	22396.8	0	0	0	17170.2	0	0	24471.5	0	3119.47	23963.7	0	42461.7	#N/A	#N/A	#N/A	#N/A	21.0834	#N/A	#N/A	#N/A	#N/A	#N/A	20.3054	#N/A	#N/A	#N/A	#N/A	#N/A
P00915	Carbonic anhydrase 1 OS=Homo sapiens OX=9606 GN=CA1 PE=1 SV=2	VLDALQAIK	0	1.1653e+07	1.95582e+07	1.94214e+07	2.16771e+07	20053594	1.94196e+07	1.97671e+07	2.12842e+07	6.98457e+06	4.25444e+06	6.98896e+06	7.20445e+06	7306719	7.15634e+06	7.34747e+06	5.86822e+06	16096341	1.95421e+07	1.64621e+07	1.73732e+07	1.59684e+07	1.63882e+07	1.19481e+07	7.65117e+06	8.67091e+06	7.90821e+06	9.38603e+06	8.69716e+06	6.64422e+06	8.51683e+06	37.8695	38.2606	38.1484	38.1162	38.3404	38.3042	38.2793	38.2581	38.05	38.1506	38.1872	38.2399	38.2055	38.0898	38.2586	38.1681
Q04756	Hepatocyte growth factor activator OS=Homo sapiens OX=9606 GN=HGFAC PE=1 SV=1	MLHACTSEGSAHR	0	0	0	100317	0	80727.5	47102.6	33309.6	0	91015.8	265402	155614	114903	156336	136105	164827	148882	132421	157040	162872	47827.4	130958	0	100538	0	0	56020.9	65772.3	80097.1	86632.5	122078	#N/A	#N/A	33.9585	#N/A	34.0068	34.0428	35.5692	#N/A	33.9325	34.0431	34.0326	34.0297	33.9807	33.922	34.0473	33.975
Q04756	Hepatocyte growth factor activator OS=Homo sapiens OX=9606 GN=HGFAC PE=1 SV=1	WCATTHNYDR	0	1.31551e+06	36596.2	357514	0	43478.4	251596	0	21532.3	0	91767.3	121150	608427	532690	0	37567	0	0	17833	1.06308e+06	0	0	0	1154070	0	33251.6	0	0	0	54951.9	92368.8	49.8539	47.4253	46.475	#N/A	50.4355	46.8882	#N/A	49.6755	#N/A	50.2863	50.3722	50.2972	46.2769	#N/A	47.0065	#N/A
Q04756	Hepatocyte growth factor activator OS=Homo sapiens OX=9606 GN=HGFAC PE=1 SV=1	NPDNDERPWCYVVK	0	0	0	88012.1	0	141144	0	112526	0	21485.4	0	0	55606	0	0	0	0	0	0	85777.3	158958	145098	15215.7	0	0	26409.9	0	0	0	26457.5	80432.1	#N/A	#N/A	48.114	#N/A	45.5357	#N/A	45.4909	#N/A	48.5626	#N/A	#N/A	49.1518	#N/A	#N/A	#N/A	#N/A
Q04756	Hepatocyte growth factor activator OS=Homo sapiens OX=9606 GN=HGFAC PE=1 SV=1	VQLSPDLLATLPEPASPGR	0	361012	996786	135081	1.08536e+06	941940	1.07278e+06	822390	883917	67397.4	99506.2	241656	121969	195569	301733	150302	255080	201148	585614	98293.1	127536	634597	57626.9	470467	624964	814584	821352	780189	29544.2	105662	136567	67.6075	67.9001	67.8048	67.6809	68.0747	67.9487	67.9302	67.9231	67.4345	67.7795	67.7023	67.7558	67.7196	67.5319	67.7876	67.7342
Q04756	Hepatocyte growth factor activator OS=Homo sapiens OX=9606 GN=HGFAC PE=1 SV=1	TTDVTQTFGIEK	0	236872	356856	418646	552420	408928	349139	509724	442799	306944	417213	0	0	0	418477	0	121489	155208	749212	214396	330153	396946	439351	1.39313e+06	290830	351058	289821	329452	330024	402179	279994	39.9173	40.4556	40.3303	40.2555	40.4963	40.4497	40.4643	40.46	40.2255	40.1562	#N/A	#N/A	#N/A	40.3956	#N/A	40.2458
Q04756	Hepatocyte growth factor activator OS=Homo sapiens OX=9606 GN=HGFAC PE=1 SV=1	SQFVQPICLPEPGSTFPAGHK	0	750510	865307	779334	859332	1.48882e+06	978812	1.17038e+06	982727	1.8835e+06	2.33021e+06	2.04893e+06	2.32016e+06	2.43548e+06	2.43663e+06	2.63117e+06	2.63403e+06	1.7428e+06	2.42046e+06	1.83714e+06	2.73262e+06	2.38852e+06	1.99971e+06	2.94093e+06	1.76443e+06	1.83835e+06	1.8316e+06	1826356	1.48849e+06	40832.5	1.76951e+06	46.1842	46.4738	46.4203	46.2526	46.5732	46.4879	46.5945	46.4578	45.9966	46.3359	46.3434	46.4248	46.3742	46.2157	46.3025	46.2914
Q04756	Hepatocyte growth factor activator OS=Homo sapiens OX=9606 GN=HGFAC PE=1 SV=1	LHKPGVYTR	0	694127	730826	537628	918290	655227	730480	677850	767930	673563	661643	692108	642714	109176	136336	563110	638016	560868	632452	658618	721130	719676	699944	673560	540405	635735	537252	503760	589828	705165	394054	20.1722	20.1227	20.0865	20.0691	20.1266	20.1408	20.1696	20.1677	20.1989	20.1157	20.1163	20.2277	20.1531	21.5409	20.2043	20.0844
Q04756	Hepatocyte growth factor activator OS=Homo sapiens OX=9606 GN=HGFAC PE=1 SV=1	VANYVDWINDR	0	194527	244053	74442.2	148888	76705.8	65795.2	82058.2	31845.2	210686	172469	129850	503938	192788	102109	222459	261123	2238.86	259171	12996.5	361225	524993	174850	248089	111346	36532.2	132230	278697	379535	50912	38786.1	32.0412	32.1745	32.0274	32.0178	32.6643	28.4096	32.1121	32.1301	32.1217	32.1402	32.0947	32.9881	33.0181	32.0343	32.1379	32.1323
P00558	Phosphoglycerate kinase 1 OS=Homo sapiens OX=9606 GN=PGK1 PE=1 SV=3	ACANPAAGSVILLENLR	0	63507.2	158024	105465	222084	703726	290499	92957.2	155054	42755.3	144431	541985	362853	209297	85454	558239	129921	80039.3	39895.7	20711.7	672522	715146	263780	88893.8	204243	59164.3	65504.4	116306	146053	1.60022e+06	41064.4	47.8854	49.1211	48.4138	48.212	47.537	48.4854	48.49	48.402	48.6973	48.3208	48.3359	48.327	48.418	48.3857	47.6475	48.2333
P00558	Phosphoglycerate kinase 1 OS=Homo sapiens OX=9606 GN=PGK1 PE=1 SV=3	AHSSMVGVNLPQK	0	40161111	3.11425e+07	4.98792e+07	36253894	60372894	4.14257e+07	53536302	43601733	71435300	68202440	20792980	81415517	35908153	55721224	76361640	63470918	39223701	42816586	59133008	47683070	57421736	59727514	31052381	53761693	63294882	63181292	49589758	4.69275e+07	56535508	38779821	33.746	33.9851	33.9798	33.8839	34.0956	34.103	34.0743	34.1513	33.934	33.9927	33.9724	34.0292	33.9829	33.9361	34.0749	33.9296
P00558	Phosphoglycerate kinase 1 OS=Homo sapiens OX=9606 GN=PGK1 PE=1 SV=3	AGGFLMK	0	771338	561481	439212	745539	616361	667309	908320	606862	155766	82587.7	71022.6	74986.5	224223	130216	141742	152197	435435	520602	427821	522105	343776	426457	526981	210910	46362.1	189332	295122	45599.7	226296	130386	27.604	27.592	27.4612	27.4949	27.5828	27.5994	27.5946	27.6451	27.6264	26.3545	26.3637	26.3841	27.6468	27.5408	27.6429	27.5232
P00558	Phosphoglycerate kinase 1 OS=Homo sapiens OX=9606 GN=PGK1 PE=1 SV=3	VLNNMEIGTSLFDEEGAK	0	18114	105779	0	0	0	38803.7	0	0	0	0	0	93640.9	0	0	0	0	0	0	41801.5	0	0	38546.2	0	0	0	0	0	0	46123.4	0	34.8924	35.7534	#N/A	#N/A	#N/A	35.7981	#N/A	#N/A	#N/A	#N/A	#N/A	36.7517	#N/A	#N/A	#N/A	#N/A
P00558	Phosphoglycerate kinase 1 OS=Homo sapiens OX=9606 GN=PGK1 PE=1 SV=3	GCITIIGGGDTATCCAK	0	956106	714357	995442	960359	827437	956212	722977	892083	53954.9	0	57247.4	97135.6	132649	55901.5	150077	119738	634206	905012	573889	589251	760500	550942	529931	611554	485124	541093	706467	609899	653388	564196	32.2867	32.3743	32.3456	32.2675	32.5056	32.4614	32.4319	32.452	32.3063	#N/A	32.3879	32.367	32.3761	32.2931	32.3833	32.3451
Q13201	Multimerin-1 OS=Homo sapiens OX=9606 GN=MMRN1 PE=1 SV=3	FLQSFAR	0	39050.4	18648	26508.7	0	33609.5	21617	24327.7	0	19936.8	0	50916.2	0	0	0	0	0	18032	0	0	0	62147.1	17118.8	73557.8	0	37369.4	26291.2	0	16160.7	0	0	22.1932	22.1835	24.7877	#N/A	22.8402	22.8244	21.1155	#N/A	22.3043	#N/A	22.8931	#N/A	#N/A	#N/A	#N/A	#N/A
Q13201	Multimerin-1 OS=Homo sapiens OX=9606 GN=MMRN1 PE=1 SV=3	GPCGWTGGSCPQR	0	416576	349488	410914	383146	288622	441408	402513	312615	548031	553957	518638	604057	462028	576184	415080	625384	336183	635861	736216	674795	584951	553321	617786	411990	511249	526880	487055	392981	435110	392695	19.2013	19.07	19.0531	19.0521	19.1554	19.0907	19.1334	19.1282	19.2228	19.0624	19.1406	19.1378	19.1636	19.1153	19.1737	19.053
Q13201	Multimerin-1 OS=Homo sapiens OX=9606 GN=MMRN1 PE=1 SV=3	VTQTLIPYYISVK	0	3.70887e+06	4425153	2.50206e+06	4.77779e+06	3.60927e+06	3.82737e+06	3.52513e+06	3.66156e+06	3.11681e+06	3.25465e+06	2.43535e+06	4.22574e+06	3.66473e+06	3.91141e+06	4.21263e+06	3.55284e+06	3.41368e+06	2.45725e+06	2.67588e+06	3.68937e+06	121709	163349	2.46243e+06	2.77745e+06	4.56969e+06	4.73358e+06	4229948	4.46215e+06	4.2695e+06	223090	33.7639	33.9467	33.8852	33.8066	34.0032	34.017	33.9677	33.9851	33.8432	33.9236	33.9125	33.9705	33.9378	33.8563	33.9604	33.9025
Q13201	Multimerin-1 OS=Homo sapiens OX=9606 GN=MMRN1 PE=1 SV=3	GLTEFVEPIIQIK	0	0	0	0	13091.6	0	21880.2	0	16092.6	10457.3	0	0	0	215323	29575.6	0	0	0	0	0	0	0	0	0	0	31043.9	0	0	0	0	0	#N/A	#N/A	#N/A	46.217	#N/A	46.4518	#N/A	49.8556	48.3733	#N/A	#N/A	#N/A	48.6074	47.999	#N/A	#N/A
Q13201	Multimerin-1 OS=Homo sapiens OX=9606 GN=MMRN1 PE=1 SV=3	SLPGSLANVVK	0	415025	2.92503e+06	1.87494e+06	2.30044e+06	2.71304e+06	2.10265e+06	327880	710794	390290	498194	192802	1.3647e+06	825808	231769	349509	382596	225277	397731	1.4196e+06	1.32971e+06	555685	579277	1.52624e+06	561265	1.32035e+06	318895	1.62917e+06	506514	1.27547e+06	922968	33.2796	31.1459	31.1869	31.1612	31.2259	31.3491	33.4051	33.5157	31.0998	31.1383	31.2768	31.1461	31.1357	33.3696	33.4588	33.4217
Q13201	Multimerin-1 OS=Homo sapiens OX=9606 GN=MMRN1 PE=1 SV=3	TSFTCACR	0	0	0	35361.6	0	110662	62598	56544	107546	0	0	0	0	88295	0	0	0	31065.9	1769.29	0	36871.2	39254.8	61767.1	37821.1	79150	52902.2	0	42132.2	0	94200.3	32021.7	#N/A	#N/A	41.0838	#N/A	41.3725	41.3473	41.2828	41.3385	#N/A	#N/A	#N/A	#N/A	41.3498	#N/A	#N/A	#N/A
Q13201	Multimerin-1 OS=Homo sapiens OX=9606 GN=MMRN1 PE=1 SV=3	LVEENALAPDFSK	0	4.55153e+06	6.20864e+06	6.17778e+06	6.03311e+06	5.92195e+06	5.97233e+06	5.17631e+06	5.3232e+06	5.05877e+06	5.42893e+06	5.54519e+06	6.27332e+06	4.98837e+06	5.32658e+06	5.50318e+06	5.62889e+06	6.28748e+06	7.03053e+06	5.50273e+06	6.25455e+06	5.94675e+06	6.54021e+06	6128623	5.4455e+06	5.25387e+06	5.51046e+06	5.41387e+06	5.18912e+06	4.5471e+06	5.17198e+06	38.2	38.6357	38.5511	38.4654	38.7347	38.6919	38.6474	38.7171	38.327	38.5418	38.5735	38.6169	38.5604	38.4517	38.661	38.521
Q13201	Multimerin-1 OS=Homo sapiens OX=9606 GN=MMRN1 PE=1 SV=3	IPYLGVYVFK	0	98774.8	49142	61082.7	0	13536.8	0	0	43821.4	45890.4	88292.3	283165	402034	230740	256406	225859	107114	29639.6	300485	93025.4	80072.9	178393	121630	302860	71392.6	76866.2	178187	61355.2	118037	60591.1	41591.2	28.1441	28.1534	28.0081	#N/A	28.6059	#N/A	#N/A	28.1684	28.82	30.4558	28.1477	28.206	28.0276	28.0506	27.9956	28.0285
O00187	Mannan-binding lectin serine protease 2 OS=Homo sapiens OX=9606 GN=MASP2 PE=1 SV=4	WPEPVFGR	0	9.2783e+06	1.50838e+07	1.50222e+07	1.63583e+07	1.54547e+07	1.60161e+07	1.6027e+07	1.4696e+07	1.01001e+07	9.75332e+06	1.14535e+07	1.18998e+07	1.11638e+07	1.06654e+07	11031192	1.10239e+07	1.46529e+07	1.86342e+07	1.38709e+07	1.38542e+07	1.52775e+07	1.56347e+07	1.46781e+07	1.67828e+07	1.62284e+07	1.58571e+07	1.54111e+07	16006977	1.25148e+07	1.49854e+07	40.6423	41.1764	41.083	41.0351	41.2786	41.2088	41.2049	41.2369	40.835	41.1196	41.1352	41.1232	41.1465	41.0344	41.1699	41.1097
O00187	Mannan-binding lectin serine protease 2 OS=Homo sapiens OX=9606 GN=MASP2 PE=1 SV=4	LASPGFPGEYANDQER	0	1.76217e+07	1.37317e+07	1.37571e+07	1.44459e+07	13670073	1.41071e+07	1.37669e+07	1.391e+07	1.12496e+07	1.0741e+07	1.13995e+07	1.08101e+07	1.0153e+07	10458860	1.07159e+07	1.15324e+07	1.18422e+07	1.24395e+07	1.44764e+07	1.51868e+07	1.45501e+07	1.4943e+07	1.5381e+07	1.50978e+07	1.60284e+07	1.5193e+07	1.46402e+07	1.48386e+07	1.69865e+07	1.44847e+07	34.2353	34.4875	34.3926	34.3242	34.6096	34.5613	34.5021	34.5097	34.3685	34.3999	34.4845	34.4655	34.4537	34.3622	34.52	34.4362
P02741	C-reactive protein OS=Homo sapiens OX=9606 GN=CRP PE=1 SV=1	AFVFPK	0	9.13242e+07	9.13767e+07	1.07843e+08	9.8062e+07	8.74713e+07	9.37497e+07	8.63957e+07	8.73812e+07	2.11462e+06	2.29439e+06	1.77433e+06	2.35875e+06	2.05343e+06	2.1571e+06	2.22689e+06	1.98249e+06	3.0521e+06	3315190	3.1651e+06	3.10392e+06	3.11597e+06	2.85649e+06	2.96294e+06	3.9667e+06	4.10035e+06	4.06625e+06	4.42874e+06	4.01095e+06	4.09848e+06	3.42829e+06	31.4296	31.4215	31.3477	31.3345	31.5048	31.4504	31.4336	31.4319	31.4175	31.4289	31.3849	31.4469	31.4707	31.3297	31.4431	31.378
P02741	C-reactive protein OS=Homo sapiens OX=9606 GN=CRP PE=1 SV=1	APLTKPLK	0	8787097	6802390	3.28384e+06	1.00324e+07	4.51642e+06	4.16852e+06	4.51496e+06	3.63622e+06	497280	650694	606023	377957	428971	418612	305420	358279	61967.1	22168.6	6278.85	21032	9727.17	5251.75	9966.97	67655.1	496114	457213	547261	402610	488010	39662.8	11.6279	11.2572	11.4265	11.4074	11.4801	11.3981	11.1709	11.4307	11.6315	11.5422	11.5817	11.3204	11.5564	11.5521	11.6293	11.3804
P02741	C-reactive protein OS=Homo sapiens OX=9606 GN=CRP PE=1 SV=1	YEVQGEVFTKPQLWP	0	20938313	31044154	2.84558e+07	32824944	2.77043e+07	34686022	30572439	31735755	451075	440096	202260	502685	328104	487179	265302	245355	627317	1.03787e+06	421772	875243	973494	850485	595088	1.5068e+06	1.49256e+06	1.3491e+06	1.20728e+06	1.54856e+06	163429	1.18423e+06	54.1384	54.3947	54.3101	54.246	54.5239	54.5042	54.4886	54.4625	54.1128	54.2738	54.2424	54.2549	54.3642	54.1502	54.3236	54.3128
[truncated: 14 more columns]

## Sheet: sheet2
sheet 2. A list of peptides from DDA analysis
Accession	Description	Coverage [%]	# Peptides	# PSMs	# Unique Peptides	# AAs	MW [kDa]	calc. pI	Score Sequest HT: Sequest HT
P04114	Apolipoprotein B-100 OS=Homo sapiens OX=9606 GN=APOB PE=1 SV=2	60	247	3382	247	4563	515.3	7.05	9159.08
P01024	Complement C3 OS=Homo sapiens OX=9606 GN=C3 PE=1 SV=2	79	129	6348	129	1663	187	6.4	17873.4
P02787	Serotransferrin OS=Homo sapiens OX=9606 GN=TF PE=1 SV=3	88	85	6106	85	698	77	7.12	18291.8
P01023	Alpha-2-macroglobulin OS=Homo sapiens OX=9606 GN=A2M PE=1 SV=3	65	84	6061	74	1474	163.2	6.46	18230
P0C0L5	Complement C4-B OS=Homo sapiens OX=9606 GN=C4B PE=1 SV=2	61	86	1998	4	1744	192.6	7.27	5379.72
P0C0L4	Complement C4-A OS=Homo sapiens OX=9606 GN=C4A PE=1 SV=2	61	86	1947	4	1744	192.7	7.08	5214.72
P02751	Fibronectin OS=Homo sapiens OX=9606 GN=FN1 PE=1 SV=5	48	79	1037	79	2477	272.2	5.5	2965.06
P00450	Ceruloplasmin OS=Homo sapiens OX=9606 GN=CP PE=1 SV=1	61	52	1208	52	1065	122.1	5.72	3907.76
P02768	Serum albumin OS=Homo sapiens OX=9606 GN=ALB PE=1 SV=2	84	61	3834	61	609	69.3	6.28	10754.4
P04275	von Willebrand factor OS=Homo sapiens OX=9606 GN=VWF PE=1 SV=4	36	74	190	74	2813	309.1	5.48	557.73
P08603	Complement factor H OS=Homo sapiens OX=9606 GN=CFH PE=1 SV=4	50	54	591	50	1231	139	6.61	1523.85
P00734	Prothrombin OS=Homo sapiens OX=9606 GN=F2 PE=1 SV=2	56	35	686	35	622	70	5.9	2234.55
P01009	Alpha-1-antitrypsin OS=Homo sapiens OX=9606 GN=SERPINA1 PE=1 SV=3	74	36	4422	35	418	46.7	5.59	14143.4
P00747	Plasminogen OS=Homo sapiens OX=9606 GN=PLG PE=1 SV=2	60	45	389	45	810	90.5	7.24	1068.71
P01031	Complement C5 OS=Homo sapiens OX=9606 GN=C5 PE=1 SV=4	46	64	380	64	1676	188.2	6.52	912.12
P00738	Haptoglobin OS=Homo sapiens OX=9606 GN=HP PE=1 SV=1	74	39	2980	19	406	45.2	6.58	8014.96
P02774	Vitamin D-binding protein OS=Homo sapiens OX=9606 GN=GC PE=1 SV=2	74	37	1250	37	474	52.9	5.45	3190.38
P02647	Apolipoprotein A-I OS=Homo sapiens OX=9606 GN=APOA1 PE=1 SV=1	90	43	3263	43	267	30.8	5.76	7906.68
Q14624	Inter-alpha-trypsin inhibitor heavy chain H4 OS=Homo sapiens OX=9606 GN=ITIH4 PE=1 SV=4	49	38	706	38	930	103.3	6.98	1863.47
P06396	Gelsolin OS=Homo sapiens OX=9606 GN=GSN PE=1 SV=1	45	27	277	27	782	85.6	6.28	917.05
P19827	Inter-alpha-trypsin inhibitor heavy chain H1 OS=Homo sapiens OX=9606 GN=ITIH1 PE=1 SV=3	50	35	753	35	911	101.3	6.79	2219.74
Q9Y490	Talin-1 OS=Homo sapiens OX=9606 GN=TLN1 PE=1 SV=3	33	57	82	57	2541	269.6	6.07	242.65
P19823	Inter-alpha-trypsin inhibitor heavy chain H2 OS=Homo sapiens OX=9606 GN=ITIH2 PE=1 SV=2	41	31	737	31	946	106.4	6.86	1720.59
P04003	C4b-binding protein alpha chain OS=Homo sapiens OX=9606 GN=C4BPA PE=1 SV=2	61	29	533	29	597	67	7.3	1703.1
P02790	Hemopexin OS=Homo sapiens OX=9606 GN=HPX PE=1 SV=2	72	33	1603	33	462	51.6	7.02	3763.25
P01042	Kininogen-1 OS=Homo sapiens OX=9606 GN=KNG1 PE=1 SV=2	41	24	546	24	644	71.9	6.81	1341.11
Q9Y6R7	IgGFc-binding protein OS=Homo sapiens OX=9606 GN=FCGBP PE=1 SV=3	21	45	91	45	5405	571.6	5.34	269.85
P01008	Antithrombin-III OS=Homo sapiens OX=9606 GN=SERPINC1 PE=1 SV=1	48	25	671	25	464	52.6	6.71	1733.1
P08697	Alpha-2-antiplasmin OS=Homo sapiens OX=9606 GN=SERPINF2 PE=1 SV=3	49	22	214	22	491	54.5	6.29	667.21
P01871	Immunoglobulin heavy constant mu OS=Homo sapiens OX=9606 GN=IGHM PE=1 SV=4	68	29	1063	29	453	49.4	6.77	2650.47
P13671	Complement component C6 OS=Homo sapiens OX=9606 GN=C6 PE=1 SV=3	45	32	159	32	934	104.7	6.76	500.23
P01876	Immunoglobulin heavy constant alpha 1 OS=Homo sapiens OX=9606 GN=IGHA1 PE=1 SV=2	78	22	1408	12	353	37.6	6.51	4734.23
P06727	Apolipoprotein A-IV OS=Homo sapiens OX=9606 GN=APOA4 PE=1 SV=3	73	33	732	33	396	45.4	5.38	2052.1
P69905	Hemoglobin subunit alpha OS=Homo sapiens OX=9606 GN=HBA1 PE=1 SV=2	92	12	860	11	142	15.2	8.68	2607.01
P21333	Filamin-A OS=Homo sapiens OX=9606 GN=FLNA PE=1 SV=4	34	55	80	53	2647	280.6	6.06	209.62
P01859	Immunoglobulin heavy constant gamma 2 OS=Homo sapiens OX=9606 GN=IGHG2 PE=1 SV=2	62	20	931	8	326	35.9	7.59	2258.67
P01857	Immunoglobulin heavy constant gamma 1 OS=Homo sapiens OX=9606 GN=IGHG1 PE=1 SV=1	67	21	737	11	330	36.1	8.19	1879.16
P00751	Complement factor B OS=Homo sapiens OX=9606 GN=CFB PE=1 SV=2	45	31	382	31	764	85.5	7.06	864.78
P00739	Haptoglobin-related protein OS=Homo sapiens OX=9606 GN=HPR PE=2 SV=2	77	28	1438	8	348	39	7.09	3185.12
P10643	Complement component C7 OS=Homo sapiens OX=9606 GN=C7 PE=1 SV=2	43	29	139	29	843	93.5	6.48	379.24
P20742	Pregnancy zone protein OS=Homo sapiens OX=9606 GN=PZP PE=1 SV=4	31	36	712	26	1482	163.8	6.38	1854.46
P01011	Alpha-1-antichymotrypsin OS=Homo sapiens OX=9606 GN=SERPINA3 PE=1 SV=2	50	21	963	21	423	47.6	5.52	2932.2
P04217	Alpha-1B-glycoprotein OS=Homo sapiens OX=9606 GN=A1BG PE=1 SV=4	59	20	544	20	495	54.2	5.86	1516.79
O75882	Attractin OS=Homo sapiens OX=9606 GN=ATRN PE=1 SV=2	30	34	128	34	1429	158.4	7.31	349.42
P08519	Apolipoprotein(a) OS=Homo sapiens OX=9606 GN=LPA PE=1 SV=1	45	33	85	33	4548	501	5.88	227.69
P12259	Coagulation factor V OS=Homo sapiens OX=9606 GN=F5 PE=1 SV=4	22	42	84	42	2224	251.5	6.05	237.92
P01877	Immunoglobulin heavy constant alpha 2 OS=Homo sapiens OX=9606 GN=IGHA2 PE=1 SV=4	75	19	556	9	340	36.6	6.27	1646.82
P01860	Immunoglobulin heavy constant gamma 3 OS=Homo sapiens OX=9606 GN=IGHG3 PE=1 SV=2	59	21	915	8	377	41.3	7.9	2197.33
Q96PD5	N-acetylmuramoyl-L-alanine amidase OS=Homo sapiens OX=9606 GN=PGLYRP2 PE=1 SV=1	44	17	121	17	576	62.2	7.55	408.1
P43652	Afamin OS=Homo sapiens OX=9606 GN=AFM PE=1 SV=1	45	25	325	25	599	69	5.9	797.42
P35527	Keratin, type I cytoskeletal 9 OS=Homo sapiens OX=9606 GN=KRT9 PE=1 SV=3	58	23	106	22	623	62	5.24	336.5
P00736	Complement C1r subcomponent OS=Homo sapiens OX=9606 GN=C1R PE=1 SV=2	50	28	164	26	705	80.1	6.21	429.49
P02765	Alpha-2-HS-glycoprotein OS=Homo sapiens OX=9606 GN=AHSG PE=1 SV=2	47	13	584	13	367	39.3	5.72	2188.49
P09871	Complement C1s subcomponent OS=Homo sapiens OX=9606 GN=C1S PE=1 SV=1	39	19	149	19	688	76.6	4.96	450.35
P05160	Coagulation factor XIII B chain OS=Homo sapiens OX=9606 GN=F13B PE=1 SV=3	49	29	121	29	661	75.5	6.39	320.87
P07225	Vitamin K-dependent protein S OS=Homo sapiens OX=9606 GN=PROS1 PE=1 SV=1	39	24	229	24	676	75.1	5.67	684.61
P05155	Plasma protease C1 inhibitor OS=Homo sapiens OX=9606 GN=SERPING1 PE=1 SV=2	31	19	622	19	500	55.1	6.55	1442.33
P10909	Clusterin OS=Homo sapiens OX=9606 GN=CLU PE=1 SV=1	38	16	332	16	449	52.5	6.27	990.13
P68871	Hemoglobin subunit beta OS=Homo sapiens OX=9606 GN=HBB PE=1 SV=2	86	15	1467	8	147	16	7.28	3785.61
P03952	Plasma kallikrein OS=Homo sapiens OX=9606 GN=KLKB1 PE=1 SV=1	55	29	153	29	638	71.3	8.22	362.68
P01861	Immunoglobulin heavy constant gamma 4 OS=Homo sapiens OX=9606 GN=IGHG4 PE=1 SV=1	68	15	509	8	327	35.9	7.36	1170.45
P05546	Heparin cofactor 2 OS=Homo sapiens OX=9606 GN=SERPIND1 PE=1 SV=3	44	20	355	20	499	57	6.9	932.39
P60709	Actin, cytoplasmic 1 OS=Homo sapiens OX=9606 GN=ACTB PE=1 SV=1	52	13	104	7	375	41.7	5.48	287.12
P02766	Transthyretin OS=Homo sapiens OX=9606 GN=TTR PE=1 SV=1	69	9	851	9	147	15.9	5.76	3562.09
P07358	Complement component C8 beta chain OS=Homo sapiens OX=9606 GN=C8B PE=1 SV=3	41	18	105	18	591	67	8.13	279.03
P06681	Complement C2 OS=Homo sapiens OX=9606 GN=C2 PE=1 SV=2	38	22	151	22	752	83.2	7.42	388.21
P04264	Keratin, type II cytoskeletal 1 OS=Homo sapiens OX=9606 GN=KRT1 PE=1 SV=6	49	24	102	20	644	66	8.12	301.96
P25311	Zinc-alpha-2-glycoprotein OS=Homo sapiens OX=9606 GN=AZGP1 PE=1 SV=2	52	19	207	19	298	34.2	6.05	530.7
P04004	Vitronectin OS=Homo sapiens OX=9606 GN=VTN PE=1 SV=1	44	17	275	17	478	54.3	5.8	672.36
P35858	Insulin-like growth factor-binding protein complex acid labile subunit OS=Homo sapiens OX=9606 GN=IGFALS PE=1 SV=1	39	19	77	19	605	66	6.79	228.9
P00748	Coagulation factor XII OS=Homo sapiens OX=9606 GN=F12 PE=1 SV=3	38	18	76	18	615	67.7	7.74	276.84
P02042	Hemoglobin subunit delta OS=Homo sapiens OX=9606 GN=HBD PE=1 SV=2	88	14	899	7	147	16	8.05	2388.7
P07996	Thrombospondin-1 OS=Homo sapiens OX=9606 GN=THBS1 PE=1 SV=2	29	29	85	29	1170	129.3	4.94	206.42
P02788	Lactotransferrin OS=Homo sapiens OX=9606 GN=LTF PE=1 SV=6	49	28	57	28	710	78.1	8.12	150.24
P02760	Protein AMBP OS=Homo sapiens OX=9606 GN=AMBP PE=1 SV=1	42	11	184	11	352	39	6.25	556.17
P02671	Fibrinogen alpha chain OS=Homo sapiens OX=9606 GN=FGA PE=1 SV=2	35	21	74	21	866	94.9	6.01	185.86
P01834	Immunoglobulin kappa constant OS=Homo sapiens OX=9606 GN=IGKC PE=1 SV=2	90	10	971	10	107	11.8	6.52	2927.06
P07357	Complement component C8 alpha chain OS=Homo sapiens OX=9606 GN=C8A PE=1 SV=2	34	16	108	16	584	65.1	6.47	264.51
Q06033	Inter-alpha-trypsin inhibitor heavy chain H3 OS=Homo sapiens OX=9606 GN=ITIH3 PE=1 SV=2	23	16	119	16	890	99.8	5.74	323.05
P02652	Apolipoprotein A-II OS=Homo sapiens OX=9606 GN=APOA2 PE=1 SV=1	72	12	736	12	100	11.2	6.62	1801.14
Q14520	Hyaluronan-binding protein 2 OS=Homo sapiens OX=9606 GN=HABP2 PE=1 SV=1	38	18	95	18	560	62.6	6.54	242.65
P48740	Mannan-binding lectin serine protease 1 OS=Homo sapiens OX=9606 GN=MASP1 PE=1 SV=3	36	17	57	17	699	79.2	5.49	140.79
P02753	Retinol-binding protein 4 OS=Homo sapiens OX=9606 GN=RBP4 PE=1 SV=3	66	9	425	9	201	23	6.07	1552.6
P23142	Fibulin-1 OS=Homo sapiens OX=9606 GN=FBLN1 PE=1 SV=4	28	13	35	13	703	77.2	5.22	114.12
P02763	Alpha-1-acid glycoprotein 1 OS=Homo sapiens OX=9606 GN=ORM1 PE=1 SV=1	51	13	327	11	201	23.5	5.02	925.04
P04040	Catalase OS=Homo sapiens OX=9606 GN=CAT PE=1 SV=3	44	20	39	20	527	59.7	7.39	98.35
P02749	Beta-2-glycoprotein 1 OS=Homo sapiens OX=9606 GN=APOH PE=1 SV=3	50	12	73	12	345	38.3	7.97	241.79
Q92954	Proteoglycan 4 OS=Homo sapiens OX=9606 GN=PRG4 PE=1 SV=3	20	23	49	23	1404	151	9.51	124.22
P02675	Fibrinogen beta chain OS=Homo sapiens OX=9606 GN=FGB PE=1 SV=2	45	18	45	18	491	55.9	8.27	130.21
P02748	Complement component C9 OS=Homo sapiens OX=9606 GN=C9 PE=1 SV=2	40	19	146	19	559	63.1	5.59	338.75
P15169	Carboxypeptidase N catalytic chain OS=Homo sapiens OX=9606 GN=CPN1 PE=1 SV=1	36	10	60	10	458	52.3	7.34	155.09
Q08380	Galectin-3-binding protein OS=Homo sapiens OX=9606 GN=LGALS3BP PE=1 SV=1	37	17	58	17	585	65.3	5.27	161.28
P04070	Vitamin K-dependent protein C OS=Homo sapiens OX=9606 GN=PROC PE=1 SV=1	44	12	32	12	461	52	6.28	105.94
P22105	Tenascin-X OS=Homo sapiens OX=9606 GN=TNXB PE=1 SV=5	13	25	36	25	4244	458.1	5.17	92.68
O43866	CD5 antigen-like OS=Homo sapiens OX=9606 GN=CD5L PE=1 SV=1	47	17	129	17	347	38.1	5.47	307.67
P80108	Phosphatidylinositol-glycan-specific phospholipase D OS=Homo sapiens OX=9606 GN=GPLD1 PE=1 SV=3	34	23	64	23	840	92.3	6.37	150.43
O14791	Apolipoprotein L1 OS=Homo sapiens OX=9606 GN=APOL1 PE=1 SV=5	42	13	73	13	398	43.9	5.81	178.63
P18206	Vinculin OS=Homo sapiens OX=9606 GN=VCL PE=1 SV=4	31	24	30	24	1134	123.7	5.66	79.75
P08571	Monocyte differentiation antigen CD14 OS=Homo sapiens OX=9606 GN=CD14 PE=1 SV=2	41	10	42	10	375	40.1	6.23	131.23
P27169	Serum paraoxonase/arylesterase 1 OS=Homo sapiens OX=9606 GN=PON1 PE=1 SV=3	49	11	124	9	355	39.7	5.22	326.04
P01019	Angiotensinogen OS=Homo sapiens OX=9606 GN=AGT PE=1 SV=1	37	11	110	11	485	53.1	6.32	292.29
P98160	Basement membrane-specific heparan sulfate proteoglycan core protein OS=Homo sapiens OX=9606 GN=HSPG2 PE=1 SV=4	9	24	34	24	4391	468.5	6.51	80.52
P29622	Kallistatin OS=Homo sapiens OX=9606 GN=SERPINA4 PE=1 SV=3	43	16	47	16	427	48.5	7.75	121.85
P13796	Plastin-2 OS=Homo sapiens OX=9606 GN=LCP1 PE=1 SV=6	47	23	43	19	627	70.2	5.43	106.31
P19652	Alpha-1-acid glycoprotein 2 OS=Homo sapiens OX=9606 GN=ORM2 PE=1 SV=2	44	12	424	10	201	23.6	5.11	1177.73
Q16610	Extracellular matrix protein 1 OS=Homo sapiens OX=9606 GN=ECM1 PE=1 SV=2	46	16	48	16	540	60.6	6.71	119.33
Q15582	Transforming growth factor-beta-induced protein ig-h3 OS=Homo sapiens OX=9606 GN=TGFBI PE=1 SV=1	31	18	47	18	683	74.6	7.71	131.7
P09172	Dopamine beta-hydroxylase OS=Homo sapiens OX=9606 GN=DBH PE=1 SV=3	32	15	29	15	617	69	6.42	92.14
P0DJI8	Serum amyloid A-1 protein OS=Homo sapiens OX=9606 GN=SAA1 PE=1 SV=1	66	9	75	5	122	13.5	6.79	222.55
P02679	Fibrinogen gamma chain OS=Homo sapiens OX=9606 GN=FGG PE=1 SV=3	42	15	39	15	453	51.5	5.62	116.48
P00740	Coagulation factor IX OS=Homo sapiens OX=9606 GN=F9 PE=1 SV=2	49	15	61	15	461	51.7	5.47	155.1
P05156	Complement factor I OS=Homo sapiens OX=9606 GN=CFI PE=1 SV=2	26	15	70	15	583	65.7	7.5	182.41
P02649	Apolipoprotein E OS=Homo sapiens OX=9606 GN=APOE PE=1 SV=1	48	14	141	14	317	36.1	5.73	350.44
P07360	Complement component C8 gamma chain OS=Homo sapiens OX=9606 GN=C8G PE=1 SV=3	54	9	51	9	202	22.3	8.31	168.81
Q96KN2	Beta-Ala-His dipeptidase OS=Homo sapiens OX=9606 GN=CNDP1 PE=1 SV=4	36	17	57	17	507	56.7	5.3	161.34
P01880	Immunoglobulin heavy constant delta OS=Homo sapiens OX=9606 GN=IGHD PE=1 SV=3	36	9	36	9	384	42.3	8.12	132.2
P00915	Carbonic anhydrase 1 OS=Homo sapiens OX=9606 GN=CA1 PE=1 SV=2	57	10	43	10	261	28.9	7.12	114.92
P68133	Actin, alpha skeletal muscle OS=Homo sapiens OX=9606 GN=ACTA1 PE=1 SV=1	38	11	127	5	377	42	5.39	305.55
P02786	Transferrin receptor protein 1 OS=Homo sapiens OX=9606 GN=TFRC PE=1 SV=2	30	18	35	18	760	84.8	6.61	84.06
P04278	Sex hormone-binding globulin OS=Homo sapiens OX=9606 GN=SHBG PE=1 SV=2	50	13	32	13	402	43.8	6.71	104.93
P08185	Corticosteroid-binding globulin OS=Homo sapiens OX=9606 GN=SERPINA6 PE=1 SV=1	36	10	105	10	405	45.1	6.04	342.24
P27918	Properdin OS=Homo sapiens OX=9606 GN=CFP PE=1 SV=2	26	10	48	10	469	51.2	7.9	130.34
Q04756	Hepatocyte growth factor activator OS=Homo sapiens OX=9606 GN=HGFAC PE=1 SV=1	22	12	36	12	655	70.6	7.24	92.48
P02750	Leucine-rich alpha-2-glycoprotein OS=Homo sapiens OX=9606 GN=LRG1 PE=1 SV=2	46	11	74	11	347	38.2	6.95	212.17
P05543	Thyroxine-binding globulin OS=Homo sapiens OX=9606 GN=SERPINA7 PE=1 SV=2	41	13	49	13	415	46.3	6.3	114.05
P01833	Polymeric immunoglobulin receptor OS=Homo sapiens OX=9606 GN=PIGR PE=1 SV=4	23	16	29	16	764	83.2	5.74	85.54
P05164	Myeloperoxidase OS=Homo sapiens OX=9606 GN=MPO PE=1 SV=1	34	22	31	20	745	83.8	8.97	69.52
P26927	Hepatocyte growth factor-like protein OS=Homo sapiens OX=9606 GN=MST1 PE=1 SV=2	34	16	25	16	711	80.3	7.68	72.69
P22792	Carboxypeptidase N subunit 2 OS=Homo sapiens OX=9606 GN=CPN2 PE=1 SV=3	26	10	77	10	545	60.5	5.99	206.78
P29401	Transketolase OS=Homo sapiens OX=9606 GN=TKT PE=1 SV=3	32	17	28	17	623	67.8	7.66	69.9
P12814	Alpha-actinin-1 OS=Homo sapiens OX=9606 GN=ACTN1 PE=1 SV=2	27	19	24	12	892	103	5.41	63.33
Q12805	EGF-containing fibulin-like extracellular matrix protein 1 OS=Homo sapiens OX=9606 GN=EFEMP1 PE=1 SV=2	34	11	35	11	493	54.6	5.07	88.1
P43251	Biotinidase OS=Homo sapiens OX=9606 GN=BTD PE=1 SV=2	23	9	39	9	543	61.1	6.25	113.88
P06276	Cholinesterase OS=Homo sapiens OX=9606 GN=BCHE PE=1 SV=1	27	13	35	13	602	68.4	7.42	90.97
P00558	Phosphoglycerate kinase 1 OS=Homo sapiens OX=9606 GN=PGK1 PE=1 SV=3	47	13	25	13	417	44.6	8.1	66.94
P13645	Keratin, type I cytoskeletal 10 OS=Homo sapiens OX=9606 GN=KRT10 PE=1 SV=6	34	15	39	13	584	58.8	5.21	101.55
P04196	Histidine-rich glycoprotein OS=Homo sapiens OX=9606 GN=HRG PE=1 SV=1	24	11	36	11	525	59.5	7.5	105.98
O95445	Apolipoprotein M OS=Homo sapiens OX=9606 GN=APOM PE=1 SV=2	62	10	95	10	188	21.2	6.01	188.38
Q9UK55	Protein Z-dependent protease inhibitor OS=Homo sapiens OX=9606 GN=SERPINA10 PE=1 SV=1	35	14	28	14	444	50.7	8.27	61.47
Q9UHG3	Prenylcysteine oxidase 1 OS=Homo sapiens OX=9606 GN=PCYOX1 PE=1 SV=3	34	14	31	14	505	56.6	6.18	71.82
P51884	Lumican OS=Homo sapiens OX=9606 GN=LUM PE=1 SV=2	38	10	83	10	338	38.4	6.61	188.5
P35908	Keratin, type II cytoskeletal 2 epidermal OS=Homo sapiens OX=9606 GN=KRT2 PE=1 SV=2	42	19	37	15	639	65.4	8	85.3
P15144	Aminopeptidase N OS=Homo sapiens OX=9606 GN=ANPEP PE=1 SV=4	16	13	22	13	967	109.5	5.48	58.03
P32119	Peroxiredoxin-2 OS=Homo sapiens OX=9606 GN=PRDX2 PE=1 SV=5	53	10	33	9	198	21.9	5.97	89.98
Q86YZ3	Hornerin OS=Homo sapiens OX=9606 GN=HRNR PE=1 SV=2	11	7	11	7	2850	282.2	10.04	48.45
Biognosys|iRT-Kit_WR_fusion	Biognosys|iRT-Kit_WR_fusion	100	11	636	11	134	14.2	4.75	1796.76
P04406	Glyceraldehyde-3-phosphate dehydrogenase OS=Homo sapiens OX=9606 GN=GAPDH PE=1 SV=3	46	10	29	10	335	36	8.46	78.07
P0DOY3	Immunoglobulin lambda constant 3 OS=Homo sapiens OX=9606 GN=IGLC3 PE=1 SV=1	89	10	232	6	106	11.3	7.24	708.02
O00533	Neural cell adhesion molecule L1-like protein OS=Homo sapiens OX=9606 GN=CHL1 PE=1 SV=4	19	15	21	15	1208	135	5.76	46.99
Q9UGM5	Fetuin-B OS=Homo sapiens OX=9606 GN=FETUB PE=1 SV=2	33	10	48	10	382	42	6.83	106.77
Q16706	Alpha-mannosidase 2 OS=Homo sapiens OX=9606 GN=MAN2A1 PE=1 SV=2	20	17	21	16	1144	131.1	7.58	52.77
P20851	C4b-binding protein beta chain OS=Homo sapiens OX=9606 GN=C4BPB PE=1 SV=1	44	8	47	8	252	28.3	5.14	116.3
B9A064	Immunoglobulin lambda-like polypeptide 5 OS=Homo sapiens OX=9606 GN=IGLL5 PE=2 SV=2	46	7	228	3	214	23	8.84	579.97
P33151	Cadherin-5 OS=Homo sapiens OX=9606 GN=CDH5 PE=1 SV=5	14	10	29	10	784	87.5	5.43	76.01
P11021	Endoplasmic reticulum chaperone BiP OS=Homo sapiens OX=9606 GN=HSPA5 PE=1 SV=2	25	14	19	13	654	72.3	5.16	50.72
Q6UWP8	Suprabasin OS=Homo sapiens OX=9606 GN=SBSN PE=1 SV=2	36	11	14	11	590	60.5	7.01	36.66
Q14515	SPARC-like protein 1 OS=Homo sapiens OX=9606 GN=SPARCL1 PE=1 SV=2	25	12	17	12	664	75.2	4.81	49.82
P09486	SPARC OS=Homo sapiens OX=9606 GN=SPARC PE=1 SV=1	42	9	29	9	303	34.6	4.84	78.57
P55058	Phospholipid transfer protein OS=Homo sapiens OX=9606 GN=PLTP PE=1 SV=1	23	11	23	11	493	54.7	7.01	63.12
P05090	Apolipoprotein D OS=Homo sapiens OX=9606 GN=APOD PE=1 SV=1	33	9	140	9	189	21.3	5.15	337.89
P30041	Peroxiredoxin-6 OS=Homo sapiens OX=9606 GN=PRDX6 PE=1 SV=3	58	11	18	11	224	25	6.38	50.88
P04180	Phosphatidylcholine-sterol acyltransferase OS=Homo sapiens OX=9606 GN=LCAT PE=1 SV=1	26	7	32	7	440	49.5	6.11	79.18
O75636	Ficolin-3 OS=Homo sapiens OX=9606 GN=FCN3 PE=1 SV=2	38	11	57	11	299	32.9	6.67	153.06
P02656	Apolipoprotein C-III OS=Homo sapiens OX=9606 GN=APOC3 PE=1 SV=1	59	8	141	8	99	10.8	5.41	313.22
P03951	Coagulation factor XI OS=Homo sapiens OX=9606 GN=F11 PE=1 SV=1	30	16	23	16	625	70.1	8.1	52.68
Q13201	Multimerin-1 OS=Homo sapiens OX=9606 GN=MMRN1 PE=1 SV=3	16	14	20	14	1228	138	7.93	50.38
P08779	Keratin, type I cytoskeletal 16 OS=Homo sapiens OX=9606 GN=KRT16 PE=1 SV=4	37	13	24	7	473	51.2	5.05	61.01
P60174	Triosephosphate isomerase OS=Homo sapiens OX=9606 GN=TPI1 PE=1 SV=3	54	11	18	11	286	30.8	5.92	50.89
P22891	Vitamin K-dependent protein Z OS=Homo sapiens OX=9606 GN=PROZ PE=1 SV=2	30	10	21	10	400	44.7	5.97	52.19
Q15166	Serum paraoxonase/lactonase 3 OS=Homo sapiens OX=9606 GN=PON3 PE=1 SV=3	42	11	24	9	354	39.6	5.41	57.25
P14625	Endoplasmin OS=Homo sapiens OX=9606 GN=HSP90B1 PE=1 SV=1	22	16	22	16	803	92.4	4.84	40.94
P07737	Profilin-1 OS=Homo sapiens OX=9606 GN=PFN1 PE=1 SV=2	79	10	27	10	140	15	8.27	71.16
P69891	Hemoglobin subunit gamma-1 OS=Homo sapiens OX=9606 GN=HBG1 PE=1 SV=2	71	10	77	1	147	16.1	7.2	161.56
P02746	Complement C1q subcomponent subunit B OS=Homo sapiens OX=9606 GN=C1QB PE=1 SV=3	37	8	87	8	253	26.7	8.63	143.61
P00488	Coagulation factor XIII A chain OS=Homo sapiens OX=9606 GN=F13A1 PE=1 SV=4	21	12	25	12	732	83.2	6.09	71.36
Q14766	Latent-transforming growth factor beta-binding protein 1 OS=Homo sapiens OX=9606 GN=LTBP1 PE=1 SV=4	13	14	17	14	1721	186.7	5.96	35.38
P69892	Hemoglobin subunit gamma-2 OS=Homo sapiens OX=9606 GN=HBG2 PE=1 SV=2	71	10	75	1	147	16.1	7.2	154.93
Q76LX8	A disintegrin and metalloproteinase with thrombospondin motifs 13 OS=Homo sapiens OX=9606 GN=ADAMTS13 PE=1 SV=1	15	15	17	15	1427	153.5	7.17	39.89
Q86VB7	Scavenger receptor cysteine-rich type 1 protein M130 OS=Homo sapiens OX=9606 GN=CD163 PE=1 SV=2	19	16	22	16	1156	125.4	5.95	51.61
Q07954	Prolow-density lipoprotein receptor-related protein 1 OS=Homo sapiens OX=9606 GN=LRP1 PE=1 SV=2	4	16	22	14	4544	504.3	5.39	38.93
P49747	Cartilage oligomeric matrix protein OS=Homo sapiens OX=9606 GN=COMP PE=1 SV=2	18	8	15	6	757	82.8	4.6	38.3
P11597	Cholesteryl ester transfer protein OS=Homo sapiens OX=9606 GN=CETP PE=1 SV=2	24	10	22	10	493	54.7	6.09	56.97
P0DJI9	Serum amyloid A-2 protein OS=Homo sapiens OX=9606 GN=SAA2 PE=1 SV=1	50	8	25	4	122	13.5	9.14	56.09
P01591	Immunoglobulin J chain OS=Homo sapiens OX=9606 GN=JCHAIN PE=1 SV=4	55	7	54	7	159	18.1	5.24	120.89
P54289	Voltage-dependent calcium channel subunit alpha-2/delta-1 OS=Homo sapiens OX=9606 GN=CACNA2D1 PE=1 SV=3	17	15	17	15	1103	124.5	5.27	41.85
P02655	Apolipoprotein C-II OS=Homo sapiens OX=9606 GN=APOC2 PE=1 SV=1	42	4	94	4	101	11.3	4.72	295.55
Q6UXB8	Peptidase inhibitor 16 OS=Homo sapiens OX=9606 GN=PI16 PE=1 SV=1	21	8	16	8	463	49.4	5.39	43.6
P05067	Amyloid-beta precursor protein OS=Homo sapiens OX=9606 GN=APP PE=1 SV=3	18	10	16	10	770	86.9	4.82	47.85
P08709	Coagulation factor VII OS=Homo sapiens OX=9606 GN=F7 PE=1 SV=1	17	6	12	6	466	51.6	7.23	37.69
P06733	Alpha-enolase OS=Homo sapiens OX=9606 GN=ENO1 PE=1 SV=2	30	10	18	10	434	47.1	7.39	51.63
P19320	Vascular cell adhesion protein 1 OS=Homo sapiens OX=9606 GN=VCAM1 PE=1 SV=1	22	14	18	14	739	81.2	5.22	41.15
P33908	Mannosyl-oligosaccharide 1,2-alpha-mannosidase IA OS=Homo sapiens OX=9606 GN=MAN1A1 PE=1 SV=3	19	9	17	9	653	72.9	6.47	45.11
P07359	Platelet glycoprotein Ib alpha chain OS=Homo sapiens OX=9606 GN=GP1BA PE=1 SV=2	12	6	22	6	652	71.5	6.29	60.86
P00742	Coagulation factor X OS=Homo sapiens OX=9606 GN=F10 PE=1 SV=2	29	13	35	13	488	54.7	5.94	71.66
Q6YHK3	CD109 antigen OS=Homo sapiens OX=9606 GN=CD109 PE=1 SV=2	11	11	12	11	1445	161.6	5.85	30.66
Q03591	Complement factor H-related protein 1 OS=Homo sapiens OX=9606 GN=CFHR1 PE=1 SV=2	28	7	39	1	330	37.6	7.39	100
P00918	Carbonic anhydrase 2 OS=Homo sapiens OX=9606 GN=CA2 PE=1 SV=2	43	8	18	8	260	29.2	7.4	54.7
Q12860	Contactin-1 OS=Homo sapiens OX=9606 GN=CNTN1 PE=1 SV=1	21	15	20	15	1018	113.2	5.9	41.26
P05062	Fructose-bisphosphate aldolase B OS=Homo sapiens OX=9606 GN=ALDOB PE=1 SV=2	30	8	12	8	364	39.4	7.87	39.14
Q16853	Membrane primary amine oxidase OS=Homo sapiens OX=9606 GN=AOC3 PE=1 SV=3	18	8	14	8	763	84.6	6.52	31.76
P23528	Cofilin-1 OS=Homo sapiens OX=9606 GN=CFL1 PE=1 SV=3	45	8	23	8	166	18.5	8.09	60.31
P37802	Transgelin-2 OS=Homo sapiens OX=9606 GN=TAGLN2 PE=1 SV=3	45	8	19	8	199	22.4	8.25	48.28
P14780	Matrix metalloproteinase-9 OS=Homo sapiens OX=9606 GN=MMP9 PE=1 SV=3	23	14	23	14	707	78.4	6.06	49.52
P02730	Band 3 anion transport protein OS=Homo sapiens OX=9606 GN=SLC4A1 PE=1 SV=3	18	11	14	11	911	101.7	5.19	29.73
P35579	Myosin-9 OS=Homo sapiens OX=9606 GN=MYH9 PE=1 SV=4	7	11	14	11	1960	226.4	5.6	26.99
P27487	Dipeptidyl peptidase 4 OS=Homo sapiens OX=9606 GN=DPP4 PE=1 SV=2	16	13	18	13	766	88.2	6.04	37.8
P17936	Insulin-like growth factor-binding protein 3 OS=Homo sapiens OX=9606 GN=IGFBP3 PE=1 SV=2	36	9	20	9	291	31.7	8.69	42.07
P36955	Pigment epithelium-derived factor OS=Homo sapiens OX=9606 GN=SERPINF1 PE=1 SV=4	28	9	25	9	418	46.3	6.38	66.24
O00391	Sulfhydryl oxidase 1 OS=Homo sapiens OX=9606 GN=QSOX1 PE=1 SV=3	17	10	11	10	747	82.5	8.92	28.89
P02747	Complement C1q subcomponent subunit C OS=Homo sapiens OX=9606 GN=C1QC PE=1 SV=3	36	6	54	6	245	25.8	8.41	134.37
P14543	Nidogen-1 OS=Homo sapiens OX=9606 GN=NID1 PE=1 SV=3	12	12	15	12	1247	136.3	5.29	31.01
P00441	Superoxide dismutase [Cu-Zn] OS=Homo sapiens OX=9606 GN=SOD1 PE=1 SV=2	60	4	9	4	154	15.9	6.13	33.58
A0A075B6S5	Immunoglobulin kappa variable 1-27 OS=Homo sapiens OX=9606 GN=IGKV1-27 PE=3 SV=1	54	3	17	2	117	12.7	8.29	54.17
Q7Z7M0	Multiple epidermal growth factor-like domains protein 8 OS=Homo sapiens OX=9606 GN=MEGF8 PE=1 SV=2	5	9	10	9	2845	302.9	6.87	25.08
Q9BWP8	Collectin-11 OS=Homo sapiens OX=9606 GN=COLEC11 PE=1 SV=1	22	6	13	6	271	28.6	5.41	36.55
Q9NZP8	Complement C1r subcomponent-like protein OS=Homo sapiens OX=9606 GN=C1RL PE=1 SV=2	22	9	30	7	487	53.5	7.2	86.16
P61769	Beta-2-microglobulin OS=Homo sapiens OX=9606 GN=B2M PE=1 SV=1	43	5	14	5	119	13.7	6.52	44.16
Q01459	Di-N-acetylchitobiase OS=Homo sapiens OX=9606 GN=CTBS PE=1 SV=1	24	7	13	7	385	43.7	6.64	33.69
P04075	Fructose-bisphosphate aldolase A OS=Homo sapiens OX=9606 GN=ALDOA PE=1 SV=2	32	8	17	8	364	39.4	8.09	48.82
P11226	Mannose-binding protein C OS=Homo sapiens OX=9606 GN=MBL2 PE=1 SV=2	38	8	17	8	248	26.1	5.49	45.09
P24821	Tenascin OS=Homo sapiens OX=9606 GN=TNC PE=1 SV=3	7	9	11	9	2201	240.7	4.89	28.63
P0DMV9	Heat shock 70 kDa protein 1B OS=Homo sapiens OX=9606 GN=HSPA1B PE=1 SV=1	20	9	10	9	641	70	5.66	30.35
O00151	PDZ and LIM domain protein 1 OS=Homo sapiens OX=9606 GN=PDLIM1 PE=1 SV=4	21	7	11	7	329	36	7.02	27.16
P12955	Xaa-Pro dipeptidase OS=Homo sapiens OX=9606 GN=PEPD PE=1 SV=3	24	8	11	8	493	54.5	6	36.99
P26038	Moesin OS=Homo sapiens OX=9606 GN=MSN PE=1 SV=3	15	9	17	9	577	67.8	6.4	36.15
P02743	Serum amyloid P-component OS=Homo sapiens OX=9606 GN=APCS PE=1 SV=2	29	7	129	7	223	25.4	6.54	265.13
P05452	Tetranectin OS=Homo sapiens OX=9606 GN=CLEC3B PE=1 SV=3	40	7	24	7	202	22.5	5.67	60.41
O14786	Neuropilin-1 OS=Homo sapiens OX=9606 GN=NRP1 PE=1 SV=3	9	6	11	6	923	103.1	5.88	26.86
P12111	Collagen alpha-3(VI) chain OS=Homo sapiens OX=9606 GN=COL6A3 PE=1 SV=5	5	12	16	12	3177	343.5	6.68	29.07
Q6UX71	Plexin domain-containing protein 2 OS=Homo sapiens OX=9606 GN=PLXDC2 PE=1 SV=1	15	6	10	6	529	59.5	6.46	28.85
P02776	Platelet factor 4 OS=Homo sapiens OX=9606 GN=PF4 PE=1 SV=2	37	5	75	5	101	10.8	8.62	187.07
P35443	Thrombospondin-4 OS=Homo sapiens OX=9606 GN=THBS4 PE=1 SV=2	16	11	14	9	961	105.8	4.68	28.26
P13647	Keratin, type II cytoskeletal 5 OS=Homo sapiens OX=9606 GN=KRT5 PE=1 SV=3	18	9	12	5	590	62.3	7.74	31.98
P02533	Keratin, type I cytoskeletal 14 OS=Homo sapiens OX=9606 GN=KRT14 PE=1 SV=4	23	9	20	3	472	51.5	5.16	45.74
P0DP04	Immunoglobulin heavy variable 3-43D OS=Homo sapiens OX=9606 GN=IGHV3-43D PE=3 SV=1	25	2	15	1	118	13	5.41	47.11
P24158	Myeloblastin OS=Homo sapiens OX=9606 GN=PRTN3 PE=1 SV=3	31	5	11	5	256	27.8	8.35	26.26
Q9HDC9	Adipocyte plasma membrane-associated protein OS=Homo sapiens OX=9606 GN=APMAP PE=1 SV=2	30	9	18	9	416	46.5	6.16	33.37
Q96IY4	Carboxypeptidase B2 OS=Homo sapiens OX=9606 GN=CPB2 PE=1 SV=2	26	10	17	10	423	48.4	7.71	41.65
P08253	72 kDa type IV collagenase OS=Homo sapiens OX=9606 GN=MMP2 PE=1 SV=2	21	9	10	9	660	73.8	5.47	25.58
P35542	Serum amyloid A-4 protein OS=Homo sapiens OX=9606 GN=SAA4 PE=1 SV=2	38	5	63	5	130	14.7	9.07	134.92
Q13228	Methanethiol oxidase OS=Homo sapiens OX=9606 GN=SELENBP1 PE=1 SV=2	22	10	18	10	472	52.4	6.37	26.85
P05109	Protein S100-A8 OS=Homo sapiens OX=9606 GN=S100A8 PE=1 SV=1	46	8	33	8	93	10.8	7.03	78.41
Q86UX7	Fermitin family homolog 3 OS=Homo sapiens OX=9606 GN=FERMT3 PE=1 SV=1	17	9	11	9	667	75.9	6.98	31.27
P00746	Complement factor D OS=Homo sapiens OX=9606 GN=CFD PE=1 SV=5	36	5	6	5	253	27	7.71	19.12
P16109	P-selectin OS=Homo sapiens OX=9606 GN=SELP PE=1 SV=3	17	8	10	8	830	90.8	6.6	22.4
O43157	Plexin-B1 OS=Homo sapiens OX=9606 GN=PLXNB1 PE=1 SV=3	7	8	9	8	2135	232.2	5.49	20.83
O75083	WD repeat-containing protein 1 OS=Homo sapiens OX=9606 GN=WDR1 PE=1 SV=4	16	7	10	7	606	66.2	6.65	24.6
P05154	Plasma serine protease inhibitor OS=Homo sapiens OX=9606 GN=SERPINA5 PE=1 SV=3	18	8	14	8	406	45.6	9.26	40.05
Q15063	Periostin OS=Homo sapiens OX=9606 GN=POSTN PE=1 SV=2	12	8	8	8	836	93.3	7.53	22.46
Q99497	Protein/nucleic acid deglycase DJ-1 OS=Homo sapiens OX=9606 GN=PARK7 PE=1 SV=2	55	8	11	8	189	19.9	6.79	27.94
A1L4H1	Soluble scavenger receptor cysteine-rich domain-containing protein SSC5D OS=Homo sapiens OX=9606 GN=SSC5D PE=1 SV=3	8	7	9	7	1573	165.6	6.13	22.88
P04259	Keratin, type II cytoskeletal 6B OS=Homo sapiens OX=9606 GN=KRT6B PE=1 SV=5	20	9	22	4	564	60	8	57.5
P22897	Macrophage mannose receptor 1 OS=Homo sapiens OX=9606 GN=MRC1 PE=1 SV=1	9	9	10	9	1456	165.9	6.54	24.63
P08567	Pleckstrin OS=Homo sapiens OX=9606 GN=PLEK PE=1 SV=3	26	5	7	5	350	40.1	8.28	21.53
P30740	Leukocyte elastase inhibitor OS=Homo sapiens OX=9606 GN=SERPINB1 PE=1 SV=1	23	8	11	8	379	42.7	6.28	25.85
Q92820	Gamma-glutamyl hydrolase OS=Homo sapiens OX=9606 GN=GGH PE=1 SV=2	24	7	10	7	318	35.9	7.11	30.88
P02654	Apolipoprotein C-I OS=Homo sapiens OX=9606 GN=APOC1 PE=1 SV=1	40	5	49	5	83	9.3	8.47	118.14
P02745	Complement C1q subcomponent subunit A OS=Homo sapiens OX=9606 GN=C1QA PE=1 SV=2	29	6	41	6	245	26	9.11	86.91
P08514	Integrin alpha-IIb OS=Homo sapiens OX=9606 GN=ITGA2B PE=1 SV=3	13	10	11	10	1039	113.3	5.38	23.51
P18669	Phosphoglycerate mutase 1 OS=Homo sapiens OX=9606 GN=PGAM1 PE=1 SV=2	37	6	8	6	254	28.8	7.18	20.49
P06744	Glucose-6-phosphate isomerase OS=Homo sapiens OX=9606 GN=GPI PE=1 SV=4	20	9	11	9	558	63.1	8.32	21.06
O00187	Mannan-binding lectin serine protease 2 OS=Homo sapiens OX=9606 GN=MASP2 PE=1 SV=4	17	9	23	9	686	75.7	5.63	44.66
Q01518	Adenylyl cyclase-associated protein 1 OS=Homo sapiens OX=9606 GN=CAP1 PE=1 SV=5	26	8	10	8	475	51.9	8.06	24.52
O95497	Pantetheinase OS=Homo sapiens OX=9606 GN=VNN1 PE=1 SV=2	16	7	10	7	513	57	5.55	26.77
P22352	Glutathione peroxidase 3 OS=Homo sapiens OX=9606 GN=GPX3 PE=1 SV=2	29	6	39	6	226	25.5	8.13	66.99
P55056	Apolipoprotein C-IV OS=Homo sapiens OX=9606 GN=APOC4 PE=1 SV=1	30	5	23	5	127	14.5	8.92	43.98
P18428	Lipopolysaccharide-binding protein OS=Homo sapiens OX=9606 GN=LBP PE=1 SV=3	16	7	10	7	481	53.4	6.7	28.14
P07602	Prosaposin OS=Homo sapiens OX=9606 GN=PSAP PE=1 SV=2	16	7	9	7	524	58.1	5.17	20.58
P00491	Purine nucleoside phosphorylase OS=Homo sapiens OX=9606 GN=PNP PE=1 SV=2	31	6	10	6	289	32.1	6.95	28.07
P07333	Macrophage colony-stimulating factor 1 receptor OS=Homo sapiens OX=9606 GN=CSF1R PE=1 SV=2	9	6	9	6	972	107.9	6.37	18.46
Q9BXR6	Complement factor H-related protein 5 OS=Homo sapiens OX=9606 GN=CFHR5 PE=1 SV=1	22	7	10	6	569	64.4	7.06	24.59
P02792	Ferritin light chain OS=Homo sapiens OX=9606 GN=FTL PE=1 SV=2	33	5	7	5	175	20	5.78	16.52
P06732	Creatine kinase M-type OS=Homo sapiens OX=9606 GN=CKM PE=1 SV=2	23	5	11	5	381	43.1	7.25	31.08
P13591	Neural cell adhesion molecule 1 OS=Homo sapiens OX=9606 GN=NCAM1 PE=1 SV=3	9	6	8	6	858	94.5	4.87	19.12
Q71U36	Tubulin alpha-1A chain OS=Homo sapiens OX=9606 GN=TUBA1A PE=1 SV=1	19	6	8	3	451	50.1	5.06	22.43
P54802	Alpha-N-acetylglucosaminidase OS=Homo sapiens OX=9606 GN=NAGLU PE=1 SV=2	13	7	10	7	743	82.2	6.65	25.04
P01619	Immunoglobulin kappa variable 3-20 OS=Homo sapiens OX=9606 GN=IGKV3-20 PE=1 SV=2	41	3	62	2	116	12.5	4.96	212.05
P62805	Histone H4 OS=Homo sapiens OX=9606 GN=H4C1 PE=1 SV=2	42	5	14	5	103	11.4	11.36	37.29
P07339	Cathepsin D OS=Homo sapiens OX=9606 GN=CTSD PE=1 SV=1	25	8	8	8	412	44.5	6.54	19.81
P01854	Immunoglobulin heavy constant epsilon OS=Homo sapiens OX=9606 GN=IGHE PE=1 SV=1	13	5	7	5	428	47	8.06	20.4
P40197	Platelet glycoprotein V OS=Homo sapiens OX=9606 GN=GP5 PE=1 SV=1	13	6	11	6	560	60.9	9.63	24.18
P68366	Tubulin alpha-4A chain OS=Homo sapiens OX=9606 GN=TUBA4A PE=1 SV=1	21	6	8	3	448	49.9	5.06	20.5
P55103	Inhibin beta C chain OS=Homo sapiens OX=9606 GN=INHBC PE=2 SV=1	21	5	7	5	352	38.2	7.11	16.38
P43121	Cell surface glycoprotein MUC18 OS=Homo sapiens OX=9606 GN=MCAM PE=1 SV=2	10	5	7	5	646	71.6	5.76	22.15
Q14126	Desmoglein-2 OS=Homo sapiens OX=9606 GN=DSG2 PE=1 SV=2	8	7	9	7	1118	122.2	5.24	22.36
Q9NQ79	Cartilage acidic protein 1 OS=Homo sapiens OX=9606 GN=CRTAC1 PE=1 SV=2	15	7	8	7	661	71.4	5.12	20.7
P06702	Protein S100-A9 OS=Homo sapiens OX=9606 GN=S100A9 PE=1 SV=1	39	5	39	5	114	13.2	6.13	103.58
P27105	Erythrocyte band 7 integral membrane protein OS=Homo sapiens OX=9606 GN=STOM PE=1 SV=3	30	5	6	5	288	31.7	7.88	17.73
Q02487	Desmocollin-2 OS=Homo sapiens OX=9606 GN=DSC2 PE=1 SV=1	7	4	6	4	901	99.9	5.34	18.42
Q9Y623	Myosin-4 OS=Homo sapiens OX=9606 GN=MYH4 PE=2 SV=2	4	5	19	2	1939	222.9	5.85	50.71
P16157	Ankyrin-1 OS=Homo sapiens OX=9606 GN=ANK1 PE=1 SV=3	5	7	8	7	1881	206.1	6.01	16.8
Q8IZF2	Adhesion G protein-coupled receptor F5 OS=Homo sapiens OX=9606 GN=ADGRF5 PE=1 SV=3	8	7	7	7	1346	149.4	6.65	19.14
P07900	Heat shock protein HSP 90-alpha OS=Homo sapiens OX=9606 GN=HSP90AA1 PE=1 SV=5	9	6	7	6	732	84.6	5.02	19.68
A0A0C4DH67	Immunoglobulin kappa variable 1-8 OS=Homo sapiens OX=9606 GN=IGKV1-8 PE=3 SV=1	43	3	14	2	115	12.5	9.01	38.22
P63104	14-3-3 protein zeta/delta OS=Homo sapiens OX=9606 GN=YWHAZ PE=1 SV=1	25	7	13	5	245	27.7	4.79	29.22
P35916	Vascular endothelial growth factor receptor 3 OS=Homo sapiens OX=9606 GN=FLT4 PE=1 SV=3	6	6	7	6	1363	152.7	6.3	19.74
P23470	Receptor-type tyrosine-protein phosphatase gamma OS=Homo sapiens OX=9606 GN=PTPRG PE=1 SV=4	6	6	6	6	1445	161.9	6.42	19.03
P15151	Poliovirus receptor OS=Homo sapiens OX=9606 GN=PVR PE=1 SV=2	13	5	9	5	417	45.3	6.52	20.67
P14618	Pyruvate kinase PKM OS=Homo sapiens OX=9606 GN=PKM PE=1 SV=4	20	7	8	7	531	57.9	7.84	20.7
A0A0C4DH38	Immunoglobulin heavy variable 5-51 OS=Homo sapiens OX=9606 GN=IGHV5-51 PE=3 SV=1	47	4	51	2	117	12.7	8.27	117.83
Q6IBS0	Twinfilin-2 OS=Homo sapiens OX=9606 GN=TWF2 PE=1 SV=2	21	4	4	4	349	39.5	6.84	16.54
P06737	Glycogen phosphorylase, liver form OS=Homo sapiens OX=9606 GN=PYGL PE=1 SV=4	11	7	9	7	847	97.1	7.17	18.37
P52566	Rho GDP-dissociation inhibitor 2 OS=Homo sapiens OX=9606 GN=ARHGDIB PE=1 SV=3	31	7	11	7	201	23	5.21	16.98
P04439	HLA class I histocompatibility antigen, A alpha chain OS=Homo sapiens OX=9606 GN=HLA-A PE=1 SV=2	14	4	6	2	365	40.8	6	20.07
O95428	Papilin OS=Homo sapiens OX=9606 GN=PAPLN PE=2 SV=4	5	5	6	5	1278	137.6	6.89	18.33
P08195	4F2 cell-surface antigen heavy chain OS=Homo sapiens OX=9606 GN=SLC3A2 PE=1 SV=3	10	5	6	5	630	68	5.01	16.76
P18065	Insulin-like growth factor-binding protein 2 OS=Homo sapiens OX=9606 GN=IGFBP2 PE=1 SV=2	23	6	7	6	325	34.8	7.5	16.92
O95479	GDH/6PGL endoplasmic bifunctional protein OS=Homo sapiens OX=9606 GN=H6PD PE=1 SV=2	9	6	6	6	791	88.8	7.3	17.01
Q9UBW5	Bridging integrator 2 OS=Homo sapiens OX=9606 GN=BIN2 PE=1 SV=3	7	3	6	3	565	61.8	5.15	19.73
P01889	HLA class I histocompatibility antigen, B alpha chain OS=Homo sapiens OX=9606 GN=HLA-B PE=1 SV=3	12	3	4	1	362	40.4	5.85	14.21
P17813	Endoglin OS=Homo sapiens OX=9606 GN=ENG PE=1 SV=2	10	5	9	5	658	70.5	6.61	22.39
O43707	Alpha-actinin-4 OS=Homo sapiens OX=9606 GN=ACTN4 PE=1 SV=2	8	7	8	1	911	104.8	5.44	22.95
P41218	Myeloid cell nuclear differentiation antigen OS=Homo sapiens OX=9606 GN=MNDA PE=1 SV=1	19	6	6	6	407	45.8	9.76	15.45
A0A0B4J1V2	Immunoglobulin heavy variable 2-26 OS=Homo sapiens OX=9606 GN=IGHV2-26 PE=3 SV=1	54	3	5	3	119	13.2	8.29	17.81
P55290	Cadherin-13 OS=Homo sapiens OX=9606 GN=CDH13 PE=1 SV=1	14	6	9	6	713	78.2	4.98	20.42
P11142	Heat shock cognate 71 kDa protein OS=Homo sapiens OX=9606 GN=HSPA8 PE=1 SV=1	10	6	8	5	646	70.9	5.52	18.11
P12821	Angiotensin-converting enzyme OS=Homo sapiens OX=9606 GN=ACE PE=1 SV=1	5	4	5	4	1306	149.6	6.39	15.29
P13716	Delta-aminolevulinic acid dehydratase OS=Homo sapiens OX=9606 GN=ALAD PE=1 SV=1	14	3	6	3	330	36.3	6.79	17.52
P14151	L-selectin OS=Homo sapiens OX=9606 GN=SELL PE=1 SV=2	7	3	9	3	372	42.2	6.6	19.71
P04432	Immunoglobulin kappa variable 1D-39 OS=Homo sapiens OX=9606 GN=IGKV1D-39 PE=3 SV=2	29	2	19	1	117	12.7	8.66	54.26
Q9H4B7	Tubulin beta-1 chain OS=Homo sapiens OX=9606 GN=TUBB1 PE=1 SV=1	16	5	5	3	451	50.3	5.17	16.1
P08637	Low affinity immunoglobulin gamma Fc region receptor III-A OS=Homo sapiens OX=9606 GN=FCGR3A PE=1 SV=2	16	4	12	2	254	29.1	8.07	26.52
P10721	Mast/stem cell growth factor receptor Kit OS=Homo sapiens OX=9606 GN=KIT PE=1 SV=1	7	6	8	6	976	109.8	6.98	15.36
Q9BY67	Cell adhesion molecule 1 OS=Homo sapiens OX=9606 GN=CADM1 PE=1 SV=2	14	3	4	3	442	48.5	5.07	18.64
A0A075B6K5	Immunoglobulin lambda variable 3-9 OS=Homo sapiens OX=9606 GN=IGLV3-9 PE=3 SV=1	40	3	19	1	115	12.3	7.39	60.7
P24592	Insulin-like growth factor-binding protein 6 OS=Homo sapiens OX=9606 GN=IGFBP6 PE=1 SV=1	24	3	5	3	240	25.3	7.81	14.35
Q9NPY3	Complement component C1q receptor OS=Homo sapiens OX=9606 GN=CD93 PE=1 SV=3	11	5	5	5	652	68.5	5.44	16.05
Q13093	Platelet-activating factor acetylhydrolase OS=Homo sapiens OX=9606 GN=PLA2G7 PE=1 SV=1	13	5	6	5	441	50	7.56	17.4
P23526	Adenosylhomocysteinase OS=Homo sapiens OX=9606 GN=AHCY PE=1 SV=4	19	6	7	6	432	47.7	6.34	18.23
Q9NPR2	Semaphorin-4B OS=Homo sapiens OX=9606 GN=SEMA4B PE=1 SV=4	11	7	8	7	837	92.7	7.05	15.92
Q9UM47	Neurogenic locus notch homolog protein 3 OS=Homo sapiens OX=9606 GN=NOTCH3 PE=1 SV=2	3	5	6	5	2321	243.5	5.39	14.19
Q92520	Protein FAM3C OS=Homo sapiens OX=9606 GN=FAM3C PE=1 SV=1	30	5	6	5	227	24.7	8.29	11.76
P05556	Integrin beta-1 OS=Homo sapiens OX=9606 GN=ITGB1 PE=1 SV=2	8	5	6	5	798	88.4	5.39	16.93
A0A075B6K4	Immunoglobulin lambda variable 3-10 OS=Homo sapiens OX=9606 GN=IGLV3-10 PE=3 SV=2	36	5	19	3	115	12.4	4.83	40.32
P04746	Pancreatic alpha-amylase OS=Homo sapiens OX=9606 GN=AMY2A PE=1 SV=2	16	6	7	6	511	57.7	7.05	16.69
Q15942	Zyxin OS=Homo sapiens OX=9606 GN=ZYX PE=1 SV=1	17	6	13	6	572	61.2	6.67	21.14
P68371	Tubulin beta-4B chain OS=Homo sapiens OX=9606 GN=TUBB4B PE=1 SV=1	16	6	6	4	445	49.8	4.89	14.96
A0A0C4DH43	Immunoglobulin heavy variable 2-70D OS=Homo sapiens OX=9606 GN=IGHV2-70D PE=3 SV=1	36	3	9	3	119	13.3	8.29	25.71
Q9UJJ9	N-acetylglucosamine-1-phosphotransferase subunit gamma OS=Homo sapiens OX=9606 GN=GNPTG PE=1 SV=1	14	3	4	3	305	34	6.95	13.47
Q10588	ADP-ribosyl cyclase/cyclic ADP-ribose hydrolase 2 OS=Homo sapiens OX=9606 GN=BST1 PE=1 SV=2	19	5	7	5	318	35.7	7.8	17.46
Q5QNW6	Histone H2B type 2-F OS=Homo sapiens OX=9606 GN=HIST2H2BF PE=1 SV=3	36	5	12	2	126	13.9	10.32	27.62
Q16270	Insulin-like growth factor-binding protein 7 OS=Homo sapiens OX=9606 GN=IGFBP7 PE=1 SV=1	16	3	4	3	282	29.1	7.9	12.41
P30043	Flavin reductase (NADPH) OS=Homo sapiens OX=9606 GN=BLVRB PE=1 SV=3	30	4	5	4	206	22.1	7.65	12.97
O75015	Low affinity immunoglobulin gamma Fc region receptor III-B OS=Homo sapiens OX=9606 GN=FCGR3B PE=1 SV=2	15	3	9	1	233	26.2	6.71	23.56
P08311	Cathepsin G OS=Homo sapiens OX=9606 GN=CTSG PE=1 SV=2	21	5	12	5	255	28.8	11.19	22.37
P80748	Immunoglobulin lambda variable 3-21 OS=Homo sapiens OX=9606 GN=IGLV3-21 PE=1 SV=2	49	3	18	1	117	12.4	5.29	57.05
Q8WZ75	Roundabout homolog 4 OS=Homo sapiens OX=9606 GN=ROBO4 PE=1 SV=1	7	5	5	5	1007	107.4	6.64	14.42
P0DP25	Calmodulin-3 OS=Homo sapiens OX=9606 GN=CALM3 PE=1 SV=1	31	4	7	3	149	16.8	4.22	16.6
Q9BTY2	Plasma alpha-L-fucosidase OS=Homo sapiens OX=9606 GN=FUCA2 PE=1 SV=2	13	6	7	6	467	54	6.25	15.9
P36980	Complement factor H-related protein 2 OS=Homo sapiens OX=9606 GN=CFHR2 PE=1 SV=1	23	4	7	3	270	30.6	6.38	20.22
P31146	Coronin-1A OS=Homo sapiens OX=9606 GN=CORO1A PE=1 SV=4	23	8	11	8	461	51	6.68	20.3
P05019	Insulin-like growth factor I OS=Homo sapiens OX=9606 GN=IGF1 PE=1 SV=1	22	4	6	4	195	21.8	9.72	12.8
P13535	Myosin-8 OS=Homo sapiens OX=9606 GN=MYH8 PE=1 SV=3	3	4	10	2	1937	222.6	5.74	12.42
Q6EMK4	Vasorin OS=Homo sapiens OX=9606 GN=VASN PE=1 SV=1	10	4	12	4	673	71.7	7.39	31.06
Q9NPH3	Interleukin-1 receptor accessory protein OS=Homo sapiens OX=9606 GN=IL1RAP PE=1 SV=2	13	7	9	7	570	65.4	8.12	20.98
Q9Y4L1	Hypoxia up-regulated protein 1 OS=Homo sapiens OX=9606 GN=HYOU1 PE=1 SV=1	6	4	7	4	999	111.3	5.22	16.47
P00533	Epidermal growth factor receptor OS=Homo sapiens OX=9606 GN=EGFR PE=1 SV=2	6	5	6	5	1210	134.2	6.68	15.44
A0A1B0GUS4	Ubiquitin-conjugating enzyme E2 L5 OS=Homo sapiens OX=9606 GN=UBE2L5 PE=2 SV=1	26	2	3	2	154	17.9	7.84	11.67
P62937	Peptidyl-prolyl cis-trans isomerase A OS=Homo sapiens OX=9606 GN=PPIA PE=1 SV=2	33	5	9	5	165	18	7.81	15.57
P15924	Desmoplakin OS=Homo sapiens OX=9606 GN=DSP PE=1 SV=3	3	6	6	6	2871	331.6	6.81	12.37
A0A0B4J1U7	Immunoglobulin heavy variable 6-1 OS=Homo sapiens OX=9606 GN=IGHV6-1 PE=3 SV=1	40	4	36	4	121	13.5	9.2	49.18
A0A075B6R2	Immunoglobulin heavy variable 4-4 OS=Homo sapiens OX=9606 GN=IGHV4-4 PE=3 SV=2	44	4	81	2	117	12.8	9.6	214.46
A0A0B4J1Y9	Immunoglobulin heavy variable 3-72 OS=Homo sapiens OX=9606 GN=IGHV3-72 PE=3 SV=1	50	5	22	3	119	13.2	7.85	35.59
P13797	Plastin-3 OS=Homo sapiens OX=9606 GN=PLS3 PE=1 SV=4	9	5	7	1	630	70.8	5.6	12.48
Q9H4A9	Dipeptidase 2 OS=Homo sapiens OX=9606 GN=DPEP2 PE=1 SV=3	11	3	4	3	486	53.3	6.54	10.73
P37840	Alpha-synuclein OS=Homo sapiens OX=9606 GN=SNCA PE=1 SV=1	46	5	7	5	140	14.5	4.7	19.18
Q8NBP7	Proprotein convertase subtilisin/kexin type 9 OS=Homo sapiens OX=9606 GN=PCSK9 PE=1 SV=3	8	4	6	4	692	74.2	6.61	13.9
P49913	Cathelicidin antimicrobial peptide OS=Homo sapiens OX=9606 GN=CAMP PE=1 SV=1	19	3	8	3	170	19.3	9.41	21.82
A0A087WSY6	Immunoglobulin kappa variable 3D-15 OS=Homo sapiens OX=9606 GN=IGKV3D-15 PE=3 SV=6	26	2	15	2	115	12.5	5.19	42.82
Q13740	CD166 antigen OS=Homo sapiens OX=9606 GN=ALCAM PE=1 SV=2	12	4	4	4	583	65.1	6.25	10.25
A0A0A0MRZ8	Immunoglobulin kappa variable 3D-11 OS=Homo sapiens OX=9606 GN=IGKV3D-11 PE=3 SV=6	26	2	20	2	115	12.6	5.29	28.5
P12882	Myosin-1 OS=Homo sapiens OX=9606 GN=MYH1 PE=1 SV=3	3	4	6	1	1939	223	5.74	17.31
P10586	Receptor-type tyrosine-protein phosphatase F OS=Homo sapiens OX=9606 GN=PTPRF PE=1 SV=2	4	7	7	7	1907	212.7	6.3	15.09
P05362	Intercellular adhesion molecule 1 OS=Homo sapiens OX=9606 GN=ICAM1 PE=1 SV=2	13	5	5	5	532	57.8	7.99	11.63
P04066	Tissue alpha-L-fucosidase OS=Homo sapiens OX=9606 GN=FUCA1 PE=1 SV=4	17	6	7	6	466	53.7	6.84	14.21
Q06830	Peroxiredoxin-1 OS=Homo sapiens OX=9606 GN=PRDX1 PE=1 SV=1	32	5	6	4	199	22.1	8.13	15.51
P01599	Immunoglobulin kappa variable 1-17 OS=Homo sapiens OX=9606 GN=IGKV1-17 PE=1 SV=2	26	3	10	3	117	12.8	8.68	29.04
P02549	Spectrin alpha chain, erythrocytic 1 OS=Homo sapiens OX=9606 GN=SPTA1 PE=1 SV=5	3	6	7	6	2419	279.8	5.05	9
P06331	Immunoglobulin heavy variable 4-34 OS=Homo sapiens OX=9606 GN=IGHV4-34 PE=1 SV=2	37	3	104	2	123	13.8	9.33	237.65
P37837	Transaldolase OS=Homo sapiens OX=9606 GN=TALDO1 PE=1 SV=2	18	6	7	6	337	37.5	6.81	15.4
P07195	L-lactate dehydrogenase B chain OS=Homo sapiens OX=9606 GN=LDHB PE=1 SV=2	18	5	6	5	334	36.6	6.05	13.43
P07738	Bisphosphoglycerate mutase OS=Homo sapiens OX=9606 GN=BPGM PE=1 SV=2	28	5	7	5	259	30	6.54	21.18
Q12884	Prolyl endopeptidase FAP OS=Homo sapiens OX=9606 GN=FAP PE=1 SV=5	8	6	6	6	760	87.7	6.65	7.9
Q92882	Osteoclast-stimulating factor 1 OS=Homo sapiens OX=9606 GN=OSTF1 PE=1 SV=2	24	3	5	3	214	23.8	5.68	8.75
Q99784	Noelin OS=Homo sapiens OX=9606 GN=OLFM1 PE=1 SV=4	11	5	7	5	485	55.3	6.95	16.58
P13598	Intercellular adhesion molecule 2 OS=Homo sapiens OX=9606 GN=ICAM2 PE=1 SV=2	17	4	7	4	275	30.6	7.43	19.37
P01033	Metalloproteinase inhibitor 1 OS=Homo sapiens OX=9606 GN=TIMP1 PE=1 SV=1	19	2	3	2	207	23.2	8.1	11.66
P12109	Collagen alpha-1(VI) chain OS=Homo sapiens OX=9606 GN=COL6A1 PE=1 SV=3	5	4	5	4	1028	108.5	5.43	9.72
Q14118	Dystroglycan OS=Homo sapiens OX=9606 GN=DAG1 PE=1 SV=2	10	6	6	6	895	97.4	8.56	11.61
Q15848	Adiponectin OS=Homo sapiens OX=9606 GN=ADIPOQ PE=1 SV=1	23	4	9	4	244	26.4	5.74	25.79
P12830	Cadherin-1 OS=Homo sapiens OX=9606 GN=CDH1 PE=1 SV=3	5	3	3	3	882	97.4	4.73	10.85
P07942	Laminin subunit beta-1 OS=Homo sapiens OX=9606 GN=LAMB1 PE=1 SV=2	5	7	7	7	1786	197.9	4.94	11.63
P09960	Leukotriene A-4 hydrolase OS=Homo sapiens OX=9606 GN=LTA4H PE=1 SV=2	10	6	8	6	611	69.2	6.18	15.42
Q6E0U4	Dermokine OS=Homo sapiens OX=9606 GN=DMKN PE=1 SV=3	4	1	2	1	476	47.1	7.28	9.67
P61626	Lysozyme C OS=Homo sapiens OX=9606 GN=LYZ PE=1 SV=1	45	5	7	5	148	16.5	9.16	16.09
A0A0J9YXX1	Immunoglobulin heavy variable 5-10-1 OS=Homo sapiens OX=9606 GN=IGHV5-10-1 PE=3 SV=1	41	3	27	1	117	12.8	8.28	71.4
P02775	Platelet basic protein OS=Homo sapiens OX=9606 GN=PPBP PE=1 SV=3	27	3	7	3	128	13.9	8.79	15.43
P01766	Immunoglobulin heavy variable 3-13 OS=Homo sapiens OX=9606 GN=IGHV3-13 PE=1 SV=2	35	3	13	2	116	12.5	7.08	28.39
P36871	Phosphoglucomutase-1 OS=Homo sapiens OX=9606 GN=PGM1 PE=1 SV=3	10	5	6	5	562	61.4	6.76	9.06
P01701	Immunoglobulin lambda variable 1-51 OS=Homo sapiens OX=9606 GN=IGLV1-51 PE=1 SV=2	38	4	18	4	117	12.2	7.03	33.96
Q13103	Secreted phosphoprotein 24 OS=Homo sapiens OX=9606 GN=SPP2 PE=1 SV=1	16	3	9	3	211	24.3	8.32	22.4
Q3ZCW2	Galectin-related protein OS=Homo sapiens OX=9606 GN=LGALSL PE=1 SV=2	31	4	5	4	172	19	5.35	13.44
Q8WWZ8	Oncoprotein-induced transcript 3 protein OS=Homo sapiens OX=9606 GN=OIT3 PE=1 SV=2	10	5	5	5	545	60	5.58	11.59
P08294	Extracellular superoxide dismutase [Cu-Zn] OS=Homo sapiens OX=9606 GN=SOD3 PE=1 SV=2	20	4	5	4	240	25.8	6.61	14.1
Q15485	Ficolin-2 OS=Homo sapiens OX=9606 GN=FCN2 PE=1 SV=2	15	4	6	4	313	34	6.77	17.79
Q8N6C8	Leukocyte immunoglobulin-like receptor subfamily A member 3 OS=Homo sapiens OX=9606 GN=LILRA3 PE=1 SV=3	11	3	4	3	439	47.4	8.09	9.84
O60462	Neuropilin-2 OS=Homo sapiens OX=9606 GN=NRP2 PE=1 SV=3	7	5	7	5	931	104.8	5.17	13.28
P35609	Alpha-actinin-2 OS=Homo sapiens OX=9606 GN=ACTN2 PE=1 SV=1	6	5	6	1	894	103.8	5.45	16.42
Q96NZ9	Proline-rich acidic protein 1 OS=Homo sapiens OX=9606 GN=PRAP1 PE=1 SV=2	25	3	6	3	151	17.2	5.36	12.84
P60660	Myosin light polypeptide 6 OS=Homo sapiens OX=9606 GN=MYL6 PE=1 SV=2	17	2	3	2	151	16.9	4.65	9.93
P25774	Cathepsin S OS=Homo sapiens OX=9606 GN=CTSS PE=1 SV=3	15	4	5	4	331	37.5	8.34	12.13
Q14315	Filamin-C OS=Homo sapiens OX=9606 GN=FLNC PE=1 SV=3	1	3	4	1	2725	290.8	5.97	10.79
A0A0A0MT36	Immunoglobulin kappa variable 6D-21 OS=Homo sapiens OX=9606 GN=IGKV6D-21 PE=3 SV=1	36	3	10	1	114	12.3	7.28	21.58
A0A0C4DH31	Immunoglobulin heavy variable 1-18 OS=Homo sapiens OX=9606 GN=IGHV1-18 PE=3 SV=1	15	1	10	1	117	12.8	8.84	32.01
Q9HBB8	Cadherin-related family member 5 OS=Homo sapiens OX=9606 GN=CDHR5 PE=1 SV=3	6	3	3	3	845	88.2	4.93	8.3
P06312	Immunoglobulin kappa variable 4-1 OS=Homo sapiens OX=9606 GN=IGKV4-1 PE=1 SV=1	22	2	15	2	121	13.4	5.25	45.9
Q6Q788	Apolipoprotein A-V OS=Homo sapiens OX=9606 GN=APOA5 PE=1 SV=1	14	4	7	4	366	41.2	6.43	9.55
P11717	Cation-independent mannose-6-phosphate receptor OS=Homo sapiens OX=9606 GN=IGF2R PE=1 SV=3	3	8	9	8	2491	274.2	5.94	15.07
Q8IZP2	Putative protein FAM10A4 OS=Homo sapiens OX=9606 GN=ST13P4 PE=5 SV=1	15	3	4	3	240	27.4	5.08	7.9
P50395	Rab GDP dissociation inhibitor beta OS=Homo sapiens OX=9606 GN=GDI2 PE=1 SV=2	12	5	6	5	445	50.6	6.47	11.87
Q92859	Neogenin OS=Homo sapiens OX=9606 GN=NEO1 PE=1 SV=2	4	3	3	3	1461	159.9	6.54	8.79
P16070	CD44 antigen OS=Homo sapiens OX=9606 GN=CD44 PE=1 SV=3	4	3	4	3	742	81.5	5.33	12.3
P01817	Immunoglobulin heavy variable 2-5 OS=Homo sapiens OX=9606 GN=IGHV2-5 PE=1 SV=2	19	1	4	1	119	13.2	8.29	15.28
P78509	Reelin OS=Homo sapiens OX=9606 GN=RELN PE=1 SV=3	2	6	6	6	3460	388.1	5.88	12.61
P59665	Neutrophil defensin 1 OS=Homo sapiens OX=9606 GN=DEFA1 PE=1 SV=1	29	4	32	4	94	10.2	6.99	69.59
Q16777	Histone H2A type 2-C OS=Homo sapiens OX=9606 GN=HIST2H2AC PE=1 SV=4	27	3	8	3	129	14	10.9	20.72
P61224	Ras-related protein Rap-1b OS=Homo sapiens OX=9606 GN=RAP1B PE=1 SV=1	28	4	6	4	184	20.8	5.78	15.22
Q15828	Cystatin-M OS=Homo sapiens OX=9606 GN=CST6 PE=1 SV=1	23	2	3	2	149	16.5	8.09	10.74
Q7Z7G0	Target of Nesh-SH3 OS=Homo sapiens OX=9606 GN=ABI3BP PE=1 SV=1	5	4	4	4	1075	118.6	9.44	11.3
P67936	Tropomyosin alpha-4 chain OS=Homo sapiens OX=9606 GN=TPM4 PE=1 SV=3	21	5	7	5	248	28.5	4.69	12.16
P24593	Insulin-like growth factor-binding protein 5 OS=Homo sapiens OX=9606 GN=IGFBP5 PE=1 SV=1	13	3	5	3	272	30.6	8.21	11.37
P01714	Immunoglobulin lambda variable 3-19 OS=Homo sapiens OX=9606 GN=IGLV3-19 PE=1 SV=2	44	3	21	3	112	12	4.96	45.58
P01699	Immunoglobulin lambda variable 1-44 OS=Homo sapiens OX=9606 GN=IGLV1-44 PE=1 SV=2	38	2	10	1	117	12.2	5.17	18.36
O00299	Chloride intracellular channel protein 1 OS=Homo sapiens OX=9606 GN=CLIC1 PE=1 SV=4	25	5	5	5	241	26.9	5.17	11.29
P22692	Insulin-like growth factor-binding protein 4 OS=Homo sapiens OX=9606 GN=IGFBP4 PE=1 SV=2	18	4	6	4	258	27.9	7.15	14.26
P61204	ADP-ribosylation factor 3 OS=Homo sapiens OX=9606 GN=ARF3 PE=1 SV=2	29	4	5	4	181	20.6	7.43	13.6
P62820	Ras-related protein Rab-1A OS=Homo sapiens OX=9606 GN=RAB1A PE=1 SV=3	25	5	6	1	205	22.7	6.21	7.85
P62942	Peptidyl-prolyl cis-trans isomerase FKBP1A OS=Homo sapiens OX=9606 GN=FKBP1A PE=1 SV=2	30	3	3	3	108	11.9	8.16	10.57
P60891	Ribose-phosphate pyrophosphokinase 1 OS=Homo sapiens OX=9606 GN=PRPS1 PE=1 SV=2	10	3	5	3	318	34.8	6.98	12.62
Q9HBI1	Beta-parvin OS=Homo sapiens OX=9606 GN=PARVB PE=1 SV=1	11	3	4	3	364	41.7	6.73	9.71
Q86UD1	Out at first protein homolog OS=Homo sapiens OX=9606 GN=OAF PE=2 SV=1	24	4	4	4	273	30.7	6.84	11.84
A0A0C4DH24	Immunoglobulin kappa variable 6-21 OS=Homo sapiens OX=9606 GN=IGKV6-21 PE=3 SV=1	36	3	9	1	114	12.4	7.28	20.45
Q5D862	Filaggrin-2 OS=Homo sapiens OX=9606 GN=FLG2 PE=1 SV=1	3	2	3	2	2391	247.9	8.31	7.35
P51149	Ras-related protein Rab-7a OS=Homo sapiens OX=9606 GN=RAB7A PE=1 SV=1	22	4	5	4	207	23.5	6.7	10.02
P58546	Myotrophin OS=Homo sapiens OX=9606 GN=MTPN PE=1 SV=2	38	2	3	2	118	12.9	5.52	9.19
P28066	Proteasome subunit alpha type-5 OS=Homo sapiens OX=9606 GN=PSMA5 PE=1 SV=3	21	3	3	3	241	26.4	4.79	7.25
Q9H0U4	Ras-related protein Rab-1B OS=Homo sapiens OX=9606 GN=RAB1B PE=1 SV=1	29	5	6	1	201	22.2	5.73	7.99
P40189	Interleukin-6 receptor subunit beta OS=Homo sapiens OX=9606 GN=IL6ST PE=1 SV=2	6	5	6	5	918	103.5	5.95	14.63
Q8WZ42	Titin OS=Homo sapiens OX=9606 GN=TTN PE=1 SV=4	0	1	2	1	34350	3813.7	6.35	8.09
Q92496	Complement factor H-related protein 4 OS=Homo sapiens OX=9606 GN=CFHR4 PE=1 SV=3	9	4	6	4	578	65.3	4.94	14.58
Q9H299	SH3 domain-binding glutamic acid-rich-like protein 3 OS=Homo sapiens OX=9606 GN=SH3BGRL3 PE=1 SV=1	31	3	4	3	93	10.4	4.93	11.47
A0A0B4J2D9	Immunoglobulin kappa variable 1D-13 OS=Homo sapiens OX=9606 GN=IGKV1D-13 PE=3 SV=1	29	2	2	2	117	12.6	7.84	7.98
Q08043	Alpha-actinin-3 OS=Homo sapiens OX=9606 GN=ACTN3 PE=1 SV=2	6	5	6	1	901	103.2	5.52	15.64
P62826	GTP-binding nuclear protein Ran OS=Homo sapiens OX=9606 GN=RAN PE=1 SV=3	28	5	7	5	216	24.4	7.49	14.36
P30046	D-dopachrome decarboxylase OS=Homo sapiens OX=9606 GN=DDT PE=1 SV=3	22	2	3	2	118	12.7	7.3	10.66
Q16778	Histone H2B type 2-E OS=Homo sapiens OX=9606 GN=HIST2H2BE PE=1 SV=3	36	4	10	1	126	13.9	10.32	23.49
P08670	Vimentin OS=Homo sapiens OX=9606 GN=VIM PE=1 SV=4	9	4	4	4	466	53.6	5.12	10.54
P01780	Immunoglobulin heavy variable 3-7 OS=Homo sapiens OX=9606 GN=IGHV3-7 PE=1 SV=2	32	4	26	2	117	12.9	6.57	49.33
P50552	Vasodilator-stimulated phosphoprotein OS=Homo sapiens OX=9606 GN=VASP PE=1 SV=3	10	3	5	3	380	39.8	8.94	11.61
P01721	Immunoglobulin lambda variable 6-57 OS=Homo sapiens OX=9606 GN=IGLV6-57 PE=1 SV=2	17	1	9	1	117	12.6	4.78	25.21
A0A087WSY4	Immunoglobulin heavy variable 4-30-2 OS=Homo sapiens OX=9606 GN=IGHV4-30-2 PE=3 SV=1	26	3	82	1	118	13	9.67	211.38
P41222	Prostaglandin-H2 D-isomerase OS=Homo sapiens OX=9606 GN=PTGDS PE=1 SV=1	17	2	4	2	190	21	7.8	11.16
P16930	Fumarylacetoacetase OS=Homo sapiens OX=9606 GN=FAH PE=1 SV=2	13	4	5	4	419	46.3	6.95	8.08
P52209	6-phosphogluconate dehydrogenase, decarboxylating OS=Homo sapiens OX=9606 GN=PGD PE=1 SV=3	12	4	4	4	483	53.1	7.23	9.41
P54108	Cysteine-rich secretory protein 3 OS=Homo sapiens OX=9606 GN=CRISP3 PE=1 SV=1	10	2	5	2	245	27.6	7.8	17.04
Q9UJU6	Drebrin-like protein OS=Homo sapiens OX=9606 GN=DBNL PE=1 SV=1	10	4	5	4	430	48.2	5.05	10.53
P01593	Immunoglobulin kappa variable 1D-33 OS=Homo sapiens OX=9606 GN=IGKV1D-33 PE=1 SV=2	34	2	9	2	117	12.8	4.78	22.43
P02741	C-reactive protein OS=Homo sapiens OX=9606 GN=CRP PE=1 SV=1	23	5	21	5	224	25	5.63	45.38
Q9Y646	Carboxypeptidase Q OS=Homo sapiens OX=9606 GN=CPQ PE=1 SV=1	10	4	4	4	472	51.9	6.18	8.51
A0A075B6R9	Probable non-functional immunoglobulin kappa variable 2D-24 OS=Homo sapiens OX=9606 GN=IGKV2D-24 PE=5 SV=1	38	3	16	2	120	13.1	8.87	34.74
Q04721	Neurogenic locus notch homolog protein 2 OS=Homo sapiens OX=9606 GN=NOTCH2 PE=1 SV=3	2	4	4	4	2471	265.2	5.14	7.52
P15814	Immunoglobulin lambda-like polypeptide 1 OS=Homo sapiens OX=9606 GN=IGLL1 PE=1 SV=1	16	2	7	2	213	22.9	10.07	14.2
O94919	Endonuclease domain-containing 1 protein OS=Homo sapiens OX=9606 GN=ENDOD1 PE=1 SV=2	7	2	3	2	500	55	5.71	7.87
Q13867	Bleomycin hydrolase OS=Homo sapiens OX=9606 GN=BLMH PE=1 SV=1	9	3	4	3	455	52.5	6.27	9.43
P17931	Galectin-3 OS=Homo sapiens OX=9606 GN=LGALS3 PE=1 SV=5	18	4	5	4	250	26.1	8.56	9.95
Q02413	Desmoglein-1 OS=Homo sapiens OX=9606 GN=DSG1 PE=1 SV=2	5	4	4	4	1049	113.7	5.03	10.22
P30086	Phosphatidylethanolamine-binding protein 1 OS=Homo sapiens OX=9606 GN=PEBP1 PE=1 SV=3	26	3	3	3	187	21	7.53	6.31
A0A0C4DH29	Immunoglobulin heavy variable 1-3 OS=Homo sapiens OX=9606 GN=IGHV1-3 PE=3 SV=1	13	1	5	1	117	13	9.55	12.13
P61158	Actin-related protein 3 OS=Homo sapiens OX=9606 GN=ACTR3 PE=1 SV=3	13	3	4	3	418	47.3	5.88	6.71
P30044	Peroxiredoxin-5, mitochondrial OS=Homo sapiens OX=9606 GN=PRDX5 PE=1 SV=4	34	5	5	5	214	22.1	8.7	7.79
P07477	Trypsin-1 OS=Homo sapiens OX=9606 GN=PRSS1 PE=1 SV=1	15	2	3	2	247	26.5	6.51	6.14
Q12913	Receptor-type tyrosine-protein phosphatase eta OS=Homo sapiens OX=9606 GN=PTPRJ PE=1 SV=3	3	3	3	3	1337	145.9	5.58	9.35
P20023	Complement receptor type 2 OS=Homo sapiens OX=9606 GN=CR2 PE=1 SV=2	5	5	5	5	1033	112.8	7.52	8.6
Q9UBQ6	Exostosin-like 2 OS=Homo sapiens OX=9606 GN=EXTL2 PE=1 SV=1	15	3	4	3	330	37.4	8.95	8.44
P04179	Superoxide dismutase [Mn], mitochondrial OS=Homo sapiens OX=9606 GN=SOD2 PE=1 SV=3	17	4	4	4	222	24.7	8.25	9.25
P28799	Progranulin OS=Homo sapiens OX=9606 GN=GRN PE=1 SV=2	6	3	4	3	593	63.5	6.83	11.11
P06310	Immunoglobulin kappa variable 2-30 OS=Homo sapiens OX=9606 GN=IGKV2-30 PE=3 SV=2	38	3	25	1	120	13.2	8.51	59.54
A0A075B6S6	Immunoglobulin kappa variable 2D-30 OS=Homo sapiens OX=9606 GN=IGKV2D-30 PE=3 SV=1	42	3	25	1	120	13.2	7.99	59.42
Q8IUL8	Cartilage intermediate layer protein 2 OS=Homo sapiens OX=9606 GN=CILP2 PE=2 SV=2	3	3	4	3	1156	126.2	8.22	8.35
P01772	Immunoglobulin heavy variable 3-33 OS=Homo sapiens OX=9606 GN=IGHV3-33 PE=1 SV=2	22	3	12	1	117	13.1	8.94	28.63
Q8TDL5	BPI fold-containing family B member 1 OS=Homo sapiens OX=9606 GN=BPIFB1 PE=1 SV=1	10	4	4	4	484	52.4	7.23	9.91
P34932	Heat shock 70 kDa protein 4 OS=Homo sapiens OX=9606 GN=HSPA4 PE=1 SV=4	6	3	3	3	840	94.3	5.19	8.23
P01763	Immunoglobulin heavy variable 3-48 OS=Homo sapiens OX=9606 GN=IGHV3-48 PE=1 SV=2	35	3	10	1	117	12.8	5.36	20.66
P49908	Selenoprotein P OS=Homo sapiens OX=9606 GN=SELENOP PE=1 SV=3	9	5	8	5	381	43.2	7.87	15.94
P01706	Immunoglobulin lambda variable 2-11 OS=Homo sapiens OX=9606 GN=IGLV2-11 PE=1 SV=2	44	3	13	2	119	12.6	7.24	18.16
P00367	Glutamate dehydrogenase 1, mitochondrial OS=Homo sapiens OX=9606 GN=GLUD1 PE=1 SV=2	3	1	2	1	558	61.4	7.8	7.38
P10599	Thioredoxin OS=Homo sapiens OX=9606 GN=TXN PE=1 SV=3	20	2	4	2	105	11.7	4.92	7.21
P35555	Fibrillin-1 OS=Homo sapiens OX=9606 GN=FBN1 PE=1 SV=4	1	4	4	4	2871	312.1	4.93	7.82
A0A0B4J1V0	Immunoglobulin heavy variable 3-15 OS=Homo sapiens OX=9606 GN=IGHV3-15 PE=3 SV=1	23	4	20	2	119	12.9	8.62	27.85
O43895	Xaa-Pro aminopeptidase 2 OS=Homo sapiens OX=9606 GN=XPNPEP2 PE=1 SV=3	4	2	2	2	674	75.6	6.04	7.47
A0A0B4J1X5	Immunoglobulin heavy variable 3-74 OS=Homo sapiens OX=9606 GN=IGHV3-74 PE=3 SV=1	25	3	16	1	117	12.8	8.66	37.98
P21291	Cysteine and glycine-rich protein 1 OS=Homo sapiens OX=9606 GN=CSRP1 PE=1 SV=3	25	3	3	3	193	20.6	8.57	6.56
A0A0C4DH33	Immunoglobulin heavy variable 1-24 OS=Homo sapiens OX=9606 GN=IGHV1-24 PE=3 SV=1	34	2	2	2	117	12.8	5.16	7.24
A0A0C4DH36	Probable non-functional immunoglobulin heavy variable 3-38 OS=Homo sapiens OX=9606 GN=IGHV3-38 PE=5 SV=1	19	3	6	3	116	12.8	9.25	10.22
P78417	Glutathione S-transferase omega-1 OS=Homo sapiens OX=9606 GN=GSTO1 PE=1 SV=2	17	4	5	4	241	27.5	6.6	7.8
Q86U17	Serpin A11 OS=Homo sapiens OX=9606 GN=SERPINA11 PE=2 SV=2	13	5	5	5	422	47	7.68	9.76
O60664	Perilipin-3 OS=Homo sapiens OX=9606 GN=PLIN3 PE=1 SV=3	10	3	3	3	434	47	5.44	7.83
P11277	Spectrin beta chain, erythrocytic OS=Homo sapiens OX=9606 GN=SPTB PE=1 SV=5	2	5	5	5	2137	246.3	5.27	4.86
P17301	Integrin alpha-2 OS=Homo sapiens OX=9606 GN=ITGA2 PE=1 SV=1	4	5	5	5	1181	129.2	5.31	6.94
P58166	Inhibin beta E chain OS=Homo sapiens OX=9606 GN=INHBE PE=1 SV=1	15	4	5	4	350	38.5	9.25	7.66
P10124	Serglycin OS=Homo sapiens OX=9606 GN=SRGN PE=1 SV=3	10	2	4	2	158	17.6	4.96	10.28
Q16851	UTP--glucose-1-phosphate uridylyltransferase OS=Homo sapiens OX=9606 GN=UGP2 PE=1 SV=5	13	5	5	5	508	56.9	8.15	4.24
Q13790	Apolipoprotein F OS=Homo sapiens OX=9606 GN=APOF PE=1 SV=2	8	2	8	2	326	35.4	5.64	25.44
P61160	Actin-related protein 2 OS=Homo sapiens OX=9606 GN=ACTR2 PE=1 SV=1	11	3	4	3	394	44.7	6.74	7.69
Q7Z7M8	UDP-GlcNAc:betaGal beta-1,3-N-acetylglucosaminyltransferase 8 OS=Homo sapiens OX=9606 GN=B3GNT8 PE=1 SV=1	9	2	2	2	397	43.4	8.32	6.84
Q14697	Neutral alpha-glucosidase AB OS=Homo sapiens OX=9606 GN=GANAB PE=1 SV=3	6	4	4	4	944	106.8	6.14	10.79
A0A075B6H9	Immunoglobulin lambda variable 4-69 OS=Homo sapiens OX=9606 GN=IGLV4-69 PE=1 SV=1	19	1	3	1	119	12.8	6.51	9.65
P01601	Immunoglobulin kappa variable 1D-16 OS=Homo sapiens OX=9606 GN=IGKV1D-16 PE=3 SV=2	29	2	3	2	117	12.7	7.74	6.94
O75023	Leukocyte immunoglobulin-like receptor subfamily B member 5 OS=Homo sapiens OX=9606 GN=LILRB5 PE=1 SV=1	6	2	3	2	590	64.1	7.3	9.47
O00194	Ras-related protein Rab-27B OS=Homo sapiens OX=9606 GN=RAB27B PE=1 SV=4	12	2	4	2	218	24.6	5.52	7.22
P04430	Immunoglobulin kappa variable 1-16 OS=Homo sapiens OX=9606 GN=IGKV1-16 PE=1 SV=2	29	2	7	2	117	12.6	8.16	21.63
Q14019	Coactosin-like protein OS=Homo sapiens OX=9606 GN=COTL1 PE=1 SV=3	25	2	3	2	142	15.9	5.67	9.87
O95336	6-phosphogluconolactonase OS=Homo sapiens OX=9606 GN=PGLS PE=1 SV=2	16	2	2	2	258	27.5	6.05	6.63
Q9NZN3	EH domain-containing protein 3 OS=Homo sapiens OX=9606 GN=EHD3 PE=1 SV=2	7	3	3	2	535	60.8	6.57	7.68
A0A0G2JS06	Immunoglobulin lambda variable 5-39 OS=Homo sapiens OX=9606 GN=IGLV5-39 PE=3 SV=1	20	2	7	2	123	13.4	8.63	10.41
P01703	Immunoglobulin lambda variable 1-40 OS=Homo sapiens OX=9606 GN=IGLV1-40 PE=1 SV=2	39	2	3	2	118	12.3	5.74	6.94
P48788	Troponin I, fast skeletal muscle OS=Homo sapiens OX=9606 GN=TNNI2 PE=1 SV=2	10	1	4	1	182	21.3	8.73	13.54
P30101	Protein disulfide-isomerase A3 OS=Homo sapiens OX=9606 GN=PDIA3 PE=1 SV=4	11	4	5	4	505	56.7	6.35	4.13
Q9NYL9	Tropomodulin-3 OS=Homo sapiens OX=9606 GN=TMOD3 PE=1 SV=1	10	3	3	3	352	39.6	5.19	6.66
P07911	Uromodulin OS=Homo sapiens OX=9606 GN=UMOD PE=1 SV=1	9	3	3	3	640	69.7	5.24	7.64
O75144	ICOS ligand OS=Homo sapiens OX=9606 GN=ICOSLG PE=1 SV=2	13	3	5	3	302	33.3	5.31	12.04
P80188	Neutrophil gelatinase-associated lipocalin OS=Homo sapiens OX=9606 GN=LCN2 PE=1 SV=2	16	2	3	2	198	22.6	8.91	2.27
A0A0C4DH25	Immunoglobulin kappa variable 3D-20 OS=Homo sapiens OX=9606 GN=IGKV3D-20 PE=3 SV=1	22	2	44	1	116	12.5	4.59	162.67
Q86SQ4	Adhesion G-protein coupled receptor G6 OS=Homo sapiens OX=9606 GN=ADGRG6 PE=1 SV=3	3	3	3	3	1221	136.6	7.87	5.65
A0A0J9YVY3	Immunoglobulin heavy variable 7-4-1 OS=Homo sapiens OX=9606 GN=IGHV7-4-1 PE=3 SV=1	34	2	3	1	117	12.8	8.63	10.2
P01700	Immunoglobulin lambda variable 1-47 OS=Homo sapiens OX=9606 GN=IGLV1-47 PE=1 SV=2	25	2	22	1	117	12.3	5.91	62.17
Q9Y6Z7	Collectin-10 OS=Homo sapiens OX=9606 GN=COLEC10 PE=1 SV=2	12	3	4	3	277	30.7	7.33	9.39
Q4LDE5	Sushi, von Willebrand factor type A, EGF and pentraxin domain-containing protein 1 OS=Homo sapiens OX=9606 GN=SVEP1 PE=1 SV=3	1	3	3	3	3571	389.9	5.5	7.72
A0A0B4J1V6	Immunoglobulin heavy variable 3-73 OS=Homo sapiens OX=9606 GN=IGHV3-73 PE=3 SV=1	34	4	18	2	119	12.8	9.17	24.19
Q15555	Microtubule-associated protein RP/EB family member 2 OS=Homo sapiens OX=9606 GN=MAPRE2 PE=1 SV=1	13	3	3	3	327	37	5.57	9.11
P08174	Complement decay-accelerating factor OS=Homo sapiens OX=9606 GN=CD55 PE=1 SV=4	8	3	5	3	381	41.4	7.59	9.23
Q8IXL6	Extracellular serine/threonine protein kinase FAM20C OS=Homo sapiens OX=9606 GN=FAM20C PE=1 SV=2	4	2	2	2	584	66.2	7.74	4.49
P24387	Corticotropin-releasing factor-binding protein OS=Homo sapiens OX=9606 GN=CRHBP PE=1 SV=2	11	2	2	2	322	36.1	6.52	6.69
P07307	Asialoglycoprotein receptor 2 OS=Homo sapiens OX=9606 GN=ASGR2 PE=1 SV=2	17	4	6	4	311	35.1	6.25	9.21
Q14847	LIM and SH3 domain protein 1 OS=Homo sapiens OX=9606 GN=LASP1 PE=1 SV=2	11	3	4	3	261	29.7	7.05	6.7
P01344	Insulin-like growth factor II OS=Homo sapiens OX=9606 GN=IGF2 PE=1 SV=1	14	2	4	2	180	20.1	9.32	11.9
P39060	Collagen alpha-1(XVIII) chain OS=Homo sapiens OX=9606 GN=COL18A1 PE=1 SV=5	3	2	3	2	1754	178.1	6.01	6.64
A2NJV5	Immunoglobulin kappa variable 2-29 OS=Homo sapiens OX=9606 GN=IGKV2-29 PE=3 SV=2	26	3	34	1	120	13.1	7.28	76.63
P35754	Glutaredoxin-1 OS=Homo sapiens OX=9606 GN=GLRX PE=1 SV=2	30	2	2	2	106	11.8	8.09	5.62
Q86YW5	Trem-like transcript 1 protein OS=Homo sapiens OX=9606 GN=TREML1 PE=1 SV=2	5	1	3	1	311	32.7	6.05	9.14
A0A075B6Q5	Immunoglobulin heavy variable 3-64 OS=Homo sapiens OX=9606 GN=IGHV3-64 PE=3 SV=1	19	2	8	2	118	12.9	7.85	20.76
O14498	Immunoglobulin superfamily containing leucine-rich repeat protein OS=Homo sapiens OX=9606 GN=ISLR PE=2 SV=1	6	2	2	2	428	46	5.15	6.06
Q9ULI3	Protein HEG homolog 1 OS=Homo sapiens OX=9606 GN=HEG1 PE=1 SV=3	3	3	5	3	1381	147.4	6.18	11.99
P01137	Transforming growth factor beta-1 proprotein OS=Homo sapiens OX=9606 GN=TGFB1 PE=1 SV=2	8	3	3	3	390	44.3	8.53	4.62
P54578	Ubiquitin carboxyl-terminal hydrolase 14 OS=Homo sapiens OX=9606 GN=USP14 PE=1 SV=3	8	3	3	3	494	56	5.3	7.21
O15394	Neural cell adhesion molecule 2 OS=Homo sapiens OX=9606 GN=NCAM2 PE=1 SV=2	5	3	3	3	837	93	5.6	6.73
Q99439	Calponin-2 OS=Homo sapiens OX=9606 GN=CNN2 PE=1 SV=4	9	2	2	2	309	33.7	7.33	5.57
P09972	Fructose-bisphosphate aldolase C OS=Homo sapiens OX=9606 GN=ALDOC PE=1 SV=2	6	1	1	1	364	39.4	6.87	3.82
P16615	Sarcoplasmic/endoplasmic reticulum calcium ATPase 2 OS=Homo sapiens OX=9606 GN=ATP2A2 PE=1 SV=1	3	2	3	2	1042	114.7	5.34	7.74
P12883	Myosin-7 OS=Homo sapiens OX=9606 GN=MYH7 PE=1 SV=5	2	2	2	1	1935	223	5.8	5.92
P32320	Cytidine deaminase OS=Homo sapiens OX=9606 GN=CDA PE=1 SV=2	18	2	2	2	146	16.2	6.92	5.47
Q86WI1	Fibrocystin-L OS=Homo sapiens OX=9606 GN=PKHD1L1 PE=2 SV=2	1	3	3	3	4243	465.4	6.11	4.37
Q5T749	Keratinocyte proline-rich protein OS=Homo sapiens OX=9606 GN=KPRP PE=1 SV=1	8	3	3	3	579	64.1	8.27	7.15
P09382	Galectin-1 OS=Homo sapiens OX=9606 GN=LGALS1 PE=1 SV=2	20	2	2	2	135	14.7	5.5	5.17
P62328	Thymosin beta-4 OS=Homo sapiens OX=9606 GN=TMSB4X PE=1 SV=2	30	1	2	1	44	5.1	5.06	7.66
Q9UNW1	Multiple inositol polyphosphate phosphatase 1 OS=Homo sapiens OX=9606 GN=MINPP1 PE=1 SV=1	7	3	4	3	487	55	7.81	9.43
Q9UBG0	C-type mannose receptor 2 OS=Homo sapiens OX=9606 GN=MRC2 PE=1 SV=2	2	3	3	3	1479	166.6	5.83	5.03
O94985	Calsyntenin-1 OS=Homo sapiens OX=9606 GN=CLSTN1 PE=1 SV=1	3	3	3	3	981	109.7	4.91	6.71
P01034	Cystatin-C OS=Homo sapiens OX=9606 GN=CST3 PE=1 SV=1	19	2	2	2	146	15.8	8.75	7.19
P08319	All-trans-retinol dehydrogenase [NAD(+)] ADH4 OS=Homo sapiens OX=9606 GN=ADH4 PE=1 SV=5	12	3	3	3	380	40.2	7.94	7.06
P05106	Integrin beta-3 OS=Homo sapiens OX=9606 GN=ITGB3 PE=1 SV=2	3	2	3	2	788	87	5.24	8.17
A0A0B4J1U3	Immunoglobulin lambda variable 1-36 OS=Homo sapiens OX=9606 GN=IGLV1-36 PE=1 SV=5	36	2	3	2	117	12.5	4.78	3.78
P01743	Immunoglobulin heavy variable 1-46 OS=Homo sapiens OX=9606 GN=IGHV1-46 PE=1 SV=2	13	1	4	1	117	12.9	8.92	12.96
Q9NY97	N-acetyllactosaminide beta-1,3-N-acetylglucosaminyltransferase 2 OS=Homo sapiens OX=9606 GN=B3GNT2 PE=1 SV=2	8	3	3	3	397	46	8.54	5.98
A0A0C4DH34	Immunoglobulin heavy variable 4-28 OS=Homo sapiens OX=9606 GN=IGHV4-28 PE=3 SV=1	21	2	27	2	117	13.1	9.29	33.42
A0A087WSZ0	Immunoglobulin kappa variable 1D-8 OS=Homo sapiens OX=9606 GN=IGKV1D-8 PE=3 SV=6	37	3	5	3	117	12.8	7.74	7.37
Q13418	Integrin-linked protein kinase OS=Homo sapiens OX=9606 GN=ILK PE=1 SV=2	7	3	3	3	452	51.4	8.07	6.32
Q12841	Follistatin-related protein 1 OS=Homo sapiens OX=9606 GN=FSTL1 PE=1 SV=1	11	4	4	4	308	35	5.52	5.84
P20933	N(4)-(beta-N-acetylglucosaminyl)-L-asparaginase OS=Homo sapiens OX=9606 GN=AGA PE=1 SV=2	6	1	1	1	346	37.2	6.28	4.71
Q13477	Mucosal addressin cell adhesion molecule 1 OS=Homo sapiens OX=9606 GN=MADCAM1 PE=1 SV=2	9	2	2	2	382	40.1	5.12	5.81
P04899	Guanine nucleotide-binding protein G(i) subunit alpha-2 OS=Homo sapiens OX=9606 GN=GNAI2 PE=1 SV=3	9	2	2	2	355	40.4	5.54	5.67
P62987	Ubiquitin-60S ribosomal protein L40 OS=Homo sapiens OX=9606 GN=UBA52 PE=1 SV=2	14	2	4	2	128	14.7	9.83	7.34
P09619	Platelet-derived growth factor receptor beta OS=Homo sapiens OX=9606 GN=PDGFRB PE=1 SV=1	2	2	2	2	1106	123.9	4.98	3.99
P01715	Immunoglobulin lambda variable 3-1 OS=Homo sapiens OX=9606 GN=IGLV3-1 PE=1 SV=2	26	2	4	1	115	12.3	4.94	10.65
P60953	Cell division control protein 42 homolog OS=Homo sapiens OX=9606 GN=CDC42 PE=1 SV=2	20	3	3	3	191	21.2	6.55	6.19
P13489	Ribonuclease inhibitor OS=Homo sapiens OX=9606 GN=RNH1 PE=1 SV=2	11	3	3	3	461	49.9	4.82	4.77
A0A0B4J1Y8	Immunoglobulin lambda variable 9-49 OS=Homo sapiens OX=9606 GN=IGLV9-49 PE=1 SV=1	24	3	3	3	123	13	7.28	6.61
Q8WUM4	Programmed cell death 6-interacting protein OS=Homo sapiens OX=9606 GN=PDCD6IP PE=1 SV=1	4	3	3	3	868	96	6.52	4.52
P19013	Keratin, type II cytoskeletal 4 OS=Homo sapiens OX=9606 GN=KRT4 PE=1 SV=4	5	3	6	1	534	57.3	6.61	15.48
Q04917	14-3-3 protein eta OS=Homo sapiens OX=9606 GN=YWHAH PE=1 SV=4	15	4	4	2	246	28.2	4.84	9.5
P52907	F-actin-capping protein subunit alpha-1 OS=Homo sapiens OX=9606 GN=CAPZA1 PE=1 SV=3	12	2	2	2	286	32.9	5.69	7.95
A0A075B6I4	Immunoglobulin lambda variable 10-54 OS=Homo sapiens OX=9606 GN=IGLV10-54 PE=3 SV=1	9	1	2	1	117	12.4	8.03	6.21
P19021	Peptidyl-glycine alpha-amidating monooxygenase OS=Homo sapiens OX=9606 GN=PAM PE=1 SV=2	4	5	5	5	973	108.3	6.42	7.8
A0A075B6K2	Immunoglobulin lambda variable 3-12 OS=Homo sapiens OX=9606 GN=IGLV3-12 PE=3 SV=2	23	2	4	1	115	12.4	5.67	7.65
Q96S96	Phosphatidylethanolamine-binding protein 4 OS=Homo sapiens OX=9606 GN=PEBP4 PE=1 SV=3	13	2	2	2	227	25.7	6.54	4.55
P40121	Macrophage-capping protein OS=Homo sapiens OX=9606 GN=CAPG PE=1 SV=2	8	3	3	3	348	38.5	6.19	7.36
A0A087WW87	Immunoglobulin kappa variable 2-40 OS=Homo sapiens OX=9606 GN=IGKV2-40 PE=3 SV=2	17	2	24	1	121	13.3	4.61	57.32
P22894	Neutrophil collagenase OS=Homo sapiens OX=9606 GN=MMP8 PE=1 SV=1	7	3	3	3	467	53.4	6.87	4.65
P10646	Tissue factor pathway inhibitor OS=Homo sapiens OX=9606 GN=TFPI PE=1 SV=1	10	2	2	2	304	35	8.25	5.23
P49257	Protein ERGIC-53 OS=Homo sapiens OX=9606 GN=LMAN1 PE=1 SV=2	8	2	2	2	510	57.5	6.77	5.36
P68104	Elongation factor 1-alpha 1 OS=Homo sapiens OX=9606 GN=EEF1A1 PE=1 SV=1	5	2	3	2	462	50.1	9.01	7.78
P02585	Troponin C, skeletal muscle OS=Homo sapiens OX=9606 GN=TNNC2 PE=1 SV=2	15	2	7	1	160	18.1	4.2	17.82
P07384	Calpain-1 catalytic subunit OS=Homo sapiens OX=9606 GN=CAPN1 PE=1 SV=1	6	3	3	3	714	81.8	5.67	7.03
Q8NBJ4	Golgi membrane protein 1 OS=Homo sapiens OX=9606 GN=GOLM1 PE=1 SV=1	6	2	2	2	401	45.3	4.97	6.16
Q9UIB8	SLAM family member 5 OS=Homo sapiens OX=9606 GN=CD84 PE=1 SV=1	8	2	3	2	345	38.8	7.06	6.58
O95372	Acyl-protein thioesterase 2 OS=Homo sapiens OX=9606 GN=LYPLA2 PE=1 SV=1	11	2	2	2	231	24.7	7.23	5.79
Q9Y5Y7	Lymphatic vessel endothelial hyaluronic acid receptor 1 OS=Homo sapiens OX=9606 GN=LYVE1 PE=1 SV=2	9	3	5	3	322	35.2	8.28	9.16
Q5JPE7	Nodal modulator 2 OS=Homo sapiens OX=9606 GN=NOMO2 PE=1 SV=1	2	3	3	3	1267	139.4	5.76	4.87
Q3LXA3	Triokinase/FMN cyclase OS=Homo sapiens OX=9606 GN=TKFC PE=1 SV=2	6	2	2	2	575	58.9	7.49	4.21
P49641	Alpha-mannosidase 2x OS=Homo sapiens OX=9606 GN=MAN2A2 PE=2 SV=3	3	4	4	3	1150	130.5	6.84	6.27
P61586	Transforming protein RhoA OS=Homo sapiens OX=9606 GN=RHOA PE=1 SV=1	12	2	2	2	193	21.8	6.1	5.02
Q01469	Fatty acid-binding protein 5 OS=Homo sapiens OX=9606 GN=FABP5 PE=1 SV=3	18	2	3	2	135	15.2	7.01	5.57
A0A0B4J1X8	Immunoglobulin heavy variable 3-43 OS=Homo sapiens OX=9606 GN=IGHV3-43 PE=3 SV=1	25	2	8	1	118	13.1	5.41	18.08
P48059	LIM and senescent cell antigen-like-containing domain protein 1 OS=Homo sapiens OX=9606 GN=LIMS1 PE=1 SV=4	9	2	2	2	325	37.2	8.05	5.16
Q9H8L6	Multimerin-2 OS=Homo sapiens OX=9606 GN=MMRN2 PE=1 SV=2	3	1	2	1	949	104.3	5.86	6.93
P13473	Lysosome-associated membrane glycoprotein 2 OS=Homo sapiens OX=9606 GN=LAMP2 PE=1 SV=2	7	3	6	3	410	44.9	5.63	11.43
P0DSN7	Probable non-functional immunoglobulinn kappa variable 1D-37 OS=Homo sapiens OX=9606 GN=IGKV1D-37 PE=5 SV=1	14	1	1	1	117	12.7	9.25	4.11
P00492	Hypoxanthine-guanine phosphoribosyltransferase OS=Homo sapiens OX=9606 GN=HPRT1 PE=1 SV=2	17	4	4	4	218	24.6	6.68	5.52
P63000	Ras-related C3 botulinum toxin substrate 1 OS=Homo sapiens OX=9606 GN=RAC1 PE=1 SV=1	17	3	4	2	192	21.4	8.5	6.18
P60900	Proteasome subunit alpha type-6 OS=Homo sapiens OX=9606 GN=PSMA6 PE=1 SV=1	16	3	3	3	246	27.4	6.76	7.23
P20618	Proteasome subunit beta type-1 OS=Homo sapiens OX=9606 GN=PSMB1 PE=1 SV=2	19	3	3	3	241	26.5	8.13	2.16
Q9UNN8	Endothelial protein C receptor OS=Homo sapiens OX=9606 GN=PROCR PE=1 SV=1	13	3	5	3	238	26.7	7.18	4.7
P11678	Eosinophil peroxidase OS=Homo sapiens OX=9606 GN=EPX PE=1 SV=2	6	4	4	2	715	81	10.29	6.23
P20160	Azurocidin OS=Homo sapiens OX=9606 GN=AZU1 PE=1 SV=3	7	2	5	2	251	26.9	9.5	11.94
Q8IWV2	Contactin-4 OS=Homo sapiens OX=9606 GN=CNTN4 PE=1 SV=1	4	3	4	3	1026	113.4	7.47	6.39
P19022	Cadherin-2 OS=Homo sapiens OX=9606 GN=CDH2 PE=1 SV=4	4	3	3	3	906	99.7	4.81	5.82
Q8WVN6	Secreted and transmembrane protein 1 OS=Homo sapiens OX=9606 GN=SECTM1 PE=1 SV=2	8	1	1	1	248	27	7.43	4.68
Q9H4G4	Golgi-associated plant pathogenesis-related protein 1 OS=Homo sapiens OX=9606 GN=GLIPR2 PE=1 SV=3	19	2	2	2	154	17.2	9.41	4.76
Q92854	Semaphorin-4D OS=Homo sapiens OX=9606 GN=SEMA4D PE=1 SV=1	2	1	2	1	862	96.1	7.96	4.13
P55268	Laminin subunit beta-2 OS=Homo sapiens OX=9606 GN=LAMB2 PE=1 SV=2	1	2	2	2	1798	195.9	6.52	4.76
P23083	Immunoglobulin heavy variable 1-2 OS=Homo sapiens OX=9606 GN=IGHV1-2 PE=1 SV=2	19	2	3	2	117	13.1	9.13	5.88
P11684	Uteroglobin OS=Homo sapiens OX=9606 GN=SCGB1A1 PE=1 SV=1	12	2	2	2	91	10	5.06	5.35
P12110	Collagen alpha-2(VI) chain OS=Homo sapiens OX=9606 GN=COL6A2 PE=1 SV=4	3	2	2	2	1019	108.5	6.21	5.25
P07327	Alcohol dehydrogenase 1A OS=Homo sapiens OX=9606 GN=ADH1A PE=1 SV=2	9	3	3	3	375	39.8	7.94	4.92
Q7Z3B1	Neuronal growth regulator 1 OS=Homo sapiens OX=9606 GN=NEGR1 PE=1 SV=3	8	1	1	1	354	38.7	6.21	4.3
P58335	Anthrax toxin receptor 2 OS=Homo sapiens OX=9606 GN=ANTXR2 PE=1 SV=5	5	2	2	2	489	53.6	7.46	4.43
A0A0J9YX35	Immunoglobulin heavy variable 3-64D OS=Homo sapiens OX=9606 GN=IGHV3-64D PE=3 SV=1	9	1	5	1	117	12.8	7.85	13.38
O43493	Trans-Golgi network integral membrane protein 2 OS=Homo sapiens OX=9606 GN=TGOLN2 PE=1 SV=4	4	1	1	1	437	45.9	5.63	4.7
P02724	Glycophorin-A OS=Homo sapiens OX=9606 GN=GYPA PE=1 SV=2	21	1	2	1	150	16.3	5.47	5.74
A0A0C4DH73	Immunoglobulin kappa variable 1-12 OS=Homo sapiens OX=9606 GN=IGKV1-12 PE=3 SV=1	29	2	10	1	117	12.6	8.31	22.29
P09211	Glutathione S-transferase P OS=Homo sapiens OX=9606 GN=GSTP1 PE=1 SV=2	14	2	2	2	210	23.3	5.64	6.42
P55072	Transitional endoplasmic reticulum ATPase OS=Homo sapiens OX=9606 GN=VCP PE=1 SV=4	3	2	3	2	806	89.3	5.26	7.37
A0A075B6J9	Immunoglobulin lambda variable 2-18 OS=Homo sapiens OX=9606 GN=IGLV2-18 PE=3 SV=2	25	2	7	2	118	12.4	4.82	10.53
A0A0A0MS15	Immunoglobulin heavy variable 3-49 OS=Homo sapiens OX=9606 GN=IGHV3-49 PE=3 SV=1	24	3	3	2	119	13	8.62	4.95
P43034	Platelet-activating factor acetylhydrolase IB subunit alpha OS=Homo sapiens OX=9606 GN=PAFAH1B1 PE=1 SV=2	5	1	1	1	410	46.6	7.37	4.55
P13798	Acylamino-acid-releasing enzyme OS=Homo sapiens OX=9606 GN=APEH PE=1 SV=4	5	2	2	2	732	81.2	5.48	4.86
P11586	C-1-tetrahydrofolate synthase, cytoplasmic OS=Homo sapiens OX=9606 GN=MTHFD1 PE=1 SV=3	3	3	3	3	935	101.5	7.3	4.53
O00602	Ficolin-1 OS=Homo sapiens OX=9606 GN=FCN1 PE=1 SV=2	4	1	2	1	326	35.1	6.86	4.92
P62258	14-3-3 protein epsilon OS=Homo sapiens OX=9606 GN=YWHAE PE=1 SV=1	10	3	3	1	255	29.2	4.74	7.14
Q9P232	Contactin-3 OS=Homo sapiens OX=9606 GN=CNTN3 PE=1 SV=3	3	3	3	3	1028	112.8	6.3	4.57
Q6P179	Endoplasmic reticulum aminopeptidase 2 OS=Homo sapiens OX=9606 GN=ERAP2 PE=1 SV=2	2	2	2	2	960	110.4	6.71	2.37
P06753	Tropomyosin alpha-3 chain OS=Homo sapiens OX=9606 GN=TPM3 PE=1 SV=2	7	2	2	2	285	32.9	4.72	5.62
Q9HBR0	Putative sodium-coupled neutral amino acid transporter 10 OS=Homo sapiens OX=9606 GN=SLC38A10 PE=1 SV=2	3	3	3	3	1119	119.7	5.73	1.98
P01602	Immunoglobulin kappa variable 1-5 OS=Homo sapiens OX=9606 GN=IGKV1-5 PE=1 SV=2	25	2	8	2	117	12.8	8.28	15.96
P46976	Glycogenin-1 OS=Homo sapiens OX=9606 GN=GYG1 PE=1 SV=4	8	3	3	3	350	39.4	5.53	5.46
Q9BUP0	EF-hand domain-containing protein D1 OS=Homo sapiens OX=9606 GN=EFHD1 PE=1 SV=1	9	2	2	2	239	26.9	5.39	4.75
P60985	Keratinocyte differentiation-associated protein OS=Homo sapiens OX=9606 GN=KRTDAP PE=1 SV=1	12	1	2	1	99	11	7.42	4.66
Q96QR1	Secretoglobin family 3A member 1 OS=Homo sapiens OX=9606 GN=SCGB3A1 PE=1 SV=2	18	1	1	1	104	10.1	8.32	3.95
Q9HCN6	Platelet glycoprotein VI OS=Homo sapiens OX=9606 GN=GP6 PE=1 SV=4	7	2	2	2	339	36.8	9.2	5.31
P30530	Tyrosine-protein kinase receptor UFO OS=Homo sapiens OX=9606 GN=AXL PE=1 SV=4	3	2	2	2	894	98.3	5.39	5.15
Q13361	Microfibrillar-associated protein 5 OS=Homo sapiens OX=9606 GN=MFAP5 PE=1 SV=1	5	1	3	1	173	19.6	5.94	4.95
Q15465	Sonic hedgehog protein OS=Homo sapiens OX=9606 GN=SHH PE=1 SV=1	4	1	1	1	462	49.6	7.99	3.42
Q9UHL4	Dipeptidyl peptidase 2 OS=Homo sapiens OX=9606 GN=DPP7 PE=1 SV=3	4	1	1	1	492	54.3	6.32	4.09
P53634	Dipeptidyl peptidase 1 OS=Homo sapiens OX=9606 GN=CTSC PE=1 SV=2	3	1	2	1	463	51.8	6.99	5.99
P16452	Erythrocyte membrane protein band 4.2 OS=Homo sapiens OX=9606 GN=EPB42 PE=1 SV=3	3	2	2	2	691	77	8.09	5.39
P11362	Fibroblast growth factor receptor 1 OS=Homo sapiens OX=9606 GN=FGFR1 PE=1 SV=3	2	3	4	3	822	91.8	6.21	8.99
P26641	Elongation factor 1-gamma OS=Homo sapiens OX=9606 GN=EEF1G PE=1 SV=3	5	2	2	2	437	50.1	6.67	5.3
P30520	Adenylosuccinate synthetase isozyme 2 OS=Homo sapiens OX=9606 GN=ADSS2 PE=1 SV=3	5	2	2	2	456	50.1	6.55	2.55
Q6IS14	Eukaryotic translation initiation factor 5A-1-like OS=Homo sapiens OX=9606 GN=EIF5AL1 PE=2 SV=2	11	1	1	1	154	16.8	5	2.82
Q03154	Aminoacylase-1 OS=Homo sapiens OX=9606 GN=ACY1 PE=1 SV=1	10	3	3	3	408	45.9	6.18	1.71
Q15762	CD226 antigen OS=Homo sapiens OX=9606 GN=CD226 PE=1 SV=2	6	1	2	1	336	38.6	7.94	3.78
O95980	Reversion-inducing cysteine-rich protein with Kazal motifs OS=Homo sapiens OX=9606 GN=RECK PE=1 SV=1	2	2	2	2	971	106.4	6.74	4.89
Q9NY15	Stabilin-1 OS=Homo sapiens OX=9606 GN=STAB1 PE=1 SV=3	1	1	1	1	2570	275.3	6.49	2.88
Q9NPG4	Protocadherin-12 OS=Homo sapiens OX=9606 GN=PCDH12 PE=1 SV=1	2	2	2	2	1184	128.9	5.29	1.89
O15144	Actin-related protein 2/3 complex subunit 2 OS=Homo sapiens OX=9606 GN=ARPC2 PE=1 SV=1	7	2	2	2	300	34.3	7.36	4.99
Q8TAA3	Proteasome subunit alpha-type 8 OS=Homo sapiens OX=9606 GN=PSMA8 PE=2 SV=3	5	1	2	1	256	28.5	8.98	1.78
P61916	NPC intracellular cholesterol transporter 2 OS=Homo sapiens OX=9606 GN=NPC2 PE=1 SV=1	21	2	2	2	151	16.6	7.65	4.4
P35237	Serpin B6 OS=Homo sapiens OX=9606 GN=SERPINB6 PE=1 SV=3	9	2	2	2	376	42.6	5.27	5.14
P47756	F-actin-capping protein subunit beta OS=Homo sapiens OX=9606 GN=CAPZB PE=1 SV=4	12	3	3	3	277	31.3	5.59	5.77
P21926	CD9 antigen OS=Homo sapiens OX=9606 GN=CD9 PE=1 SV=4	4	1	3	1	228	25.4	7.15	8.36
P62491	Ras-related protein Rab-11A OS=Homo sapiens OX=9606 GN=RAB11A PE=1 SV=3	13	3	3	3	216	24.4	6.57	5.93
P26447	Protein S100-A4 OS=Homo sapiens OX=9606 GN=S100A4 PE=1 SV=1	19	2	4	2	101	11.7	6.11	4.36
Q9HCU0	Endosialin OS=Homo sapiens OX=9606 GN=CD248 PE=1 SV=1	3	2	2	2	757	80.8	5.35	4.31
P21709	Ephrin type-A receptor 1 OS=Homo sapiens OX=9606 GN=EPHA1 PE=1 SV=4	2	1	1	1	976	108.1	6.64	3.38
P04080	Cystatin-B OS=Homo sapiens OX=9606 GN=CSTB PE=1 SV=2	34	2	2	2	98	11.1	7.56	4.78
Q14974	Importin subunit beta-1 OS=Homo sapiens OX=9606 GN=KPNB1 PE=1 SV=2	2	2	3	2	876	97.1	4.78	6.23
P41271	Neuroblastoma suppressor of tumorigenicity 1 OS=Homo sapiens OX=9606 GN=NBL1 PE=1 SV=2	10	2	3	2	181	19.4	5.29	4.56
P27797	Calreticulin OS=Homo sapiens OX=9606 GN=CALR PE=1 SV=1	3	1	1	1	417	48.1	4.44	3.05
O15031	Plexin-B2 OS=Homo sapiens OX=9606 GN=PLXNB2 PE=1 SV=3	2	3	3	3	1838	205	6.24	1.74
P01717	Immunoglobulin lambda variable 3-25 OS=Homo sapiens OX=9606 GN=IGLV3-25 PE=1 SV=2	27	2	7	1	112	12	4.5	13.4
P41159	Leptin OS=Homo sapiens OX=9606 GN=LEP PE=1 SV=1	16	2	2	2	167	18.6	6.37	2.63
Q9NP55	BPI fold-containing family A member 1 OS=Homo sapiens OX=9606 GN=BPIFA1 PE=1 SV=1	7	1	1	1	256	26.7	5.76	3.63
Q7Z4R8	UPF0669 protein C6orf120 OS=Homo sapiens OX=9606 GN=C6orf120 PE=1 SV=1	11	1	1	1	191	20.8	4.84	2.81
P01709	Immunoglobulin lambda variable 2-8 OS=Homo sapiens OX=9606 GN=IGLV2-8 PE=1 SV=2	14	2	9	1	118	12.4	5.91	14.7
P07988	Pulmonary surfactant-associated protein B OS=Homo sapiens OX=9606 GN=SFTPB PE=1 SV=3	6	2	2	2	381	42.1	5.49	5.05
P38606	V-type proton ATPase catalytic subunit A OS=Homo sapiens OX=9606 GN=ATP6V1A PE=1 SV=2	4	2	2	2	617	68.3	5.52	5.48
P55285	Cadherin-6 OS=Homo sapiens OX=9606 GN=CDH6 PE=1 SV=1	3	2	3	2	790	88.3	4.93	3.58
O75326	Semaphorin-7A OS=Homo sapiens OX=9606 GN=SEMA7A PE=1 SV=1	3	2	2	2	666	74.8	7.64	2.29
Q15257	Serine/threonine-protein phosphatase 2A activator OS=Homo sapiens OX=9606 GN=PTPA PE=1 SV=3	7	2	2	2	358	40.6	5.94	5.54
P31415	Calsequestrin-1 OS=Homo sapiens OX=9606 GN=CASQ1 PE=1 SV=3	4	1	1	1	396	45.1	4.16	2.83
P20774	Mimecan OS=Homo sapiens OX=9606 GN=OGN PE=1 SV=1	6	2	2	2	298	33.9	5.63	4.8
Q9UNZ2	NSFL1 cofactor p47 OS=Homo sapiens OX=9606 GN=NSFL1C PE=1 SV=2	4	1	1	1	370	40.5	5.1	2.19
Q5SQ64	Lymphocyte antigen 6 complex locus protein G6f OS=Homo sapiens OX=9606 GN=LY6G6F PE=1 SV=2	9	2	2	2	297	32.4	8.56	2.19
P0DP01	Immunoglobulin heavy variable 1-8 OS=Homo sapiens OX=9606 GN=IGHV1-8 PE=3 SV=1	21	1	1	1	117	13	9.17	3.26
P42785	Lysosomal Pro-X carboxypeptidase OS=Homo sapiens OX=9606 GN=PRCP PE=1 SV=1	5	2	2	2	496	55.8	7.21	3.24
P04211	Immunoglobulin lambda variable 7-43 OS=Homo sapiens OX=9606 GN=IGLV7-43 PE=3 SV=2	21	3	10	1	117	12.4	7.03	17.95
Q02747	Guanylin OS=Homo sapiens OX=9606 GN=GUCA2A PE=1 SV=2	25	1	1	1	115	12.4	4.59	3.88
P22061	Protein-L-isoaspartate(D-aspartate) O-methyltransferase OS=Homo sapiens OX=9606 GN=PCMT1 PE=1 SV=4	12	3	3	3	227	24.6	7.21	5.49
P08833	Insulin-like growth factor-binding protein 1 OS=Homo sapiens OX=9606 GN=IGFBP1 PE=1 SV=1	5	1	2	1	259	27.9	5.19	4.41
A0A075B6I9	Immunoglobulin lambda variable 7-46 OS=Homo sapiens OX=9606 GN=IGLV7-46 PE=3 SV=4	21	3	10	1	117	12.5	7.2	17.88
P32942	Intercellular adhesion molecule 3 OS=Homo sapiens OX=9606 GN=ICAM3 PE=1 SV=2	3	2	3	2	547	59.5	5.43	6.36
P61970	Nuclear transport factor 2 OS=Homo sapiens OX=9606 GN=NUTF2 PE=1 SV=1	13	1	1	1	127	14.5	5.38	4.38
P07858	Cathepsin B OS=Homo sapiens OX=9606 GN=CTSB PE=1 SV=3	5	1	1	1	339	37.8	6.3	4.23
Q9ULV4	Coronin-1C OS=Homo sapiens OX=9606 GN=CORO1C PE=1 SV=1	4	2	2	2	474	53.2	7.08	2
P84095	Rho-related GTP-binding protein RhoG OS=Homo sapiens OX=9606 GN=RHOG PE=1 SV=1	10	1	1	1	191	21.3	8.12	2.4
P06858	Lipoprotein lipase OS=Homo sapiens OX=9606 GN=LPL PE=1 SV=1	4	1	1	1	475	53.1	8.15	2.47
P99999	Cytochrome c OS=Homo sapiens OX=9606 GN=CYCS PE=1 SV=2	24	2	2	2	105	11.7	9.57	3.4
P52565	Rho GDP-dissociation inhibitor 1 OS=Homo sapiens OX=9606 GN=ARHGDIA PE=1 SV=3	10	2	3	2	204	23.2	5.11	3.53
Q8IUK5	Plexin domain-containing protein 1 OS=Homo sapiens OX=9606 GN=PLXDC1 PE=1 SV=2	4	2	2	2	500	55.7	5.85	2.62
Q96AP7	Endothelial cell-selective adhesion molecule OS=Homo sapiens OX=9606 GN=ESAM PE=1 SV=1	7	2	2	2	390	41.2	9.32	4.58
P62993	Growth factor receptor-bound protein 2 OS=Homo sapiens OX=9606 GN=GRB2 PE=1 SV=1	6	1	2	1	217	25.2	6.32	3
Q9Y251	Heparanase OS=Homo sapiens OX=9606 GN=HPSE PE=1 SV=2	4	2	2	2	543	61.1	9.28	4.03
P10451	Osteopontin OS=Homo sapiens OX=9606 GN=SPP1 PE=1 SV=1	11	2	2	2	314	35.4	4.58	4.13
Q13231	Chitotriosidase-1 OS=Homo sapiens OX=9606 GN=CHIT1 PE=1 SV=1	3	1	1	1	466	51.6	6.96	2.66
P48960	CD97 antigen OS=Homo sapiens OX=9606 GN=CD97 PE=1 SV=4	2	1	1	1	835	91.8	6.87	4.14
Q8NBS9	Thioredoxin domain-containing protein 5 OS=Homo sapiens OX=9606 GN=TXNDC5 PE=1 SV=2	4	1	1	1	432	47.6	5.97	2.82
Q92686	Neurogranin OS=Homo sapiens OX=9606 GN=NRGN PE=1 SV=1	19	1	2	1	78	7.6	7.87	4.83
P08581	Hepatocyte growth factor receptor OS=Homo sapiens OX=9606 GN=MET PE=1 SV=4	2	1	1	1	1390	155.4	7.33	2.59
Q13508	Ecto-ADP-ribosyltransferase 3 OS=Homo sapiens OX=9606 GN=ART3 PE=1 SV=2	7	2	2	2	389	43.9	6.06	2.53
P11215	Integrin alpha-M OS=Homo sapiens OX=9606 GN=ITGAM PE=1 SV=2	1	1	1	1	1152	127.1	7.23	2.86
Q9UBR2	Cathepsin Z OS=Homo sapiens OX=9606 GN=CTSZ PE=1 SV=1	8	1	1	1	303	33.8	7.11	2.85
Q13630	GDP-L-fucose synthase OS=Homo sapiens OX=9606 GN=TSTA3 PE=1 SV=1	10	2	2	2	321	35.9	6.6	2.14
P01742	Immunoglobulin heavy variable 1-69 OS=Homo sapiens OX=9606 GN=IGHV1-69 PE=1 SV=2	11	1	3	1	117	12.7	9.17	9.42
Q9HCL0	Protocadherin-18 OS=Homo sapiens OX=9606 GN=PCDH18 PE=2 SV=3	3	2	2	2	1135	126.1	5.15	3.84
P07451	Carbonic anhydrase 3 OS=Homo sapiens OX=9606 GN=CA3 PE=1 SV=3	15	2	2	2	260	29.5	7.34	4.1
P51452	Dual specificity protein phosphatase 3 OS=Homo sapiens OX=9606 GN=DUSP3 PE=1 SV=1	15	2	2	2	185	20.5	7.8	3.49
P68402	Platelet-activating factor acetylhydrolase IB subunit beta OS=Homo sapiens OX=9606 GN=PAFAH1B2 PE=1 SV=1	8	1	1	1	229	25.6	5.92	3.59
Q969T9	WW domain-binding protein 2 OS=Homo sapiens OX=9606 GN=WBP2 PE=1 SV=1	4	1	2	1	261	28.1	5.91	6.17
A0A075B6H7	Probable non-functional immunoglobulin kappa variable 3-7 OS=Homo sapiens OX=9606 GN=IGKV3-7 PE=5 SV=1	23	2	17	2	116	12.8	5.25	29.57
O75367	Core histone macro-H2A.1 OS=Homo sapiens OX=9606 GN=H2AFY PE=1 SV=4	6	1	1	1	372	39.6	9.79	3.19
Q02818	Nucleobindin-1 OS=Homo sapiens OX=9606 GN=NUCB1 PE=1 SV=4	5	2	3	2	461	53.8	5.25	4.31
Q5TFQ8	Signal-regulatory protein beta-1 isoform 3 OS=Homo sapiens OX=9606 GN=SIRPB1 PE=1 SV=1	4	1	2	1	398	43.3	7.83	2.96
P13727	Bone marrow proteoglycan OS=Homo sapiens OX=9606 GN=PRG2 PE=1 SV=2	5	1	3	1	222	25.2	6.76	4.58
O75828	Carbonyl reductase [NADPH] 3 OS=Homo sapiens OX=9606 GN=CBR3 PE=1 SV=3	6	1	1	1	277	30.8	6.18	1.73
O95810	Caveolae-associated protein 2 OS=Homo sapiens OX=9606 GN=CAVIN2 PE=1 SV=3	5	2	3	2	425	47.1	5.21	1.73
Q14623	Indian hedgehog protein OS=Homo sapiens OX=9606 GN=IHH PE=1 SV=4	7	2	2	2	411	45.2	8.76	4.62
P00451	Coagulation factor VIII OS=Homo sapiens OX=9606 GN=F8 PE=1 SV=1	1	2	2	2	2351	266.8	7.36	2.11
Q14314	Fibroleukin OS=Homo sapiens OX=9606 GN=FGL2 PE=1 SV=1	5	1	1	1	439	50.2	7.39	2.48
P25789	Proteasome subunit alpha type-4 OS=Homo sapiens OX=9606 GN=PSMA4 PE=1 SV=1	8	1	2	1	261	29.5	7.72	2.22
P16284	Platelet endothelial cell adhesion molecule OS=Homo sapiens OX=9606 GN=PECAM1 PE=1 SV=2	3	2	2	2	738	82.5	6.99	5.05
P47755	F-actin-capping protein subunit alpha-2 OS=Homo sapiens OX=9606 GN=CAPZA2 PE=1 SV=3	7	1	1	1	286	32.9	5.85	4.6
P29350	Tyrosine-protein phosphatase non-receptor type 6 OS=Homo sapiens OX=9606 GN=PTPN6 PE=1 SV=1	3	2	3	2	595	67.5	7.78	0
P00338	L-lactate dehydrogenase A chain OS=Homo sapiens OX=9606 GN=LDHA PE=1 SV=2	8	2	2	2	332	36.7	8.27	3.93
P29692	Elongation factor 1-delta OS=Homo sapiens OX=9606 GN=EEF1D PE=1 SV=5	4	1	1	1	281	31.1	5.01	3.2
P11150	Hepatic triacylglycerol lipase OS=Homo sapiens OX=9606 GN=LIPC PE=1 SV=3	4	1	1	1	499	55.9	9.04	3.33
O95084	Serine protease 23 OS=Homo sapiens OX=9606 GN=PRSS23 PE=1 SV=1	3	1	1	1	383	43	9.42	2.84
P24043	Laminin subunit alpha-2 OS=Homo sapiens OX=9606 GN=LAMA2 PE=1 SV=4	0	1	2	1	3122	343.7	6.4	0
Q12907	Vesicular integral-membrane protein VIP36 OS=Homo sapiens OX=9606 GN=LMAN2 PE=1 SV=1	10	3	3	3	356	40.2	6.95	2.24
P04792	Heat shock protein beta-1 OS=Homo sapiens OX=9606 GN=HSPB1 PE=1 SV=2	8	1	1	1	205	22.8	6.4	2.57
Q99426	Tubulin-folding cofactor B OS=Homo sapiens OX=9606 GN=TBCB PE=1 SV=2	7	2	2	2	244	27.3	5.15	4.26
P09668	Pro-cathepsin H OS=Homo sapiens OX=9606 GN=CTSH PE=1 SV=4	4	1	2	1	335	37.4	8.07	4.13
P07237	Protein disulfide-isomerase OS=Homo sapiens OX=9606 GN=P4HB PE=1 SV=3	4	2	3	2	508	57.1	4.87	1.72
Q7RTS7	Keratin, type II cytoskeletal 74 OS=Homo sapiens OX=9606 GN=KRT74 PE=1 SV=2	4	2	4	1	529	57.8	7.71	8.17
Q9UKU6	Thyrotropin-releasing hormone-degrading ectoenzyme OS=Homo sapiens OX=9606 GN=TRHDE PE=2 SV=1	2	2	2	2	1024	116.9	6.99	3.68
Q96EE4	Coiled-coil domain-containing protein 126 OS=Homo sapiens OX=9606 GN=CCDC126 PE=2 SV=2	9	1	1	1	140	15.7	9.88	3.2
P11047	Laminin subunit gamma-1 OS=Homo sapiens OX=9606 GN=LAMC1 PE=1 SV=3	1	1	1	1	1609	177.5	5.12	2.03
Q6GPI1	Chymotrypsinogen B2 OS=Homo sapiens OX=9606 GN=CTRB2 PE=2 SV=2	5	1	1	1	263	27.9	7.77	2.98
Q9HC56	Protocadherin-9 OS=Homo sapiens OX=9606 GN=PCDH9 PE=1 SV=2	2	2	2	2	1237	136	5.47	1.82
P07108	Acyl-CoA-binding protein OS=Homo sapiens OX=9606 GN=DBI PE=1 SV=2	30	2	2	2	87	10	6.57	2.95
Q9UJC5	SH3 domain-binding glutamic acid-rich-like protein 2 OS=Homo sapiens OX=9606 GN=SH3BGRL2 PE=1 SV=2	13	1	1	1	107	12.3	6.71	2.53
Q00610	Clathrin heavy chain 1 OS=Homo sapiens OX=9606 GN=CLTC PE=1 SV=5	1	2	2	2	1675	191.5	5.69	1.87
Q9BYJ0	Fibroblast growth factor-binding protein 2 OS=Homo sapiens OX=9606 GN=FGFBP2 PE=1 SV=1	14	2	2	2	223	24.6	8.87	0
P28827	Receptor-type tyrosine-protein phosphatase mu OS=Homo sapiens OX=9606 GN=PTPRM PE=1 SV=2	1	1	1	1	1452	163.6	6.65	3.15
P32754	4-hydroxyphenylpyruvate dioxygenase OS=Homo sapiens OX=9606 GN=HPD PE=1 SV=2	4	1	1	1	393	44.9	7.01	2.79
P17213	Bactericidal permeability-increasing protein OS=Homo sapiens OX=9606 GN=BPI PE=1 SV=4	3	1	1	1	487	53.9	9.38	2.37
Q6UXK5	Leucine-rich repeat neuronal protein 1 OS=Homo sapiens OX=9606 GN=LRRN1 PE=1 SV=1	2	1	1	1	716	80.7	6.15	2.22
Q9UM07	Protein-arginine deiminase type-4 OS=Homo sapiens OX=9606 GN=PADI4 PE=1 SV=2	2	1	1	1	663	74	6.58	2.39
Q86UN3	Reticulon-4 receptor-like 2 OS=Homo sapiens OX=9606 GN=RTN4RL2 PE=1 SV=1	4	2	2	2	420	46.1	7.62	3.53
O15204	ADAM DEC1 OS=Homo sapiens OX=9606 GN=ADAMDEC1 PE=1 SV=2	3	1	1	1	470	52.7	7.34	3.32
P61960	Ubiquitin-fold modifier 1 OS=Homo sapiens OX=9606 GN=UFM1 PE=1 SV=1	27	2	2	2	85	9.1	9.31	3.95
P17050	Alpha-N-acetylgalactosaminidase OS=Homo sapiens OX=9606 GN=NAGA PE=1 SV=2	3	1	1	1	411	46.5	5.19	2.16
Q13642	Four and a half LIM domains protein 1 OS=Homo sapiens OX=9606 GN=FHL1 PE=1 SV=4	5	1	1	1	323	36.2	8.97	2.79
Q03167	Transforming growth factor beta receptor type 3 OS=Homo sapiens OX=9606 GN=TGFBR3 PE=1 SV=3	1	1	1	1	851	93.4	5.71	2.63
Q15404	Ras suppressor protein 1 OS=Homo sapiens OX=9606 GN=RSU1 PE=1 SV=3	7	2	2	2	277	31.5	8.65	3.98
Q9Y5C1	Angiopoietin-related protein 3 OS=Homo sapiens OX=9606 GN=ANGPTL3 PE=1 SV=1	5	2	2	2	460	53.6	6.7	3.71
O75594	Peptidoglycan recognition protein 1 OS=Homo sapiens OX=9606 GN=PGLYRP1 PE=1 SV=1	12	1	1	1	196	21.7	8.59	2.07
P14174	Macrophage migration inhibitory factor OS=Homo sapiens OX=9606 GN=MIF PE=1 SV=4	10	1	2	1	115	12.5	7.88	5.96
P48357	Leptin receptor OS=Homo sapiens OX=9606 GN=LEPR PE=1 SV=2	2	2	3	2	1165	132.4	6.52	0
P04156	Major prion protein OS=Homo sapiens OX=9606 GN=PRNP PE=1 SV=1	5	1	2	1	253	27.6	9	2.95
Q9NZ08	Endoplasmic reticulum aminopeptidase 1 OS=Homo sapiens OX=9606 GN=ERAP1 PE=1 SV=3	2	2	2	2	941	107.2	6.46	2.49
Q9ULZ3	Apoptosis-associated speck-like protein containing a CARD OS=Homo sapiens OX=9606 GN=PYCARD PE=1 SV=2	7	1	1	1	195	21.6	6.34	2.68
Q86VP6	Cullin-associated NEDD8-dissociated protein 1 OS=Homo sapiens OX=9606 GN=CAND1 PE=1 SV=2	2	2	2	2	1230	136.3	5.78	2.04
P02008	Hemoglobin subunit zeta OS=Homo sapiens OX=9606 GN=HBZ PE=1 SV=2	11	2	110	1	142	15.6	8.21	189.79
P31948	Stress-induced-phosphoprotein 1 OS=Homo sapiens OX=9606 GN=STIP1 PE=1 SV=1	4	2	2	2	543	62.6	6.8	1.76
P00352	Retinal dehydrogenase 1 OS=Homo sapiens OX=9606 GN=ALDH1A1 PE=1 SV=2	2	1	1	1	501	54.8	6.73	2.52
P19971	Thymidine phosphorylase OS=Homo sapiens OX=9606 GN=TYMP PE=1 SV=2	3	1	1	1	482	49.9	5.53	2.61
P50991	T-complex protein 1 subunit delta OS=Homo sapiens OX=9606 GN=CCT4 PE=1 SV=4	2	1	1	1	539	57.9	7.83	2.59
Q08554	Desmocollin-1 OS=Homo sapiens OX=9606 GN=DSC1 PE=1 SV=2	1	1	1	1	894	99.9	5.43	2.91
P14317	Hematopoietic lineage cell-specific protein OS=Homo sapiens OX=9606 GN=HCLS1 PE=1 SV=3	3	1	1	1	486	54	4.81	1.95
Q9H4M9	EH domain-containing protein 1 OS=Homo sapiens OX=9606 GN=EHD1 PE=1 SV=2	4	2	2	1	534	60.6	6.83	4.08
P36269	Glutathione hydrolase 5 proenzyme OS=Homo sapiens OX=9606 GN=GGT5 PE=1 SV=2	2	1	2	1	586	62.2	7.55	5.02
Q14247	Src substrate cortactin OS=Homo sapiens OX=9606 GN=CTTN PE=1 SV=2	2	1	1	1	550	61.5	5.4	2.57
P28070	Proteasome subunit beta type-4 OS=Homo sapiens OX=9606 GN=PSMB4 PE=1 SV=4	6	1	2	1	264	29.2	5.97	4.83
Q07075	Glutamyl aminopeptidase OS=Homo sapiens OX=9606 GN=ENPEP PE=1 SV=3	2	2	3	2	957	109.2	5.47	2.8
Q9Y3C8	Ubiquitin-fold modifier-conjugating enzyme 1 OS=Homo sapiens OX=9606 GN=UFC1 PE=1 SV=3	6	1	2	1	167	19.4	7.4	4.67
P28074	Proteasome subunit beta type-5 OS=Homo sapiens OX=9606 GN=PSMB5 PE=1 SV=3	4	1	1	1	263	28.5	6.92	2.97
P10645	Chromogranin-A OS=Homo sapiens OX=9606 GN=CHGA PE=1 SV=7	2	1	1	1	457	50.7	4.6	2.37
P15153	Ras-related C3 botulinum toxin substrate 2 OS=Homo sapiens OX=9606 GN=RAC2 PE=1 SV=1	8	2	3	1	192	21.4	7.61	5.63
Q6EEV6	Small ubiquitin-related modifier 4 OS=Homo sapiens OX=9606 GN=SUMO4 PE=1 SV=2	13	1	1	1	95	10.7	7.18	2.55
Q9NS71	Gastrokine-1 OS=Homo sapiens OX=9606 GN=GKN1 PE=2 SV=3	7	1	1	1	199	22	6.32	2.42
Q9NZR2	Low-density lipoprotein receptor-related protein 1B OS=Homo sapiens OX=9606 GN=LRP1B PE=1 SV=2	1	3	3	1	4599	515.2	5.3	0
P07686	Beta-hexosaminidase subunit beta OS=Homo sapiens OX=9606 GN=HEXB PE=1 SV=3	3	2	2	2	556	63.1	6.76	4.8
P30153	Serine/threonine-protein phosphatase 2A 65 kDa regulatory subunit A alpha isoform OS=Homo sapiens OX=9606 GN=PPP2R1A PE=1 SV=4	3	1	1	1	589	65.3	5.11	2.88
Q15185	Prostaglandin E synthase 3 OS=Homo sapiens OX=9606 GN=PTGES3 PE=1 SV=1	8	1	1	1	160	18.7	4.54	2.47
Q7Z4W1	L-xylulose reductase OS=Homo sapiens OX=9606 GN=DCXR PE=1 SV=2	5	1	2	1	244	25.9	8.1	5.58
Q8N1N4	Keratin, type II cytoskeletal 78 OS=Homo sapiens OX=9606 GN=KRT78 PE=1 SV=2	2	1	1	1	520	56.8	6.02	2.06
Q9NR31	GTP-binding protein SAR1a OS=Homo sapiens OX=9606 GN=SAR1A PE=1 SV=1	6	1	1	1	198	22.4	6.68	2.21
Q9Y2Y8	Proteoglycan 3 OS=Homo sapiens OX=9606 GN=PRG3 PE=1 SV=2	5	1	1	1	225	25.4	4.81	1.95
Q9GZT8	NIF3-like protein 1 OS=Homo sapiens OX=9606 GN=NIF3L1 PE=1 SV=2	3	1	1	1	377	41.9	6.65	2.85
A0A075B6I0	Immunoglobulin lambda variable 8-61 OS=Homo sapiens OX=9606 GN=IGLV8-61 PE=3 SV=7	15	2	2	2	122	12.8	4.55	4.43
O43396	Thioredoxin-like protein 1 OS=Homo sapiens OX=9606 GN=TXNL1 PE=1 SV=3	8	1	1	1	289	32.2	4.96	3.75
Q9Y2E5	Epididymis-specific alpha-mannosidase OS=Homo sapiens OX=9606 GN=MAN2B2 PE=1 SV=4	2	1	1	1	1009	113.9	7.24	2.41
P23471	Receptor-type tyrosine-protein phosphatase zeta OS=Homo sapiens OX=9606 GN=PTPRZ1 PE=1 SV=4	1	2	2	2	2315	254.4	4.88	1.75
P05107	Integrin beta-2 OS=Homo sapiens OX=9606 GN=ITGB2 PE=1 SV=2	3	2	2	2	769	84.7	6.95	0
Q15080	Neutrophil cytosol factor 4 OS=Homo sapiens OX=9606 GN=NCF4 PE=1 SV=2	9	2	2	2	339	39	6.83	1.95
Q9BXN1	Asporin OS=Homo sapiens OX=9606 GN=ASPN PE=1 SV=2	3	1	1	1	380	43.4	7.08	2.73
P16581	E-selectin OS=Homo sapiens OX=9606 GN=SELE PE=1 SV=1	3	1	1	1	610	66.6	5.26	0
P05451	Lithostathine-1-alpha OS=Homo sapiens OX=9606 GN=REG1A PE=1 SV=3	16	2	2	2	166	18.7	5.94	0
Q6UX06	Olfactomedin-4 OS=Homo sapiens OX=9606 GN=OLFM4 PE=1 SV=1	2	1	1	1	510	57.2	5.69	2.33
Q5JSH3	WD repeat-containing protein 44 OS=Homo sapiens OX=9606 GN=WDR44 PE=1 SV=1	1	1	1	1	913	101.3	5.45	2.1
P06576	ATP synthase subunit beta, mitochondrial OS=Homo sapiens OX=9606 GN=ATP5F1B PE=1 SV=3	2	1	1	1	529	56.5	5.4	2.24
P15291	Beta-1,4-galactosyltransferase 1 OS=Homo sapiens OX=9606 GN=B4GALT1 PE=1 SV=5	5	2	2	2	398	43.9	8.65	3.81
Q9UBX5	Fibulin-5 OS=Homo sapiens OX=9606 GN=FBLN5 PE=1 SV=1	3	1	2	1	448	50.1	4.73	4.12
P16233	Pancreatic triacylglycerol lipase OS=Homo sapiens OX=9606 GN=PNLIP PE=1 SV=1	4	2	2	2	465	51.1	6.73	1.97
Q96HD1	Protein disulfide isomerase CRELD1 OS=Homo sapiens OX=9606 GN=CRELD1 PE=1 SV=3	3	1	1	1	420	45.4	4.87	2.1
P22304	Iduronate 2-sulfatase OS=Homo sapiens OX=9606 GN=IDS PE=1 SV=1	5	1	1	1	550	61.8	5.45	0
P14314	Glucosidase 2 subunit beta OS=Homo sapiens OX=9606 GN=PRKCSH PE=1 SV=2	2	1	1	1	528	59.4	4.41	1.91
Q9HC38	Glyoxalase domain-containing protein 4 OS=Homo sapiens OX=9606 GN=GLOD4 PE=1 SV=1	6	2	2	2	313	34.8	5.6	1.7
P00390	Glutathione reductase, mitochondrial OS=Homo sapiens OX=9606 GN=GSR PE=1 SV=2	8	2	2	2	522	56.2	8.5	2.02
P28072	Proteasome subunit beta type-6 OS=Homo sapiens OX=9606 GN=PSMB6 PE=1 SV=4	5	1	1	1	239	25.3	4.92	2.5
P13987	CD59 glycoprotein OS=Homo sapiens OX=9606 GN=CD59 PE=1 SV=1	9	1	3	1	128	14.2	6.48	0
Q9NNX6	CD209 antigen OS=Homo sapiens OX=9606 GN=CD209 PE=1 SV=1	2	1	1	1	404	45.7	5.47	2.09
P10912	Growth hormone receptor OS=Homo sapiens OX=9606 GN=GHR PE=1 SV=1	2	1	1	1	638	71.5	4.88	2.46
P02461	Collagen alpha-1(III) chain OS=Homo sapiens OX=9606 GN=COL3A1 PE=1 SV=4	1	1	1	1	1466	138.5	6.61	2.21
Q8IZ83	Aldehyde dehydrogenase family 16 member A1 OS=Homo sapiens OX=9606 GN=ALDH16A1 PE=1 SV=2	1	1	1	1	802	85.1	6.79	2.36
P28065	Proteasome subunit beta type-9 OS=Homo sapiens OX=9606 GN=PSMB9 PE=1 SV=2	5	1	1	1	219	23.3	5.03	2.64
P63010	AP-2 complex subunit beta OS=Homo sapiens OX=9606 GN=AP2B1 PE=1 SV=1	1	1	1	1	937	104.5	5.38	2.58
Q92530	Proteasome inhibitor PI31 subunit OS=Homo sapiens OX=9606 GN=PSMF1 PE=1 SV=2	6	1	1	1	271	29.8	5.74	2.53
P16112	Aggrecan core protein OS=Homo sapiens OX=9606 GN=ACAN PE=1 SV=3	1	2	2	2	2530	261.2	4.13	0
P61019	Ras-related protein Rab-2A OS=Homo sapiens OX=9606 GN=RAB2A PE=1 SV=1	7	1	1	1	212	23.5	6.54	1.85
P11413	Glucose-6-phosphate 1-dehydrogenase OS=Homo sapiens OX=9606 GN=G6PD PE=1 SV=4	4	2	2	2	515	59.2	6.84	3.85
Q13421	Mesothelin OS=Homo sapiens OX=9606 GN=MSLN PE=1 SV=2	2	1	1	1	630	68.9	6.38	2.54
O75368	SH3 domain-binding glutamic acid-rich-like protein OS=Homo sapiens OX=9606 GN=SH3BGRL PE=1 SV=1	11	1	1	1	114	12.8	5.25	0
P02794	Ferritin heavy chain OS=Homo sapiens OX=9606 GN=FTH1 PE=1 SV=2	9	2	3	2	183	21.2	5.55	3.52
P20810	Calpastatin OS=Homo sapiens OX=9606 GN=CAST PE=1 SV=4	2	1	1	1	708	76.5	5.07	2.13
O00139	Kinesin-like protein KIF2A OS=Homo sapiens OX=9606 GN=KIF2A PE=1 SV=3	1	1	1	1	706	79.9	6.68	1.7
O00244	Copper transport protein ATOX1 OS=Homo sapiens OX=9606 GN=ATOX1 PE=1 SV=1	13	1	1	1	68	7.4	7.24	1.96
Q13510	Acid ceramidase OS=Homo sapiens OX=9606 GN=ASAH1 PE=1 SV=5	3	1	1	1	395	44.6	7.62	1.75
Q99941	Cyclic AMP-dependent transcription factor ATF-6 beta OS=Homo sapiens OX=9606 GN=ATF6B PE=1 SV=2	2	1	1	1	703	76.7	6.27	2.46
P29279	CCN family member 2 OS=Homo sapiens OX=9606 GN=CCN2 PE=1 SV=2	7	2	2	2	349	38.1	8	1.9
Q96E17	Ras-related protein Rab-3C OS=Homo sapiens OX=9606 GN=RAB3C PE=1 SV=1	8	2	3	1	227	25.9	5.24	1.69
P13667	Protein disulfide-isomerase A4 OS=Homo sapiens OX=9606 GN=PDIA4 PE=1 SV=2	2	1	1	1	645	72.9	5.07	2.17
Q15365	Poly(rC)-binding protein 1 OS=Homo sapiens OX=9606 GN=PCBP1 PE=1 SV=2	4	1	1	1	356	37.5	7.09	2.33
P05121	Plasminogen activator inhibitor 1 OS=Homo sapiens OX=9606 GN=SERPINE1 PE=1 SV=1	2	1	2	1	402	45	7.2	4.66
Q9HD89	Resistin OS=Homo sapiens OX=9606 GN=RETN PE=1 SV=1	14	1	1	1	108	11.4	6.86	1.98
P17900	Ganglioside GM2 activator OS=Homo sapiens OX=9606 GN=GM2A PE=1 SV=4	5	1	1	1	193	20.8	5.31	2.55
P13497	Bone morphogenetic protein 1 OS=Homo sapiens OX=9606 GN=BMP1 PE=1 SV=2	1	1	1	1	986	111.2	6.9	1.98
P34096	Ribonuclease 4 OS=Homo sapiens OX=9606 GN=RNASE4 PE=1 SV=3	7	1	1	1	147	16.8	9.03	2.29
Q5VY43	Platelet endothelial aggregation receptor 1 OS=Homo sapiens OX=9606 GN=PEAR1 PE=1 SV=1	1	1	1	1	1037	110.6	6.81	2.45
P23280	Carbonic anhydrase 6 OS=Homo sapiens OX=9606 GN=CA6 PE=1 SV=3	3	1	1	1	308	35.3	7.02	2.58
P02144	Myoglobin OS=Homo sapiens OX=9606 GN=MB PE=1 SV=2	10	1	1	1	154	17.2	7.68	2.16
Q16620	BDNF/NT-3 growth factors receptor OS=Homo sapiens OX=9606 GN=NTRK2 PE=1 SV=1	2	1	1	1	822	91.9	6.47	1.77
Q05682	Caldesmon OS=Homo sapiens OX=9606 GN=CALD1 PE=1 SV=3	3	1	1	1	793	93.2	5.66	2.13
Q13444	Disintegrin and metalloproteinase domain-containing protein 15 OS=Homo sapiens OX=9606 GN=ADAM15 PE=1 SV=4	2	1	1	1	863	92.9	6.73	1.99
P20848	Putative alpha-1-antitrypsin-related protein OS=Homo sapiens OX=9606 GN=SERPINA2 PE=1 SV=1	3	2	8	1	420	47.9	7.9	13.34
P12273	Prolactin-inducible protein OS=Homo sapiens OX=9606 GN=PIP PE=1 SV=1	10	1	1	1	146	16.6	8.05	2.14
P61077	Ubiquitin-conjugating enzyme E2 D3 OS=Homo sapiens OX=9606 GN=UBE2D3 PE=1 SV=1	7	1	1	1	147	16.7	7.8	2.49
Q96B86	Repulsive guidance molecule A OS=Homo sapiens OX=9606 GN=RGMA PE=1 SV=3	2	1	1	1	450	49.3	7.42	2.45
P24844	Myosin regulatory light polypeptide 9 OS=Homo sapiens OX=9606 GN=MYL9 PE=1 SV=4	6	1	1	1	172	19.8	4.92	2.32
O60279	Sushi domain-containing protein 5 OS=Homo sapiens OX=9606 GN=SUSD5 PE=1 SV=3	2	1	1	1	629	68	4.91	3.11
Q14956	Transmembrane glycoprotein NMB OS=Homo sapiens OX=9606 GN=GPNMB PE=1 SV=2	3	2	2	2	572	63.9	6.64	0
P48595	Serpin B10 OS=Homo sapiens OX=9606 GN=SERPINB10 PE=1 SV=1	5	1	1	1	397	45.4	6.16	2.3
O15143	Actin-related protein 2/3 complex subunit 1B OS=Homo sapiens OX=9606 GN=ARPC1B PE=1 SV=3	6	2	2	2	372	40.9	8.35	0
P60981	Destrin OS=Homo sapiens OX=9606 GN=DSTN PE=1 SV=3	7	1	1	1	165	18.5	7.85	2.38
P08246	Neutrophil elastase OS=Homo sapiens OX=9606 GN=ELANE PE=1 SV=1	4	1	1	1	267	28.5	9.35	2
A0A0A0MRZ9	Immunoglobulin lambda variable 5-52 OS=Homo sapiens OX=9606 GN=IGLV5-52 PE=3 SV=1	9	1	1	1	124	13.4	7.91	0
Q66K66	Transmembrane protein 198 OS=Homo sapiens OX=9606 GN=TMEM198 PE=1 SV=1	3	1	2	1	360	39.4	9.92	0
P25705	ATP synthase subunit alpha, mitochondrial OS=Homo sapiens OX=9606 GN=ATP5F1A PE=1 SV=1	3	1	1	1	553	59.7	9.13	2.33
Q8WZA0	Protein LZIC OS=Homo sapiens OX=9606 GN=LZIC PE=1 SV=1	6	1	1	1	190	21.5	4.94	2.31
Q96FJ2	Dynein light chain 2, cytoplasmic OS=Homo sapiens OX=9606 GN=DYNLL2 PE=1 SV=1	12	1	1	1	89	10.3	7.37	1.94
P09429	High mobility group protein B1 OS=Homo sapiens OX=9606 GN=HMGB1 PE=1 SV=3	5	1	1	1	215	24.9	5.74	0
P84243	Histone H3.3 OS=Homo sapiens OX=9606 GN=H3-3A PE=1 SV=2	12	2	2	2	136	15.3	11.27	4.24
Q15113	Procollagen C-endopeptidase enhancer 1 OS=Homo sapiens OX=9606 GN=PCOLCE PE=1 SV=2	4	1	1	1	449	47.9	7.43	2.28
P26583	High mobility group protein B2 OS=Homo sapiens OX=9606 GN=HMGB2 PE=1 SV=2	7	1	2	1	209	24	7.81	1.83
P11166	Solute carrier family 2, facilitated glucose transporter member 1 OS=Homo sapiens OX=9606 GN=SLC2A1 PE=1 SV=2	2	1	1	1	492	54	8.72	2.09
P16402	Histone H1.3 OS=Homo sapiens OX=9606 GN=H1-3 PE=1 SV=2	5	1	2	1	221	22.3	11.02	3.39
P46531	Neurogenic locus notch homolog protein 1 OS=Homo sapiens OX=9606 GN=NOTCH1 PE=1 SV=4	1	1	1	1	2555	272.3	5.12	2.11
Q9Y5Z4	Heme-binding protein 2 OS=Homo sapiens OX=9606 GN=HEBP2 PE=1 SV=1	6	1	1	1	205	22.9	4.63	1.65
P80297	Metallothionein-1X OS=Homo sapiens OX=9606 GN=MT1X PE=1 SV=1	20	1	1	1	61	6.1	7.96	1.8
P52790	Hexokinase-3 OS=Homo sapiens OX=9606 GN=HK3 PE=1 SV=2	2	1	1	1	923	99	5.4	2.15
P60842	Eukaryotic initiation factor 4A-I OS=Homo sapiens OX=9606 GN=EIF4A1 PE=1 SV=1	3	1	1	1	406	46.1	5.48	2.74
P12724	Eosinophil cationic protein OS=Homo sapiens OX=9606 GN=RNASE3 PE=1 SV=2	8	1	2	1	160	18.4	10.02	5.35
P07203	Glutathione peroxidase 1 OS=Homo sapiens OX=9606 GN=GPX1 PE=1 SV=4	6	1	1	1	203	22.1	6.55	2.28
P07711	Cathepsin L1 OS=Homo sapiens OX=9606 GN=CTSL PE=1 SV=2	4	1	1	1	333	37.5	5.45	2.92
P48745	CCN family member 3 OS=Homo sapiens OX=9606 GN=CCN3 PE=1 SV=1	4	1	1	1	357	39.1	7.72	2.12
Q8TER0	Sushi, nidogen and EGF-like domain-containing protein 1 OS=Homo sapiens OX=9606 GN=SNED1 PE=2 SV=2	1	1	1	1	1413	152.1	6.98	2.17
P46109	Crk-like protein OS=Homo sapiens OX=9606 GN=CRKL PE=1 SV=1	6	2	2	2	303	33.8	6.74	4.12
Q9UN70	Protocadherin gamma-C3 OS=Homo sapiens OX=9606 GN=PCDHGC3 PE=1 SV=1	1	1	1	1	934	101	5.21	2.14
A0A075B6K0	Immunoglobulin lambda variable 3-16 OS=Homo sapiens OX=9606 GN=IGLV3-16 PE=3 SV=2	9	1	4	1	115	12.5	4.65	7.7
Q96IU4	Protein ABHD14B OS=Homo sapiens OX=9606 GN=ABHD14B PE=1 SV=1	6	1	1	1	210	22.3	6.4	0
P17655	Calpain-2 catalytic subunit OS=Homo sapiens OX=9606 GN=CAPN2 PE=1 SV=6	3	2	2	2	700	79.9	4.98	0
Q9UBP4	Dickkopf-related protein 3 OS=Homo sapiens OX=9606 GN=DKK3 PE=1 SV=2	5	1	1	1	350	38.4	4.65	2.32
P00995	Serine protease inhibitor Kazal-type 1 OS=Homo sapiens OX=9606 GN=SPINK1 PE=1 SV=2	30	1	1	1	79	8.5	7.61	0
O00584	Ribonuclease T2 OS=Homo sapiens OX=9606 GN=RNASET2 PE=1 SV=2	4	1	1	1	256	29.5	7.08	1.79
Q9NQ38	Serine protease inhibitor Kazal-type 5 OS=Homo sapiens OX=9606 GN=SPINK5 PE=1 SV=2	1	1	1	1	1064	120.6	8.06	1.86
P01133	Pro-epidermal growth factor OS=Homo sapiens OX=9606 GN=EGF PE=1 SV=2	1	1	1	1	1207	133.9	5.85	1.72
O95897	Noelin-2 OS=Homo sapiens OX=9606 GN=OLFM2 PE=1 SV=2	2	1	1	1	454	51.4	7.94	0
P08575	Receptor-type tyrosine-protein phosphatase C OS=Homo sapiens OX=9606 GN=PTPRC PE=1 SV=3	1	1	1	1	1306	147.4	6.15	1.91
P48637	Glutathione synthetase OS=Homo sapiens OX=9606 GN=GSS PE=1 SV=1	2	1	1	1	474	52.4	5.92	2.09
Q9BRF8	Serine/threonine-protein phosphatase CPPED1 OS=Homo sapiens OX=9606 GN=CPPED1 PE=1 SV=3	4	1	1	1	314	35.5	6.2	2.28
Q7LDG7	RAS guanyl-releasing protein 2 OS=Homo sapiens OX=9606 GN=RASGRP2 PE=1 SV=1	1	1	1	1	609	69.2	7.8	1.93
P98095	Fibulin-2 OS=Homo sapiens OX=9606 GN=FBLN2 PE=1 SV=2	1	1	1	1	1184	126.5	4.82	1.9
Q14112	Nidogen-2 OS=Homo sapiens OX=9606 GN=NID2 PE=1 SV=3	1	1	1	1	1375	151.2	5.29	2.76
P07148	Fatty acid-binding protein, liver OS=Homo sapiens OX=9606 GN=FABP1 PE=1 SV=1	9	1	1	1	127	14.2	7.18	1.99
P22314	Ubiquitin-like modifier-activating enzyme 1 OS=Homo sapiens OX=9606 GN=UBA1 PE=1 SV=3	1	1	2	1	1058	117.8	5.76	4.29
Q99650	Oncostatin-M-specific receptor subunit beta OS=Homo sapiens OX=9606 GN=OSMR PE=1 SV=1	1	1	1	1	979	110.4	5.82	1.9
P49720	Proteasome subunit beta type-3 OS=Homo sapiens OX=9606 GN=PSMB3 PE=1 SV=2	8	1	1	1	205	22.9	6.55	0
Q92890	Ubiquitin recognition factor in ER-associated degradation protein 1 OS=Homo sapiens OX=9606 GN=UFD1 PE=1 SV=3	4	1	1	1	307	34.5	6.7	1.72
P28062	Proteasome subunit beta type-8 OS=Homo sapiens OX=9606 GN=PSMB8 PE=1 SV=3	4	1	1	1	276	30.3	7.43	2.02
Q08495	Dematin OS=Homo sapiens OX=9606 GN=DMTN PE=1 SV=3	3	1	1	1	405	45.5	8.88	1.88
P23381	Tryptophan--tRNA ligase, cytoplasmic OS=Homo sapiens OX=9606 GN=WARS PE=1 SV=2	2	1	1	1	471	53.1	6.23	1.71
P40925	Malate dehydrogenase, cytoplasmic OS=Homo sapiens OX=9606 GN=MDH1 PE=1 SV=4	3	1	1	1	334	36.4	7.36	2.1
Q02763	Angiopoietin-1 receptor OS=Homo sapiens OX=9606 GN=TEK PE=1 SV=2	1	1	1	1	1124	125.7	6.89	0
O43505	Beta-1,4-glucuronyltransferase 1 OS=Homo sapiens OX=9606 GN=B4GAT1 PE=1 SV=1	2	1	1	1	415	47.1	7.2	1.7
P07998	Ribonuclease pancreatic OS=Homo sapiens OX=9606 GN=RNASE1 PE=1 SV=4	7	1	1	1	156	17.6	8.79	1.73
Q9UKX5	Integrin alpha-11 OS=Homo sapiens OX=9606 GN=ITGA11 PE=1 SV=2	1	1	1	1	1188	133.4	6.7	1.65
P23229	Integrin alpha-6 OS=Homo sapiens OX=9606 GN=ITGA6 PE=1 SV=5	1	1	1	1	1130	126.5	6.61	2.17
Q08830	Fibrinogen-like protein 1 OS=Homo sapiens OX=9606 GN=FGL1 PE=1 SV=3	4	1	1	1	312	36.4	5.87	2.33
P25815	Protein S100-P OS=Homo sapiens OX=9606 GN=S100P PE=1 SV=2	11	1	1	1	95	10.4	4.88	1.82
P49327	Fatty acid synthase OS=Homo sapiens OX=9606 GN=FASN PE=1 SV=3	0	1	1	1	2511	273.3	6.44	2.05
Q9H1U4	Multiple epidermal growth factor-like domains protein 9 OS=Homo sapiens OX=9606 GN=MEGF9 PE=2 SV=3	2	1	1	1	602	62.9	5.67	2.04
Q8NEU8	DCC-interacting protein 13-beta OS=Homo sapiens OX=9606 GN=APPL2 PE=1 SV=3	2	1	1	1	664	74.4	4.94	1.82
Q04446	1,4-alpha-glucan-branching enzyme OS=Homo sapiens OX=9606 GN=GBE1 PE=1 SV=3	1	1	1	1	702	80.4	6.32	1.67
Q96BM9	ADP-ribosylation factor-like protein 8A OS=Homo sapiens OX=9606 GN=ARL8A PE=1 SV=1	5	1	1	1	186	21.4	7.77	2.1
O75396	Vesicle-trafficking protein SEC22b OS=Homo sapiens OX=9606 GN=SEC22B PE=1 SV=4	4	1	1	1	215	24.6	6.92	2.13
P14207	Folate receptor beta OS=Homo sapiens OX=9606 GN=FOLR2 PE=1 SV=4	3	1	1	1	255	29.3	7.53	1.75
P49721	Proteasome subunit beta type-2 OS=Homo sapiens OX=9606 GN=PSMB2 PE=1 SV=1	4	1	1	1	201	22.8	7.02	1.64
P59998	Actin-related protein 2/3 complex subunit 4 OS=Homo sapiens OX=9606 GN=ARPC4 PE=1 SV=3	5	1	1	1	168	19.7	8.43	0
Q14667	Protein KIAA0100 OS=Homo sapiens OX=9606 GN=KIAA0100 PE=1 SV=3	0	1	1	1	2235	253.5	7.14	1.88
Q969H8	Myeloid-derived growth factor OS=Homo sapiens OX=9606 GN=MYDGF PE=1 SV=1	5	1	1	1	173	18.8	6.68	1.65
P02689	Myelin P2 protein OS=Homo sapiens OX=9606 GN=PMP2 PE=1 SV=3	9	1	2	1	132	14.9	9.83	0
Q13449	Limbic system-associated membrane protein OS=Homo sapiens OX=9606 GN=LSAMP PE=1 SV=2	3	1	1	1	338	37.4	6.98	1.73
Q15223	Nectin-1 OS=Homo sapiens OX=9606 GN=NECTIN1 PE=1 SV=3	2	1	1	1	517	57.1	6.1	1.71
A0A0C4DH35	Probable non-functional immunoglobulin heavy variable 3-35 OS=Homo sapiens OX=9606 GN=IGHV3-35 PE=5 SV=1	9	1	2	1	117	12.8	7.88	4.48
Q9Y696	Chloride intracellular channel protein 4 OS=Homo sapiens OX=9606 GN=CLIC4 PE=1 SV=4	6	1	1	1	253	28.8	5.59	2.07
P07311	Acylphosphatase-1 OS=Homo sapiens OX=9606 GN=ACYP1 PE=1 SV=2	13	1	1	1	99	11.3	9.31	2.15
Q9UK23	N-acetylglucosamine-1-phosphodiester alpha-N-acetylglucosaminidase OS=Homo sapiens OX=9606 GN=NAGPA PE=1 SV=2	3	1	1	1	515	56	6.6	2.26
Q58EX2	Protein sidekick-2 OS=Homo sapiens OX=9606 GN=SDK2 PE=1 SV=3	0	1	1	1	2172	239.2	7.06	2.17
Q16775	Hydroxyacylglutathione hydrolase, mitochondrial OS=Homo sapiens OX=9606 GN=HAGH PE=1 SV=2	5	1	1	1	308	33.8	8.12	0
P26992	Ciliary neurotrophic factor receptor subunit alpha OS=Homo sapiens OX=9606 GN=CNTFR PE=1 SV=2	6	1	1	1	372	40.6	6.76	2.2
P01705	Immunoglobulin lambda variable 2-23 OS=Homo sapiens OX=9606 GN=IGLV2-23 PE=1 SV=2	7	1	4	1	113	11.9	5.91	5.38
Q06323	Proteasome activator complex subunit 1 OS=Homo sapiens OX=9606 GN=PSME1 PE=1 SV=1	3	1	1	1	249	28.7	6.02	2.13
Q96P63	Serpin B12 OS=Homo sapiens OX=9606 GN=SERPINB12 PE=1 SV=1	3	1	1	1	405	46.2	5.53	2.4
O75347	Tubulin-specific chaperone A OS=Homo sapiens OX=9606 GN=TBCA PE=1 SV=3	10	1	1	1	108	12.8	5.29	2.35
Q9BUN1	Protein MENT OS=Homo sapiens OX=9606 GN=MENT PE=2 SV=1	2	1	2	1	341	36.7	8.59	5.52
P49189	4-trimethylaminobutyraldehyde dehydrogenase OS=Homo sapiens OX=9606 GN=ALDH9A1 PE=1 SV=3	2	1	1	1	494	53.8	5.87	1.69
A0A0B4J1V7	Probable non-functional immunoglobulin heavy variable 7-81 OS=Homo sapiens OX=9606 GN=IGHV7-81 PE=5 SV=1	9	1	9	1	117	12.9	7.11	14.62
Q8NCC3	Group XV phospholipase A2 OS=Homo sapiens OX=9606 GN=PLA2G15 PE=1 SV=2	3	1	1	1	412	46.6	6.73	1.69
A0A075B6K6	Immunoglobulin lambda variable 4-3 OS=Homo sapiens OX=9606 GN=IGLV4-3 PE=3 SV=1	6	1	1	1	122	13.3	5.71	2.26
P20073	Annexin A7 OS=Homo sapiens OX=9606 GN=ANXA7 PE=1 SV=3	2	1	1	1	488	52.7	5.68	1.69
P01718	Immunoglobulin lambda variable 3-27 OS=Homo sapiens OX=9606 GN=IGLV3-27 PE=1 SV=2	9	1	1	1	113	12.2	5.01	1.93
Q9HCB6	Spondin-1 OS=Homo sapiens OX=9606 GN=SPON1 PE=1 SV=2	1	1	1	1	807	90.9	6.11	1.68
Q6UVK1	Chondroitin sulfate proteoglycan 4 OS=Homo sapiens OX=9606 GN=CSPG4 PE=1 SV=2	1	1	1	1	2322	250.4	5.47	1.84
Q6ZS86	Putative glycerol kinase 5 OS=Homo sapiens OX=9606 GN=GK5 PE=2 SV=2	4	1	1	1	529	59.1	6.9	2.13
P30626	Sorcin OS=Homo sapiens OX=9606 GN=SRI PE=1 SV=1	6	1	1	1	198	21.7	5.59	0
Q99733	Nucleosome assembly protein 1-like 4 OS=Homo sapiens OX=9606 GN=NAP1L4 PE=1 SV=1	3	1	1	1	375	42.8	4.69	0
Q15262	Receptor-type tyrosine-protein phosphatase kappa OS=Homo sapiens OX=9606 GN=PTPRK PE=1 SV=2	1	1	1	1	1439	162	5.9	0
Q9GZN8	UPF0687 protein C20orf27 OS=Homo sapiens OX=9606 GN=C20orf27 PE=1 SV=3	8	1	1	1	174	19.3	6.84	2.17
P48444	Coatomer subunit delta OS=Homo sapiens OX=9606 GN=ARCN1 PE=1 SV=1	2	1	1	1	511	57.2	6.21	1.75
Q8NCL4	Polypeptide N-acetylgalactosaminyltransferase 6 OS=Homo sapiens OX=9606 GN=GALNT6 PE=2 SV=2	2	1	1	1	622	71.1	8.18	2.09
Q9BSV6	tRNA-splicing endonuclease subunit Sen34 OS=Homo sapiens OX=9606 GN=TSEN34 PE=1 SV=1	4	1	1	1	310	33.6	8.43	2.55
Q9H2G4	Testis-specific Y-encoded-like protein 2 OS=Homo sapiens OX=9606 GN=TSPYL2 PE=1 SV=1	2	1	1	1	693	79.4	4.58	2.03
P06865	Beta-hexosaminidase subunit alpha OS=Homo sapiens OX=9606 GN=HEXA PE=1 SV=2	2	1	1	1	529	60.7	5.16	0
Q6P4A8	Phospholipase B-like 1 OS=Homo sapiens OX=9606 GN=PLBD1 PE=1 SV=2	2	1	1	1	553	63.2	9.06	1.91
P04083	Annexin A1 OS=Homo sapiens OX=9606 GN=ANXA1 PE=1 SV=2	2	1	1	1	346	38.7	7.02	2.31
P07741	Adenine phosphoribosyltransferase OS=Homo sapiens OX=9606 GN=APRT PE=1 SV=2	6	1	1	1	180	19.6	6.02	0
P48506	Glutamate--cysteine ligase catalytic subunit OS=Homo sapiens OX=9606 GN=GCLC PE=1 SV=2	1	1	1	1	637	72.7	6.09	0
P16671	Platelet glycoprotein 4 OS=Homo sapiens OX=9606 GN=CD36 PE=1 SV=2	4	1	1	1	472	53	7.96	1.95
Q8WTU0	Protein DDI1 homolog 1 OS=Homo sapiens OX=9606 GN=DDI1 PE=1 SV=1	2	1	1	1	396	44.1	5.73	2.4
Q92688	Acidic leucine-rich nuclear phosphoprotein 32 family member B OS=Homo sapiens OX=9606 GN=ANP32B PE=1 SV=1	5	1	1	1	251	28.8	4.06	0
P08493	Matrix Gla protein OS=Homo sapiens OX=9606 GN=MGP PE=1 SV=2	9	1	1	1	103	12.3	9.67	0
Q8IZJ3	C3 and PZP-like alpha-2-macroglobulin domain-containing protein 8 OS=Homo sapiens OX=9606 GN=CPAMD8 PE=1 SV=2	1	1	1	1	1885	206.6	6.42	2.06
O00142	Thymidine kinase 2, mitochondrial OS=Homo sapiens OX=9606 GN=TK2 PE=1 SV=4	3	1	2	1	265	31	8.46	3.69
P55899	IgG receptor FcRn large subunit p51 OS=Homo sapiens OX=9606 GN=FCGRT PE=1 SV=1	2	1	1	1	365	39.7	6.54	0
P01704	Immunoglobulin lambda variable 2-14 OS=Homo sapiens OX=9606 GN=IGLV2-14 PE=1 SV=2	13	1	1	1	120	12.6	6.49	2.1
P11233	Ras-related protein Ral-A OS=Homo sapiens OX=9606 GN=RALA PE=1 SV=1	5	1	1	1	206	23.6	7.11	1.8
Q16288	NT-3 growth factor receptor OS=Homo sapiens OX=9606 GN=NTRK3 PE=1 SV=2	1	1	1	1	839	94.4	6.58	1.63
O60234	Glia maturation factor gamma OS=Homo sapiens OX=9606 GN=GMFG PE=1 SV=1	5	1	1	1	142	16.8	5.26	1.7
P11171	Protein 4.1 OS=Homo sapiens OX=9606 GN=EPB41 PE=1 SV=4	1	1	1	1	864	97	5.58	1.62
P42566	Epidermal growth factor receptor substrate 15 OS=Homo sapiens OX=9606 GN=EPS15 PE=1 SV=2	1	1	1	1	896	98.6	4.64	0
O75417	DNA polymerase theta OS=Homo sapiens OX=9606 GN=POLQ PE=1 SV=2	1	1	2	1	2590	289.4	7.36	5.58
P54727	UV excision repair protein RAD23 homolog B OS=Homo sapiens OX=9606 GN=RAD23B PE=1 SV=1	3	1	1	1	409	43.1	4.84	0
Q15631	Translin OS=Homo sapiens OX=9606 GN=TSN PE=1 SV=1	3	1	1	1	228	26.2	6.44	2.25
Q9UMY4	Sorting nexin-12 OS=Homo sapiens OX=9606 GN=SNX12 PE=1 SV=4	4	1	1	1	162	18.9	8.44	0
P48507	Glutamate--cysteine ligase regulatory subunit OS=Homo sapiens OX=9606 GN=GCLM PE=1 SV=1	5	1	1	1	274	30.7	6.02	0
Q96G03	Phosphoglucomutase-2 OS=Homo sapiens OX=9606 GN=PGM2 PE=1 SV=4	1	1	1	1	612	68.2	6.73	1.71
Q9UBX1	Cathepsin F OS=Homo sapiens OX=9606 GN=CTSF PE=1 SV=1	3	1	1	1	484	53.3	8.22	1.71
P08123	Collagen alpha-2(I) chain OS=Homo sapiens OX=9606 GN=COL1A2 PE=1 SV=7	1	1	2	1	1366	129.2	8.95	0
P31949	Protein S100-A11 OS=Homo sapiens OX=9606 GN=S100A11 PE=1 SV=2	9	1	1	1	105	11.7	7.12	0
Q6XQN6	Nicotinate phosphoribosyltransferase OS=Homo sapiens OX=9606 GN=NAPRT PE=1 SV=2	2	1	1	1	538	57.5	5.68	1.95
P10114	Ras-related protein Rap-2a OS=Homo sapiens OX=9606 GN=RAP2A PE=1 SV=1	6	1	1	1	183	20.6	4.82	1.82
P36268	Inactive glutathione hydrolase 2 OS=Homo sapiens OX=9606 GN=GGT2 PE=1 SV=3	2	1	1	1	569	61.7	7.58	1.75
P17174	Aspartate aminotransferase, cytoplasmic OS=Homo sapiens OX=9606 GN=GOT1 PE=1 SV=3	2	1	1	1	413	46.2	7.01	1.9
P80511	Protein S100-A12 OS=Homo sapiens OX=9606 GN=S100A12 PE=1 SV=2	9	1	1	1	92	10.6	6.25	3.27
O14745	Na(+)/H(+) exchange regulatory cofactor NHE-RF1 OS=Homo sapiens OX=9606 GN=SLC9A3R1 PE=1 SV=4	2	1	1	1	358	38.8	5.77	1.93
P39687	Acidic leucine-rich nuclear phosphoprotein 32 family member A OS=Homo sapiens OX=9606 GN=ANP32A PE=1 SV=1	4	1	1	1	249	28.6	4.09	0
P61978	Heterogeneous nuclear ribonucleoprotein K OS=Homo sapiens OX=9606 GN=HNRNPK PE=1 SV=1	2	1	1	1	463	50.9	5.54	1.74
P49643	DNA primase large subunit OS=Homo sapiens OX=9606 GN=PRIM2 PE=1 SV=2	2	1	2	1	509	58.8	7.91	4.1
Q9NU22	Midasin OS=Homo sapiens OX=9606 GN=MDN1 PE=1 SV=2	0	1	2	1	5596	632.4	5.68	4.17
Q9NZT1	Calmodulin-like protein 5 OS=Homo sapiens OX=9606 GN=CALML5 PE=1 SV=2	5	1	2	1	146	15.9	4.44	3.72
Q9GZX9	Twisted gastrulation protein homolog 1 OS=Homo sapiens OX=9606 GN=TWSG1 PE=1 SV=1	7	1	1	1	223	25	5.34	0
P25398	40S ribosomal protein S12 OS=Homo sapiens OX=9606 GN=RPS12 PE=1 SV=3	8	1	1	1	132	14.5	7.21	0
P10768	S-formylglutathione hydrolase OS=Homo sapiens OX=9606 GN=ESD PE=1 SV=2	8	1	1	1	282	31.4	7.02	0
Q9UJF2	Ras GTPase-activating protein nGAP OS=Homo sapiens OX=9606 GN=RASAL2 PE=1 SV=2	1	1	1	1	1139	128.5	8.24	0
Q8IWU5	Extracellular sulfatase Sulf-2 OS=Homo sapiens OX=9606 GN=SULF2 PE=1 SV=1	1	1	1	1	870	100.4	9.17	0
O75891	Cytosolic 10-formyltetrahydrofolate dehydrogenase OS=Homo sapiens OX=9606 GN=ALDH1L1 PE=1 SV=2	1	1	1	1	902	98.8	5.94	1.65
P0C091	FRAS1-related extracellular matrix protein 3 OS=Homo sapiens OX=9606 GN=FREM3 PE=3 SV=2	0	1	1	1	2139	238	5.33	1.92
P49247	Ribose-5-phosphate isomerase OS=Homo sapiens OX=9606 GN=RPIA PE=1 SV=3	3	1	1	1	311	33.2	8.54	1.62
Q8WWV6	High affinity immunoglobulin alpha and immunoglobulin mu Fc receptor OS=Homo sapiens OX=9606 GN=FCAMR PE=1 SV=1	2	1	1	1	532	57.1	9.23	1.64
Q9NZD4	Alpha-hemoglobin-stabilizing protein OS=Homo sapiens OX=9606 GN=AHSP PE=1 SV=1	8	1	1	1	102	11.8	5	1.74
Q9BT09	Protein canopy homolog 3 OS=Homo sapiens OX=9606 GN=CNPY3 PE=1 SV=1	3	1	1	1	278	30.7	5.49	0
Q8IUB2	WAP four-disulfide core domain protein 3 OS=Homo sapiens OX=9606 GN=WFDC3 PE=2 SV=1	4	1	5	1	231	24.7	7.34	2.39
Q5VTT5	Myomesin-3 OS=Homo sapiens OX=9606 GN=MYOM3 PE=1 SV=1	1	1	2	1	1437	162.1	6.23	3.71
Q86YS7	C2 domain-containing protein 5 OS=Homo sapiens OX=9606 GN=C2CD5 PE=1 SV=1	1	1	1	1	1000	110.4	5.69	0
Q99972	Myocilin OS=Homo sapiens OX=9606 GN=MYOC PE=1 SV=2	1	1	1	1	504	56.9	5.54	1.72
Q96HR3	Mediator of RNA polymerase II transcription subunit 30 OS=Homo sapiens OX=9606 GN=MED30 PE=1 SV=1	5	1	1	1	178	20.3	8.27	1.96
Q86SF2	N-acetylgalactosaminyltransferase 7 OS=Homo sapiens OX=9606 GN=GALNT7 PE=1 SV=1	2	1	1	1	657	75.3	7.11	0
A0A0A0MT89	Immunoglobulin kappa joining 1 OS=Homo sapiens OX=9606 GN=IGKJ1 PE=4 SV=2	67	1	1	1	12	1.4	8.84	2.18
Q15691	Microtubule-associated protein RP/EB family member 1 OS=Homo sapiens OX=9606 GN=MAPRE1 PE=1 SV=3	3	1	1	1	268	30	5.14	1.92
P56192	Methionine--tRNA ligase, cytoplasmic OS=Homo sapiens OX=9606 GN=MARS PE=1 SV=2	1	1	2	1	900	101.1	6.16	3.49
P04424	Argininosuccinate lyase OS=Homo sapiens OX=9606 GN=ASL PE=1 SV=4	2	1	1	1	464	51.6	6.48	0
P17858	ATP-dependent 6-phosphofructokinase, liver type OS=Homo sapiens OX=9606 GN=PFKL PE=1 SV=6	1	1	1	1	780	85	7.5	1.78
Q9NTU7	Cerebellin-4 OS=Homo sapiens OX=9606 GN=CBLN4 PE=1 SV=1	3	1	1	1	201	21.8	8.73	1.93
P19338	Nucleolin OS=Homo sapiens OX=9606 GN=NCL PE=1 SV=3	1	1	1	1	710	76.6	4.7	1.63
P35968	Vascular endothelial growth factor receptor 2 OS=Homo sapiens OX=9606 GN=KDR PE=1 SV=2	1	1	1	1	1356	151.4	5.85	0
Q8WZA1	Protein O-linked-mannose beta-1,2-N-acetylglucosaminyltransferase 1 OS=Homo sapiens OX=9606 GN=POMGNT1 PE=1 SV=2	2	1	1	1	660	75.2	6.83	0
Q06141	Regenerating islet-derived protein 3-alpha OS=Homo sapiens OX=9606 GN=REG3A PE=1 SV=1	8	1	5	1	175	19.4	7.64	1.73
Q13526	Peptidyl-prolyl cis-trans isomerase NIMA-interacting 1 OS=Homo sapiens OX=9606 GN=PIN1 PE=1 SV=1	5	1	1	1	163	18.2	8.82	1.89
Q9UHG2	ProSAAS OS=Homo sapiens OX=9606 GN=PCSK1N PE=1 SV=1	4	1	1	1	260	27.4	6.62	0
O75356	Ectonucleoside triphosphate diphosphohydrolase 5 OS=Homo sapiens OX=9606 GN=ENTPD5 PE=1 SV=1	2	1	1	1	428	47.5	6.33	2.33
Q9NRA1	Platelet-derived growth factor C OS=Homo sapiens OX=9606 GN=PDGFC PE=1 SV=2	3	1	1	1	345	39	6.14	0
P03973	Antileukoproteinase OS=Homo sapiens OX=9606 GN=SLPI PE=1 SV=2	6	1	1	1	132	14.3	8.75	1.71
Q9H6X2	Anthrax toxin receptor 1 OS=Homo sapiens OX=9606 GN=ANTXR1 PE=1 SV=2	1	1	1	1	564	62.7	7.61	1.76
Q9H853	Putative tubulin-like protein alpha-4B OS=Homo sapiens OX=9606 GN=TUBA4B PE=5 SV=2	5	1	1	1	241	27.5	7.83	0
O94818	Nucleolar protein 4 OS=Homo sapiens OX=9606 GN=NOL4 PE=1 SV=2	3	1	1	1	638	71.3	5.62	0
Q8IWL2	Pulmonary surfactant-associated protein A1 OS=Homo sapiens OX=9606 GN=SFTPA1 PE=1 SV=2	3	1	1	1	248	26.2	5	1.77
Q12882	Dihydropyrimidine dehydrogenase [NADP(+)] OS=Homo sapiens OX=9606 GN=DPYD PE=1 SV=2	1	1	1	1	1025	111.3	7.05	0
P42126	Enoyl-CoA delta isomerase 1, mitochondrial OS=Homo sapiens OX=9606 GN=ECI1 PE=1 SV=1	2	1	2	1	302	32.8	8.54	0
Q9H008	Phospholysine phosphohistidine inorganic pyrophosphate phosphatase OS=Homo sapiens OX=9606 GN=LHPP PE=1 SV=2	3	1	1	1	270	29.1	6.15	0
Q05315	Galectin-10 OS=Homo sapiens OX=9606 GN=CLC PE=1 SV=3	5	1	3	1	142	16.4	7.37	3.67
P24588	A-kinase anchor protein 5 OS=Homo sapiens OX=9606 GN=AKAP5 PE=1 SV=3	5	1	1	1	427	47.1	4.93	0
Q15084	Protein disulfide-isomerase A6 OS=Homo sapiens OX=9606 GN=PDIA6 PE=1 SV=1	3	1	1	1	440	48.1	5.08	0
O75093	Slit homolog 1 protein OS=Homo sapiens OX=9606 GN=SLIT1 PE=2 SV=4	1	1	1	1	1534	167.8	6.57	0
O95747	Serine/threonine-protein kinase OSR1 OS=Homo sapiens OX=9606 GN=OXSR1 PE=1 SV=1	2	1	1	1	527	58	6.43	1.66
Q14982	Opioid-binding protein/cell adhesion molecule OS=Homo sapiens OX=9606 GN=OPCML PE=1 SV=1	3	1	1	1	345	38	6.87	0
O95373	Importin-7 OS=Homo sapiens OX=9606 GN=IPO7 PE=1 SV=1	1	1	1	1	1038	119.4	4.82	0
P27930	Interleukin-1 receptor type 2 OS=Homo sapiens OX=9606 GN=IL1R2 PE=1 SV=1	4	1	1	1	398	45.4	7.9	0
P25325	3-mercaptopyruvate sulfurtransferase OS=Homo sapiens OX=9606 GN=MPST PE=1 SV=3	3	1	1	1	297	33.2	6.6	0
Q8NB49	Phospholipid-transporting ATPase IG OS=Homo sapiens OX=9606 GN=ATP11C PE=1 SV=3	1	1	1	1	1132	129.4	6.67	0
P24534	Elongation factor 1-beta OS=Homo sapiens OX=9606 GN=EEF1B2 PE=1 SV=3	7	1	1	1	225	24.7	4.67	0
O75443	Alpha-tectorin OS=Homo sapiens OX=9606 GN=TECTA PE=1 SV=3	0	1	1	1	2155	239.4	5.4	1.79
Q8TAV4	Stomatin-like protein 3 OS=Homo sapiens OX=9606 GN=STOML3 PE=2 SV=1	2	1	1	1	291	32.1	8.63	2
Q9UJV3	Probable E3 ubiquitin-protein ligase MID2 OS=Homo sapiens OX=9606 GN=MID2 PE=1 SV=3	2	1	1	1	735	83.2	7.39	1.9
P20061	Transcobalamin-1 OS=Homo sapiens OX=9606 GN=TCN1 PE=1 SV=2	2	1	1	1	433	48.2	5.03	1.82
P19878	Neutrophil cytosol factor 2 OS=Homo sapiens OX=9606 GN=NCF2 PE=1 SV=2	5	1	1	1	526	59.7	6.16	0
Q96H15	T-cell immunoglobulin and mucin domain-containing protein 4 OS=Homo sapiens OX=9606 GN=TIMD4 PE=1 SV=2	2	1	1	1	378	41.6	6.1	1.93
Q13884	Beta-1-syntrophin OS=Homo sapiens OX=9606 GN=SNTB1 PE=1 SV=3	2	1	1	1	538	58	8.63	2.6
Q8WY91	THAP domain-containing protein 4 OS=Homo sapiens OX=9606 GN=THAP4 PE=1 SV=2	1	1	2	1	577	62.9	9.28	1.79
Q9UL46	Proteasome activator complex subunit 2 OS=Homo sapiens OX=9606 GN=PSME2 PE=1 SV=4	3	1	1	1	239	27.4	5.73	2.39
Q8IW40	Coiled-coil domain-containing protein 103 OS=Homo sapiens OX=9606 GN=CCDC103 PE=1 SV=1	4	1	1	1	242	27.1	5.97	2.05
Q8WZA9	Immunity-related GTPase family Q protein OS=Homo sapiens OX=9606 GN=IRGQ PE=1 SV=1	1	1	1	1	623	62.7	4.88	2.07
Q9Y5G7	Protocadherin gamma-A6 OS=Homo sapiens OX=9606 GN=PCDHGA6 PE=2 SV=1	1	1	1	1	932	100.8	4.88	0
P35228	Nitric oxide synthase, inducible OS=Homo sapiens OX=9606 GN=NOS2 PE=1 SV=2	1	1	1	1	1153	131	7.96	0
Q13724	Mannosyl-oligosaccharide glucosidase OS=Homo sapiens OX=9606 GN=MOGS PE=1 SV=5	1	1	1	1	837	91.9	8.9	0
Q9H444	Charged multivesicular body protein 4b OS=Homo sapiens OX=9606 GN=CHMP4B PE=1 SV=1	4	1	1	1	224	24.9	4.82	2.18
Q9GZM5	Protein YIPF3 OS=Homo sapiens OX=9606 GN=YIPF3 PE=1 SV=1	3	1	1	1	350	38.2	5.76	1.69
O75340	Programmed cell death protein 6 OS=Homo sapiens OX=9606 GN=PDCD6 PE=1 SV=1	4	1	1	1	191	21.9	5.4	0
P50402	Emerin OS=Homo sapiens OX=9606 GN=EMD PE=1 SV=1	3	1	1	1	254	29	5.5	0
Q6ZSZ6	Teashirt homolog 1 OS=Homo sapiens OX=9606 GN=TSHZ1 PE=1 SV=2	1	1	1	1	1077	117.8	7.06	1.68
P51786	Zinc finger protein 157 OS=Homo sapiens OX=9606 GN=ZNF157 PE=2 SV=2	2	1	1	1	506	58.3	8.47	0
Q16643	Drebrin OS=Homo sapiens OX=9606 GN=DBN1 PE=1 SV=4	1	1	2	1	649	71.4	4.45	0
O60437	Periplakin OS=Homo sapiens OX=9606 GN=PPL PE=1 SV=4	0	1	1	1	1756	204.6	5.6	1.87

## Sheet: PRM-iRT
Protein ID	Peptide Modified Sequence	Missed Cleavages	Retention Time																														CV
			AG1	AG2	AG3	AG4	AG5	AG6	AG7	AG8	CTL1	CTL2	CTL3	CTL4	CTL5	CTL6	CTL7	CTL8	HUA1	HUA2	HUA3	HUA4	HUA5	HUA6	HUA7	RG1	RG2	RG3	RG4	RG5	RG6	RG7
Biognosys|iRT-Kit_WR_fusion	YILAGVENSK	0	28.4969	28.4363	28.3433	28.3445	28.4725	28.4552	28.3943	28.476	28.4114	28.5063	28.4372	28.4973	28.4635	28.3771	28.4452	28.3315	28.4959	28.464	28.3355	28.5377	28.5975	28.5192	28.5483	28.4446	28.3742	28.5029	28.4747	28.4398	28.4737	28.5216	0.00230993
Biognosys|iRT-Kit_WR_fusion	GTFIIDPGGVIR	0	49.8245	50.2536	50.1885	50.0746	50.332	50.2948	50.3023	50.3045	49.8843	50.1802	50.1736	50.1213	50.1939	49.9557	50.2105	50.1786	50.4862	50.3556	50.022	50.4496	50.6006	50.472	50.0587	50.2744	50.1435	50.3683	50.3519	50.3008	49.603	50.428	0.00415024
Biognosys|iRT-Kit_WR_fusion	GTFIIDPAAVIR	0	55.8936	56.2924	56.2472	56.1104	56.4483	56.3975	56.3874	56.3465	55.9442	56.1677	56.1629	56.2217	56.265	56.016	56.2334	56.2028	56.6108	56.3755	56.1062	56.5404	56.6984	56.5552	56.2516	56.3406	56.1701	56.4252	56.4673	56.3435	55.5549	56.5581	0.00410997
Biognosys|iRT-Kit_WR_fusion	GAGSSEPVTGLDAK	0	21.7167	21.62	21.6155	21.601	21.6402	21.7018	21.6694	21.6839	21.716	21.6607	21.5978	21.6712	21.7962	21.6437	21.7518	21.6138	22.0242	21.7178	21.5425	21.6931	21.7886	21.7241	21.6944	21.6908	21.6745	21.7082	21.6402	21.7472	21.6527	21.6348	0.00386991
Biognosys|iRT-Kit_WR_fusion	TPVISGGPYEYR	0	31.7553	31.8934	31.7872	31.777	31.9843	31.9298	31.9145	31.9623	31.8189	31.8576	31.8372	31.8208	31.8334	31.8122	31.9011	31.8217	31.9782	31.9309	31.8387	31.9916	32.0858	32.0237	31.9922	31.9497	31.8569	31.9999	31.9424	31.9241	31.8741	31.9971	0.00257084
Biognosys|iRT-Kit_WR_fusion	VEATFGVDESNAK	0	27.0144	26.9968	26.8974	26.8825	26.9942	27.0101	26.9483	27.0331	26.9124	26.9456	26.9771	26.9813	26.9963	26.8654	26.9872	26.9222	26.7093	27.0224	26.888	27.0375	27.1411	27.055	27.0755	26.9745	26.9339	27.0508	27.0291	26.9948	27.0626	27.0392	0.00297238
Biognosys|iRT-Kit_WR_fusion	TPVITGAPYEYR	0	33.8651	34.1017	33.981	33.991	34.1722	34.1338	34.1503	34.1426	33.9712	34.0287	34.0498	34.0337	34.019	34.0117	34.1152	34.0058	34.186	34.1193	34.0329	34.2897	34.2974	34.2283	34.0568	34.1422	34.0559	34.1754	34.1697	34.0699	33.9535	34.219	0.0029262
Biognosys|iRT-Kit_WR_fusion	DGLDAASYYAPVR	0	42.0962	42.6232	42.5943	42.4745	42.7366	42.7326	42.7097	42.6704	42.2028	42.5082	42.5083	42.6222	42.5183	42.4503	42.5878	42.531	42.8429	42.689	42.2863	42.8646	42.8855	42.7964	42.3261	42.6833	42.5365	42.7284	42.7574	42.6949	42.1942	42.8177	0.00475931
Biognosys|iRT-Kit_WR_fusion	ADVTPADFSEWSK	0	42.8425	43.4261	43.3007	43.2375	43.5066	43.4948	43.4585	43.4662	42.8941	43.2776	43.3181	43.3444	43.3439	43.203	43.3779	43.3283	43.6314	43.4826	43.0592	43.6182	43.6984	43.6475	43.0203	43.4556	43.3125	43.543	43.5289	43.4283	42.811	43.5469	0.00528515
Biognosys|iRT-Kit_WR_fusion	LFLQFGAQGSPFLK	0	58.9781	59.29	59.2263	59.0858	59.4319	59.4506	59.3858	59.3234	58.9322	59.1676	59.2125	59.2334	59.2588	59.0232	59.258	59.1894	59.5834	59.4042	59.2505	59.5311	59.7123	59.6795	59.3126	59.3397	59.1903	59.4185	59.5085	59.4485	58.7151	59.6086	0.00370884
